# Supplementary material for: Multiomics reveals persistence of obesity-associated immune cell phenotypes in adipose tissue during weight loss and weight regain in mice
Source: Nat Commun. 2022 May 26;13:2950. doi: 10.1038/s41467-022-30646-4 (PMC9135744; doi:10.1038/s41467-022-30646-4)
Supplement: Supplementary file 4 — Source Data [file 41467_2022_30646_MOESM4_ESM.zip]

Archive with 15 entries (14 files):
- Source Data/
- Source Data/SuppFig1_Data.xlsx
- Source Data/SuppFig3_Data.xlsx
- Source Data/Fig1_AdipocyteSizing.csv
- Source Data/Fig1_WC-Grouped_ipGTT.csv
- Source Data/Fig1_WC-Grouped_BodyComp.csv
- Source Data/Fig1_WC-Grouped_BodyMass.csv
- Source Data/Fig1_WC-Grouped_FoodIntake.csv
- Source Data/Fig1_WC-Grouped_TissueMass.csv
- Source Data/SuppFig2_HLC90_Seq-Mice_ipGTT.csv
- Source Data/Fig1_AdipocyteCount_Skeletonize.csv
- Source Data/SuppFig2_HLC90_Seq-Mice_eATMass.csv
- Source Data/SuppFig2_HLC90_Seq-Mice_BodyMass.csv
- Source Data/SuppFig2_HLC90_Seq-Mice_FoodIntake.csv
- Source Data/Fig1_WC-Grouped_CumulativeFoodIntake.csv
