# Supplementary material for: Multiomics reveals persistence of obesity-associated immune cell phenotypes in adipose tissue during weight loss and weight regain in mice
Source: Nat Commun. 2022 May 26;13:2950. doi: 10.1038/s41467-022-30646-4 (PMC9135744; doi:10.1038/s41467-022-30646-4)
Supplement: Supplementary file 4 — Source Data [file 41467_2022_30646_MOESM4_ESM.zip › Source Data/SuppFig1_Data.xlsx]

## Sheet: BodyMass_Males
MouseID	Study	Time_wk	Group	0	1	2	3	4	5	6	7	8	9	10	11	12	13	14	15	16	17	18	19	20	21	22	23	24	25	26	27
9825	MC1	3	Lean	25.1	26.2	28.6	28.8
9826	MC1	3	Lean	22.3	23.2	24.2	24.94
9827	MC1	3	Lean	24.5	25.3	24.9	25.95
9828	MC1	3	Lean	24.7	25.1	25.9	26.72
9829	MC1	3	Lean	23.9	25.1	26.4	25.82
9830	MC1	3	Lean	23	23.5	24.5	24.68
9831	MC1	3	Lean	23	25	25.4	26.29
9832	MC1	3	Lean	23.9	24.6	25.4	26.56
9833	MC1	3	Obese	24.2	28.2	30.5	33.73
9834	MC1	3	Obese	25.1	26.2	28.3	29.54
9835	MC1	3	Obese	24.5	28.2	29	30.52
9836	MC1	3	Obese	22.8	25.4	27.4	28.52
9837	MC1	3	Obese	23	27.6	30.7	32.78
9838	MC1	3	Obese	22.2	25	24.7	25.81
9839	MC1	3	Obese	24.4	29.8	32.2	34.26
9840	MC1	3	Obese	25.8	31.5	33.7	35.22
9769	MC1	9	Lean	24.2	25.1	25.7	27	27.6	28.3	29	29.4	28.72	30.1
9770	MC1	9	Lean	23.9	24.5	25.1	26	26.4	28	24.5	29.7	29.17	29.1
9771	MC1	9	Lean	20.5	20.9	21.4	21.7	23.4	24.1	25.4	26	26.4	27
9772	MC1	9	Lean	24.4	25.7	26.5	26.7	28.1	28.9	30.5	31.2	31.13	30.8
9773	MC1	9	Lean	21.1	20.5	22	22.7	24.3	24.7	24.9	26.3	26.13	27.6
9774	MC1	9	Lean	23.2	24	24.3	26.4	26	28	28	30	29.27	30.8
9775	MC1	9	Lean	25.2	26.3	27.1	28.5	28.8	30.4	30.1	30.5	29.93	30.4
9776	MC1	9	Lean	21.6	21.6	22.3	22.7	23.3	24.9	26.1	26.7	27.2	27.5
9777	MC1	9	Obese	25.1	27.4	28.4	32.2	35.3	39.3	44.1	44.1	45.6	45
9778	MC1	9	Obese	21	21.3	22.4	25.3	28.1	29.5	30.4	29.8	30.85	31.4
9779	MC1	9	Obese	25	27.1	25.3	30.9	34.1	37.9	39.7	42.4	44.97	45.6
9780	MC1	9	Obese	21.5	24.5	28.4	27.3	28.4	32	34.8	38.2	39.34	39.5
9781	MC1	9	Obese	24.5	27.6	28.6	30	34.5	37	39.4	43.4	44.83	44.2
9782	MC1	9	Obese	24.9	29.1	30.2	32.2	33.3	36.2	30.1	44.8	46.36	46.7
9783	MC1	9	Obese	21.2	24.2	24.6	26.4	29	31.8	34.1	36.4	37.44	36.2
9784	MC1	9	Obese	24.4	25.8	27.1	28	28.8	31.1	33	34.7	36.94	36.6
583	MC2	18	Lean	24.2	24.7	26.5	28.5	29.4	29.5	29.3	30.4	30.6	31.3	31.4	32	31.6	32.6	33.1	33.2	33.3	35.4	35.4
584	MC2	18	Lean	23	22.8	23.9	25.3	26.2	25.8	26.1	26.4	27	26.9	27.3	27.2	27.8	29.2	29	30.8	30.8	31.8	31.9
585	MC2	18	Lean	24.9	25.6	26.9	28.1	29.3	29.7	30.7	31	30.9	31.5	31.8	32.4	33	34.1	35.1	35.7	34.8	35.1	35.8
586	MC2	18	Lean	25.4	25.8	27.9	30.3	31.3	32.3	32.8	32.9	33	33.4	33.9	33.5	34.6	35.8	36.7	36.5	37.5	38.4	38.9
591	MC2	18	Lean	22.5	23.8	25.4	26.6	28.6	29.8	30.7	32.1	33.4	33.5	34.8	35.2	35.7	37.4	37.4	39	39.2	40	39.9
592	MC2	18	Lean	23.2	24.1	26	26.9	28.2	28.4	30.4	30	31.2	31.9	33.6	33.9	34.6	34.6	35.4	37	35.7	36	36.3
593	MC2	18	Lean	22.8	23.9	25.8	26.6	27.2	28.2	29.5	30.2	31.2	31.7	33.3	33.1	33.4	34	34.4	34.8	34.7	35.7	34.4
594	MC2	18	Lean	24.4	24.9	26	27.2	29	29.6	31.5	31.3	31.9	32.2	33.8	34.3	35	35.6	35.7	37.3	37.3	37.5	38.1
599	MC2	18	WL	23.6	28.2	30.2	32.4	34.7	37.9	40.4	44.1	45.3	46.9	43	40.3	38.4	38.3	38.2	38.2	37.9	36.1	36.4
600	MC2	18	WL	22.6	28	30.9	33.3	35.3	37	40.9	43.6	45.3	46.9	42.1	40.2	38	37.4	36.6	37.1	36.9	36.4	36.5
601	MC2	18	WL	22.9	26.6	28.8	30.2	32.5	34.5	37.1	39.3	38.4	40.7	36.7	34.9	34.2	35.6	35.3	36.8	37.1	37.6	38.1
602	MC2	18	WL	22.8	29.5	32.4	34.7	38.5	41.8	44.4	45.4	46.3	47.9	45	42.9	41.6	40.5	39.8	40.2	39.9	39.2	39.1
603	MC2	18	WL	25	28.6	30.9	33	34.5	36.7	39.6	42.3	45.2	46.6	42.8	40.6	38.9	38.2	37.1	36.9	37.4	37.2	37
604	MC2	18	WL	22.5	29.4	33.1	36.1	39.8	43	45.2	47.3	48.7	49.2	45.3	42.8	41.7	39.8	39.2	39.6	39.4	39.4	39.6
605	MC2	18	WL	23.1	28.6	30.9	33.3	35.6	38.2	41.3	44.1	46	47.2	42.6	39.8	38.2	37.1	36.4	36.2	36	35.9	36.7
606	MC2	18	WL	23.2	26	27.2	27.5	29.1	31.5	33.6	34.7	36.2	37	33.1	31.7	30.8	31.1	31.3	32.1	32.2	31.2	31.6
607	MC2	18	Obese	24.7	26.5	28.2	29.1	30.7	30.8	30.4	31.1	32.4	32.6	38.3	40.3	42.8	44.9	46.5	48.4	48.5	49	49.4
608	MC2	18	Obese	25.3	27.3	28.6	29.1	29.1	31	31.3	32.5	33.3	33.5	38.2	39.1	42.3	44.4	45.4	48.7	49.2	50	50.7
609	MC2	18	Obese	23.6	26	28	29.4	29.9	29.7	31.9	32.6	32.9	33.9	37.8	40.1	43.5	46.4	47.4	50.7	50.3	50.1	51.6
610	MC2	18	Obese	24	25.9	26.6	28.4	28.1	29.2	29.3	31.1	30.9	31.3	35.7	37.3	38.4	41.5	42.1	45.7	46.8	49	49.3
612	MC2	18	Obese	23.1	23.1	23.4	24.7	25.3	26.8	26.6	26.9	27.6	27.3	31.5	32.1	33.3	35	35.6	38	38.3	39.5	40
613	MC2	18	Obese	26	26.8	27.7	28.4	28.8	29.7	29.7	30.6	30.6	31.7	33.5	33.3	36.2	39.4	41.6	44.3	45.7	47.8	48
614	MC2	18	Obese	24.6	26.4	27.3	28.4	28.7	30	29.2	30	30.9	31.7	36.5	37.8	40.4	42.6	44.8	47.6	48.4	49.2	49.4
615	MC2	18	Obese	23.8	25.2	25.3	26.4	27.9	29.3	30	30.1	30.4	30.4	37.8	40.5	43.7	46.2	47.7	50	51.1	52.5	51.6
616	MC2	18	Obese	22.4	23.3	24.1	25.2	26	27.5	28.4	28.5	29.3	29.8	36.1	39.4	42.6	45.6	38.5	48.6	49.1	49.6	49.7
617	MC2	18	Obese	22.5	24.6	24.9	25.9	26.9	27.3	28.3	29.3	30.8	31.3	36.9	39.1	41.5	43.6	45.3	47.6	48.6	50	50
618	MC2	18	Obese	22.3	23.8	23.8	24.2	25	26.4	26	26.4	26	26.6	31.5	33.6	35.4	37.7	47.4	40.8	42.9	45	45.5
9566	MC1	18	Obese	24	24.2	23.8	26.7	27.4	27.4	28	28.3	28.1	30.7	35	38.6	42.6	44.3	47.1	50.3	50.7	52.48	51.5
9567	MC1	18	Obese	22.7	23.3	23.6	25	26.2	27.1	29.1	29.5	30.2	31.7	34	37	41.2	43.5	45.7	48.1	48.8	48.56
9568	MC1	18	Obese	25.2	24.3	24.3	26	27.1	26.4	27.4	27.5	27.6	28.2	31.2	35.2	36.8	38.3	40.5	42.8	43.7	44.33	43.8
9569	MC1	18	Obese	22	22.7	23.4	25	26.4	26.4	27.7	28.7	28.8	30.2	32.7	34.5	37.1	39.4	42.3	44.2	45.4	46.9	45.8
9570	MC1	18	WL	23.8	28.1	27.1	30	30.9	32.9	35.4	38.5	40.3	42.4	35.8	34.8	34.1	34.4	34.7	34.6	34.2	34.67	34.9
9571	MC1	18	WL	24.8	28.4	28.9	30.6	32.5	36	38.5	41	43.2	44.8	37.8	37.9	37.4	36.9	36.3	38.6	35.9	37.22	37.6
9572	MC1	18	WL	21.9	25.8	26.5	28	29.6	32.2	35.6	38	40.4	42.2	36.3	35.8	35.2	35.3	33.6	33.9	33.2	32.43	33.9
9573	MC1	18	WL	24.3	30.6	32.7	35.8	37.6	39.5	42.8	45.7	47.2	49.4	40.5	37.9	36.2	35.1	35.1	35.6	35	36.05	37.6
9587	MC1	18	Obese	21.2	21.2	20.8	22.5	24.8	24.6	25.7	25.4	26.2	26.2	28.2	29.9	31	32.8	34.3	37	37.2	40.15	38.4
9588	MC1	18	Obese	21.9	21.6	21.6	23.5	24.3	24.6	25.7	25.5	25.2	26	26.2	28.2	30.2	33.4	37.2	40.4	42.5	45.38	44.4
9589	MC1	18	Obese	22.2	24.3	25.2	26.2	26	26.7	27.7	27.8	27.8	28.1	27.5	28.9	30.8	34.5	37.7	41.6	42.6	46.16	44.6
9591	MC1	18	WL	23.3	24.6	25.9	28.7	29	30.6	32.4	39.1	32.5	32.4	28.7	29.6	29.5	30.7	32	31.2	30.3	31.73	31.9
9592	MC1	18	WL	23	27.2	28.9	33.3	34.2	36.7	37.1	34.2	40.1	42.2	33.4	29.7	31.2	31.2	32	32.1	30.8	31.54	32.4
9593	MC1	18	WL	21.9	21.9	24.7	27.1	24.2	28.3	28	28.1	28	28	28.6	26.6	27.6	27.7	27.5	27.9	27.4	27.25	27.5
9594	MC1	18	WL	20.5	23.9	22.3	26.2	27.8	24.7	27.6	27.8	28	29.4	28.2	28.3	30.3	29.7	29.5	29.8	30.5	32.88	33.8
9590	MC1	18	Obese	19.9	21.1	22.7	22.7	24.7	26.2	27	26.6	27.5	27.5	28	28.3	29.9	31	32.6	34	35	37.9	37
9805	MC1	18	Lean	21.1	21.7	22.5	24	24.7	25.8	26.2	27.5	27.4	28.7	29	29.1	29.4	29.9	30.5	31.1	31.2	31.22	32
9806	MC1	18	Lean	21.1	23.2	24	24.6	26.8	28.1	27.9	28.5	28.6	30	30.6	31	30.2	31	31.9	32.1	31.4	32.21	31.6
9807	MC1	18	Lean	21.1	22.2	23.8	24.9	26.3	26.8	26.2	27.8	28.2	28.9	29.6	31	30.7	30.8	31.8	32.4	32	32.47	31.5
9808	MC1	18	Lean	21.1	23	24	24.5	25.4	26.7	27	28.2	28.7	28.9	31.1	32.2	31.9	33.3	33	33.8	35	35.57	35.6
9809	MC1	18	Lean	23.1	24.2	24.5	26.8	28	29.6	30	30.9	30.3	30.7	30	32.1	31.8	33.4	34.1	34.5	35.7	35.54	35
9810	MC1	18	Lean	22	23.9	24.7	26.2	26.7	27.7	27.7	28.6	29.1	29.2	32	30.4	31	31.2	32.2	31.6	33.4	31.83	32.1
9811	MC1	18	Lean	23.7	25.7	26.1	27.6	27.8	29.7	30.2	31	32	32.6	33.6	34	35.3	36.8	36.9	37.6	38.6	38.08	38.4
9812	MC1	18	Lean	22.3	23.7	24.5	26	27.5	29.5	29.8	31	31.5	31	32	32.7	33.1	34.4	34.9	35	36.1	35.52	34.8

## Sheet: BodyComposition_Males
MouseID	Study	Time_wk	Group	Lean_mass	Fat_mass
9825	MC1	3	Lean	18.315	4.394
9826	MC1	3	Lean	15.935	3.449
9827	MC1	3	Lean	17.457	2.651
9828	MC1	3	Lean	17.595	3.359
9829	MC1	3	Lean	16.165	4.002
9830	MC1	3	Lean	15.714	3.832
9831	MC1	3	Lean	16.747	4.068
9832	MC1	3	Lean	17.859	2.604
9833	MC1	3	Obese	17.815	9.349
9834	MC1	3	Obese	19.816	3.868
9835	MC1	3	Obese	20.601	4.025
9836	MC1	3	Obese	18.4	4.089
9837	MC1	3	Obese	19.599	6.759
9838	MC1	3	Obese	15.861	4.509
9839	MC1	3	Obese	17.232	10.99
9840	MC1	3	Obese	18.296	10.147
9769	MC1	9	Lean	19.336	2.745
9770	MC1	9	Lean	17.643	5.45
9771	MC1	9	Lean	18.128	2.361
9772	MC1	9	Lean	17.819	6.86
9773	MC1	9	Lean	17.011	3.53
9774	MC1	9	Lean	17.938	5.484
9775	MC1	9	Lean	19.981	3.564
9776	MC1	9	Lean	18.766	2.573
9777	MC1	9	Obese	20.432	17.164
9778	MC1	9	Obese	19.538	4.463
9779	MC1	9	Obese	21.9	15.054
9780	MC1	9	Obese	18.532	13.8
9781	MC1	9	Obese	21.731	14.876
9782	MC1	9	Obese	23.088	15.144
9783	MC1	9	Obese	18.189	12.869
9784	MC1	9	Obese	21.715	7.856
583	MC2	18	Lean	24.1	3.69
584	MC2	18	Lean	20.2	5.3
585	MC2	18	Lean	23.36	4.96
586	MC2	18	Lean	24.08	6.69
591	MC2	18	Lean	21.46	12.17
592	MC2	18	Lean	20.98	9.07
593	MC2	18	Lean	20.62	8.67
594	MC2	18	Lean	22.31	8.79
599	MC2	18	WL	21.48	8.8
600	MC2	18	WL	21.38	9.17
601	MC2	18	WL	22.34	8.96
602	MC2	18	WL	21.72	11.47
603	MC2	18	WL	21.37	9.76
604	MC2	18	WL	22.17	11.11
605	MC2	18	WL	20.41	9.55
606	MC2	18	WL	19.49	5.99
607	MC2	18	Obese	26.4	15.35
608	MC2	18	Obese	27.99	14.53
609	MC2	18	Obese	28.12	14.7
610	MC2	18	Obese	26.67	14.95
612	MC2	18	Obese	23.69	9.35
613	MC2	18	Obese	26.01	14.93
614	MC2	18	Obese	26.71	14.86
615	MC2	18	Obese	25.87	19.92
616	MC2	18	Obese	25.01	17.94
617	MC2	18	Obese	25.97	17.37
618	MC2	18	Obese	22.54	16.12
9566	MC1	18	Obese	23.775	20.022
9567	MC1	18	Obese	24.217	15.734
9568	MC1	18	Obese	20.082	16.866
9569	MC1	18	Obese	23.006	15.076
9570	MC1	18	WL	19.152	9.487
9571	MC1	18	WL	22.07	7.302
9572	MC1	18	WL	21.243	5.337
9573	MC1	18	WL	19.708	9.572
9587	MC1	18	Obese	21.888	9.889
9588	MC1	18	Obese	21.239	16.297
9589	MC1	18	Obese	21.437	16.602
9591	MC1	18	WL	22.608	2.044
9592	MC1	18	WL	20.491	4.024
9593	MC1	18	WL	17.567	3.811
9594	MC1	18	WL	20.975	4.763
9590	MC1	18	Obese	18.549	12.293
9805	MC1	18	Lean	19.896	4.747
9806	MC1	18	Lean	22.475	2.888
9807	MC1	18	Lean	21.978	4.544
9808	MC1	18	Lean	19.661	9.186
9809	MC1	18	Lean	19.69	9.085
9810	MC1	18	Lean	18.958	6.728
9811	MC1	18	Lean	20.124	10.79
9812	MC1	18	Lean	19.863	9.287

## Sheet: ipGTT_Males
MouseID	Study	Time_wk	Group	0	15	30	45	60	90	120	150
9825	MC1	3	Lean	210	289	262	258	242	199	177	168
9826	MC1	3	Lean	169	282	212	229	230	165	147	152
9828	MC1	3	Lean	162	372	351	377	265	172	143	148
9829	MC1	3	Lean	182	274	246	268	227	202	185	172
9830	MC1	3	Lean	187	216	274	215	210	162	140	138
9831	MC1	3	Lean	205	238	225	216	210	171	162	151
9832	MC1	3	Lean	130	225	216	202	181	157	142	127
9833	MC1	3	Obese	181	355	415	392	367	280	243	211
9834	MC1	3	Obese	162	330	280	281	271	161	184	193
9835	MC1	3	Obese	101	236	266	233	172	146	128	157
9836	MC1	3	Obese	190	358	356	301	270	186	192	163
9837	MC1	3	Obese	240	400	404	404	393	298	274	247
9838	MC1	3	Obese	135	327	299	288	257	194	175	155
9839	MC1	3	Obese	165	359	368	336	289	262	238	192
9840	MC1	3	Obese	175	301	365	355	292	245	226	198
9769	MC1	9	Lean	147	278	223	194	192	151	135	118
9770	MC1	9	Lean	134	249	226	199	191	116	153	134
9771	MC1	9	Lean	150	292	240	209	199	148	134	123
9772	MC1	9	Lean	161	244	225	209	211	174	155	133
9773	MC1	9	Lean	153	283	212	212	200	177	173	163
9774	MC1	9	Lean	142	314	273	229	229	183	193	166
9775	MC1	9	Lean	153	315	233	221	161	146	124	141
9777	MC1	9	Obese	211	363	351	364	326	242	208	208
9778	MC1	9	Obese	167	277	298	324	333	202	151	171
9779	MC1	9	Obese	242	384	434	427	461	343	324	267
9780	MC1	9	Obese	201	345	378	384	340	243	213	195
9781	MC1	9	Obese	225	392	441	429	411	330	239	201
9782	MC1	9	Obese	253	378	382	376	385	360	291	237
9783	MC1	9	Obese	207	382	345	321	303	227	189	161
9784	MC1	9	Obese	209	353	327	315	307	250	211	182
9566	MC1	18	Obese	195	408	434	418	386	363	332	308
9567	MC1	18	Obese	177	411	473	491	487	437	425	405
9568	MC1	18	Obese	160	324	299	291	295	256	246	212
9569	MC1	18	Obese	185	390	419	443	482	391	410	375
9570	MC1	18	WL	156	270	217	236	213	169	169	170
9571	MC1	18	WL	122	233	188	157	169	138	136	140
9572	MC1	18	WL	163	269	205	204	206	163	147	125
9573	MC1	18	WL	173	293	206	242	198	162	162	177
9587	MC1	18	Obese	168	326	395	260	254	224	170	194
9588	MC1	18	Obese	219	344	369	314	376	357	354	311
9589	MC1	18	Obese	183	300	305	318	337	313	273	194
9592	MC1	18	WL	93	222	203	202	155	118	106	103
9593	MC1	18	WL	135	217	182	164	141	141	112	120
9594	MC1	18	WL	151	301	268	241	266	220	194	186
9590	MC1	18	Obese	159	312	356	428	370	277	231	186
9591	MC1	18	WL	149	302	259	243	227	175	158	151
599	MC2	18	WL	152	318	266	254	249	196	161	121
600	MC2	18	WL	195	257	239	242	213	165	156	124
602	MC2	18	WL	154	301	247	260	244	190	189	153
603	MC2	18	WL	130	366	359	322	288	202	165	160
604	MC2	18	WL	166	265	158	199	180	141	131	135
605	MC2	18	WL	191	233	157	158	162	137	129	121
606	MC2	18	WL	145	251	275	232	199	153	127	127
607	MC2	18	Obese	199	391	358	357	337	264	239	209
608	MC2	18	Obese	200	427	455	454	468	376	324	250
609	MC2	18	Obese	217	456	446	513	527	518	506	364
610	MC2	18	Obese	181	361	393	420	463	423	382	306
612	MC2	18	Obese	127	308	284	272	244	205	161	147
601	MC2	18	WL	151	202	247	279	264	201	177	158
615	MC2	18	Obese	185	450	506	562	516	405	336	274
616	MC2	18	Obese	214	357	408	459	463	399	334	262
617	MC2	18	Obese	243	460	466	535	510	420	329	285
618	MC2	18	Obese	220	329	353	381	376	303	283	203
613	MC2	18	Obese	191	490	501	500	479	420	328	248
614	MC2	18	Obese	180	449	542	600	522	556	465	347
583	MC2	18	Lean	117	251	207	180	198	147	131	114
584	MC2	18	Lean	130	294	281	283	266	165	167	132
585	MC2	18	Lean	118	282	248	222	153	145	136	131
586	MC2	18	Lean	149	262	266	244	214	160	144	135
591	MC2	18	Lean	166	313	247	246	217	146	137	130
592	MC2	18	Lean	158	278	290	273	242	150	138	128
593	MC2	18	Lean	135	245	239	241	189	140	127	148
594	MC2	18	Lean	157	312	258	265	247	159	120	128
9805	MC1	18	Lean	142	251	223	261	217	266	202	170
9806	MC1	18	Lean	87	173	163	119	119	95	97	99
9807	MC1	18	Lean	157	246	223	225	234	205	189	151
9808	MC1	18	Lean	176	241	219	211	217	193	207	158
9809	MC1	18	Lean	160	243	263	259	230	230	185	195
9810	MC1	18	Lean	145	228	252	224	248	254	170	209
9811	MC1	18	Lean	154	225	217	226	230	202	196	170
9812	MC1	18	Lean	196	316	253	235	259	228	232	211

## Sheet: BodyMass_Females
MouseID	Group	0	1	2	3	4	5	6	7	8	9	10	11	12	13	14	15	16	17	18	19	20	21	22	23	24	25	26	27
1219	Lean	17.7	18	18.2	19.4	20.1	19.9	20.4	20.4	20.5	21	21.1	20.8	21.1	21.7	21.3	21.7	21.9	21.9	21.6	21.5	22.4	22.4	22.2	22.2	23.1	23.3	22.7	22.3
1220	Lean	17.9	17.6	17.5	18.4	18.7	18.2	19.2	19.7	21.1		20.9	20.8	21.2	21.6	22.2	22.5	22.2	22.5	22.1	23	23.1	22.6	22.6	23.2	23.8	22.6	23.6	24.2
1221	Lean	18.2	17.2	17.3	18.4	19.4	19.2	21.1	21.6	20.3	20.7	22.4	22.3	21.9	22.4	22.1	23	22.2	22.5	22.6	22.3	23.6	23	23.6	23.8	23.8	24.2	23.8	23.8
1222	Lean	17.7	18.2	18.5	19.8	21	21	21.1	21.4	21	22.3	22.6	22.6	22.5	23.1	22.9	23.2	23.2	23	22.7	23.7	23.6	23.6	23.4	23.6	24.9	24.7	23.9	24.2
1223	Lean	18.4	17.8	18.3	18.5	18.8	18.7	19.8	20.3	20.2	21	22.3	21.9	21.3	21.4	22	22.5	22.6	22.6	22.4	23.1	24.3	24.3	23	23.9	24.5	23.8	23.5	24.7
1224	Lean	19.7	18.8	18.9	20.3	20.6	20.8	21.3	22	22.2	22.8	24.8	24.5	23.7	23.2	24	24.8	23.8	24.3	23.9	24.5	24.4	25.9	25.9	26.3	26	25.3	24.8	26.4
1225	Lean	18.8	19.1	19.6	19.6	20	19.6	20.3	20.5	20.5	22.4	22.9	22.3	21.3	22.5	23.2	22	22.2	21.9	22.7	23.7	23.8	22.8	23.5	23.3	23.3	23.4	22.7	25
1226	Lean	18.1	18.6	18.9	18.9	18.7	18.6	19.6	19.8	19.3	21	21.6	20.9	20.6	20.9	21.3	21.6	20.7	21	21.6	22	21.8	21.4	21.6	22.3	22.4	22.5	21.7	22.9
1227	Obese	18.4	18.5	18.8	19	19.2	19.5	20.8	20.5	20.2	21.7	23.5	22.9	24.1	23.5	24.3	25.8	28.4	31.3	31.4	33.6	36.3	37.3	38.7	40.6	42.3	42.6	42.9	42.2
1228	Obese	20.8	19.5	19.4	20.3	21.5	21.4	22.5	22	22.1	24	26.7	25	26.7	28	29	31.4	33.9	35.6	37.8	41	43	43.6	45.9	46.8	49.7	49.4	50.4	50
1229	Obese	18.5	19.3	17.3	19.9	20.7	20.8	22.3	21.6	21.5	23.1	26.1	24.4	25.9	26.2	28.4	32	35	37.3	37.9	41.6	43.1	45.1	47.4	48.5	50.4	50.3	51.2	48.4
1231	Obese	17.6	17.3	17.6	18.2	18.3	19.2	19.5	19.8	19.5	20.5	22.1	22	22.9	23.7	24.1	25	24.5	26.2	27.8	30	33.2	34.5	35.3	37.4	37.7	38.2	38.9	39.3
1232	Obese	19.6	17.8	18.7	19.4	18.9	18.7	19.8	21.5	21.6	21.6	24.1	24.4	25	26	25.6	26.5	27.4	29.5	30	32	34	34	34	35.9	38.5	39.8	42.3	43.6
1233	Obese	17.2	17.1	16.9	17.9	18	18.5	19	19.4	19.2	20.6	22.2	21.9	24.5	22.6	22.6	24.9	24.7	24.9	24.9	26.5	26.6	28.3	28.2	27.9	29	32.3	34	34.5
1234	Obese	17.5	17.3	18.3	18.1	19.3	19.5	19.1	19.5	19.8	19.4	20.6	22	22.9	23.2	24.3	24.5	26	27.3	28.2	30	31.5	33.2	34.7	36.1	36.9	38	38.9	38.4
1235	WC	18.3	19.1	19.1	20.8	20.4	22	23.3	24.4	25.5	26.2	25.4	24.5	23.8	23.2	24.2	23.9	23.2	24.1	23.5	28.6	31.3	34.5	36.3	39.4	41.7	41.6	42.6	42.2
1236	WC	18.3	18.6	18.8	20.8	21.7	22.2	24.3	24.7	26.1	26.4	25.6	24.4	22.8	22.9	24.2	23.9	23.5	24.5	23.9	27.2	30.7	32.2	34.4	37.3	39.9	40.4	41.7	42.4
1237	WC	19.1	19.3	19.4	20.4	21.6	21	22.1	22.8	23	23.3	22.7	22.3	22.8	22.8	23.2	22.8	23	23	22.9	25.3	25.8	23.4	27	28.8	30.3	31.2	32.2	32.2
1238	WC	18.3	18.5	19.2	19.4	19.9	20.5	22.1	23.6	24	24.3	23.5	22	22	22.6	23.6	22.4	22.5	23.5	23.4	25.5	26.2	26.9	29.1	30.8	32.6	33	34.3	32.6
1239	WC	18.3	18.8	19.2	19.9	21	20.7	22.4	22.6	22.5	24.8	23	22.9	22.3	22.8	23.4	23.4	23	23	23	26.1	26.2	26.7	29.1	32.9	36.4	38.5	39.4	40
1240	WC	19.6	18.7	19.2	20.8	21.3	21.6	22.4	23.8	24.2	25.8	22.9	23.3	22.7	23.4	22.8	22.9	23.4	24.3	23.8	26.7	25.7	27.7	29.2	32	34.5	38.4	41.4	39.1
1241	WC	19.1	19.6	20.6	22.9	24	22.7	23.7	26.7	27.6	30.6	27.8	26.3	25.5	25.3	26.3	24.1	24.3	25.2	25.9	30.5	35.7	37.3	38.8	41.6	43.5	45.5	47.8	48.6
1242	WC	19.9	19.9	21	23	25.5	24.3	26.8	30.7	30.6	33.7	30.6	27.5	25.7	25.1	25.7	25.2	25.6	25.6	25.5	30.3	32.8	35.3	38.6	42.6	44	45	46.6	45.2

## Sheet: BodyComposition_Females
MouseID	Group	Lean_mass	Fat_mass
1219	Lean	15.13	2.71
1220	Lean	15.008	3.938
1221	Lean	15.483	3.268
1222	Lean	15.482	3.541
1223	Lean	15.264	3.53
1224	Lean	15.073	4.895
1225	Lean	15.413	2.266
1226	Lean	14.743	2.251
1227	Obese	17.846	17.899
1228	Obese	19.914	22.558
1229	Obese	19.741	23.501
1231	Obese	16.863	15.618
1232	Obese	18.859	15.822
1233	Obese	18.064	9.878
1234	Obese	16.711	15.59
1235	WC	18.431	17.196
1236	WC	18.448	16.231
1237	WC	17.109	9.475
1238	WC	16.945	11.178
1239	WC	17.838	14.781
1240	WC	17.323	16.743
1241	WC	19.31	20.811
1242	WC	18.905	19.688

## Sheet: ipGTT_females
MouseID	Group	0	15	30	45	60	90	120	150
1219	Lean	117	197	151	140	147	121	113	102
1220	Lean	129	297	176	164	161	142	131	132
1221	Lean	80	139	115	110	97	84	77	79
1222	Lean	106	209	148	155	146	113	117	124
1223	Lean	78	135	82	77	92	77	83	70
1224	Lean	127	241	189	185	180	143	135	124
1225	Lean	107	201	171	157	159	131	122	107
1226	Lean	116	221	186	176	165	156	126	122
1227	Obese	163	331	243	194	218	177	154	158
1228	Obese	172	347	265	243	237	201	173	166
1229	Obese	180	345	307	270	246	206	181	192
1231	Obese	139	325	275	220	185	154	155	144
1232	Obese	160	280	249	214	227	202	175	186
1233	Obese	125	306	230	195	192	153	146	139
1234	Obese	144	273	296	253	191	210	169	142
1235	WC	159	335	325	296	275	211	193	170
1236	WC	167	380	344	299	279	206	187	179
1237	WC	153	299	362	299	269	185	183	162
1238	WC	146	319	227	218	224	165	131	133
1239	WC	147	279	241	209	192	181	158	171
1240	WC	175	352	333	291	250	204	182	189
1241	WC	156	319	289	252	259	197	177	157
1242	WC	173	370	293	257	262	197	200	174
