# Supplementary material for: Multiomics reveals persistence of obesity-associated immune cell phenotypes in adipose tissue during weight loss and weight regain in mice
Source: Nat Commun. 2022 May 26;13:2950. doi: 10.1038/s41467-022-30646-4 (PMC9135744; doi:10.1038/s41467-022-30646-4)
Supplement: Supplementary file 4 — Source Data [file 41467_2022_30646_MOESM4_ESM.zip › Source Data/Fig1_AdipocyteSizing.csv]

Group	Block	Cell.Label	Area	Est.Diameter
Lean	2	1	15552.973	140.72
Lean	2	2	28474.843	190.41
Lean	2	3	8924.94	106.60
Lean	2	4	21687.212	166.17
Lean	2	5	5381.349	82.78
Lean	2	6	4656.132	77.00
Lean	2	7	862.423	33.14
Lean	2	8	4216.735	73.27
Lean	2	9	4032.103	71.65
Lean	2	10	1428.675	42.65
Lean	2	11	4976.702	79.60
Lean	2	12	2144.174	52.25
Lean	2	13	5097.114	80.56
Lean	2	14	1190.809	38.94
Lean	2	15	2967.199	61.47
Lean	2	16	3659.989	68.26
Lean	2	17	1993.026	50.37
Lean	2	18	1912.54	49.35
Lean	2	19	1876.628	48.88
Lean	2	20	2882.383	60.58
Lean	2	21	2157.905	52.42
Lean	2	22	3612.247	67.82
Lean	2	23	24304.372	175.91
Lean	2	24	19774.355	158.67
Lean	2	25	729.97	30.49
Lean	2	26	1405.015	42.30
Lean	2	27	3316.921	64.99
Lean	2	28	3560.385	67.33
Lean	2	29	22739.547	170.16
Lean	2	30	2301.026	54.13
Lean	2	31	1020.331	36.04
Lean	2	32	5567.776	84.20
Lean	2	33	1445.997	42.91
Lean	2	34	4144.065	72.64
Lean	2	35	2507.522	56.50
Lean	2	36	2244.095	53.45
Lean	2	37	4876.042	78.79
Lean	2	38	5875.671	86.49
Lean	2	39	10252.321	114.25
Lean	2	40	1185.316	38.85
Lean	2	41	6074.984	87.95
Lean	2	42	684.868	29.53
Lean	2	43	3059.515	62.41
Lean	2	44	3687.029	68.52
Lean	2	45	11233.043	119.59
Lean	2	46	1429.309	42.66
Lean	2	47	178.505	15.08
Lean	2	48	1418.429	42.50
Lean	2	49	3412.3	65.91
Lean	2	50	354.37	21.24
Lean	2	51	2303.244	54.15
Lean	2	52	3491.518	66.67
Lean	2	53	11396.338	120.46
Lean	2	54	1312.911	40.89
Lean	2	55	5429.513	83.14
Lean	2	56	2523.682	56.69
Lean	2	57	3140	63.23
Lean	2	58	2973.431	61.53
Lean	2	59	1001.741	35.71
Lean	2	60	8149.023	101.86
Lean	2	61	1618.693	45.40
Lean	2	62	963.083	35.02
Lean	2	63	741.166	30.72
Lean	2	64	1309.108	40.83
Lean	2	65	211.882	16.42
Lean	2	66	1042.301	36.43
Lean	2	67	1165.142	38.52
Lean	2	68	345.392	20.97
Lean	2	69	302.719	19.63
Lean	2	70	2398.729	55.26
Lean	2	71	2195.191	52.87
Lean	2	72	3213.304	63.96
Lean	2	73	3617	67.86
Lean	2	74	426.511	23.30
Lean	2	75	956.957	34.91
Lean	2	76	944.282	34.67
Lean	2	77	957.485	34.92
Lean	2	78	1445.997	42.91
Lean	2	79	1903.984	49.24
Lean	2	80	6126.317	88.32
Lean	2	81	1834.484	48.33
Lean	2	82	1361.92	41.64
Lean	2	83	5573.057	84.24
Lean	2	84	9295.364	108.79
Lean	2	85	505.729	25.38
Lean	2	86	2153.575	52.36
Lean	2	87	688.565	29.61
Lean	2	88	1318.297	40.97
Lean	2	89	902.032	33.89
Lean	2	90	9914.534	112.35
Lean	2	91	1151.517	38.29
Lean	2	92	636.492	28.47
Lean	2	93	516.82	25.65
Lean	2	94	1099.972	37.42
Lean	2	95	1104.197	37.50
Lean	2	96	1369.631	41.76
Lean	2	97	672.405	29.26
Lean	2	98	144.388	13.56
Lean	2	99	2027.882	50.81
Lean	2	100	1107.788	37.56
Lean	2	101	7489.505	97.65
Lean	2	102	1202.111	39.12
Lean	2	103	2356.901	54.78
Lean	2	104	157.592	14.17
Lean	2	105	532.769	26.05
Lean	2	106	471.19	24.49
Lean	2	107	5333.29	82.40
Lean	2	108	85.556	10.44
Lean	2	109	123.158	12.52
Lean	2	110	85.133	10.41
Lean	2	111	132.664	13.00
Lean	2	112	337.787	20.74
Lean	2	113	112.279	11.96
Lean	2	114	1120.885	37.78
Lean	2	115	2732.607	58.99
Lean	2	116	7117.496	95.20
Lean	2	117	472.986	24.54
Lean	2	118	1010.614	35.87
Lean	2	119	1103.563	37.48
Lean	2	120	1857.932	48.64
Lean	2	121	1207.181	39.20
Lean	2	122	2358.38	54.80
Lean	2	123	722.999	30.34
Lean	2	124	1074.622	36.99
Lean	2	125	3382.197	65.62
Lean	2	126	2886.924	60.63
Lean	2	127	761.446	31.14
Lean	2	128	96.118	11.06
Lean	2	129	2401.158	55.29
Lean	2	130	846.473	32.83
Lean	2	131	2448.372	55.83
Lean	2	132	5278.365	81.98
Lean	2	133	956.006	34.89
Lean	2	134	1857.721	48.63
Lean	2	135	5219.638	81.52
Lean	2	136	477.316	24.65
Lean	2	137	85.239	10.42
Lean	2	138	2589.803	57.42
Lean	2	139	919.882	34.22
Lean	2	140	592.658	27.47
Lean	2	141	1261.471	40.08
Lean	2	142	387.324	22.21
Lean	2	143	2081.328	51.48
Lean	2	144	296.276	19.42
Lean	2	145	931.29	34.43
Lean	2	146	5893.099	86.62
Lean	2	147	4776.861	77.99
Lean	2	148	7675.509	98.86
Lean	2	149	141.114	13.40
Lean	2	150	259.202	18.17
Lean	2	151	368.84	21.67
Lean	2	152	2251.805	53.55
Lean	2	153	663.849	29.07
Lean	2	154	526.643	25.89
Lean	2	155	488.829	24.95
Lean	2	156	374.861	21.85
Lean	2	157	2944.701	61.23
Lean	2	158	455.875	24.09
Lean	2	159	286.348	19.09
Lean	2	160	427.356	23.33
Lean	2	161	446.58	23.85
Lean	2	162	2525.478	56.71
Lean	2	163	355.532	21.28
Lean	2	164	3021.49	62.02
Lean	2	165	3162.181	63.45
Lean	2	166	5514.435	83.79
Lean	2	167	1235.488	39.66
Lean	2	168	271.243	18.58
Lean	2	169	851.649	32.93
Lean	2	170	2399.679	55.28
Lean	2	171	758.911	31.08
Lean	2	172	1510.322	43.85
Lean	2	173	5133.448	80.85
Lean	2	174	6991.592	94.35
Lean	2	175	135.199	13.12
Lean	2	176	3078.316	62.61
Lean	2	177	1011.459	35.89
Lean	2	178	465.698	24.35
Lean	2	179	611.776	27.91
Lean	2	180	2008.975	50.58
Lean	2	181	882.069	33.51
Lean	2	182	19183.281	156.28
Lean	2	183	1265.696	40.14
Lean	2	184	1338.894	41.29
Lean	2	185	564.456	26.81
Lean	2	186	1458.144	43.09
Lean	2	187	1680.272	46.25
Lean	2	188	2177.657	52.66
Lean	2	189	765.037	31.21
Lean	2	190	575.653	27.07
Lean	2	191	347.187	21.03
Lean	2	192	14400.189	135.41
Lean	2	193	5074.299	80.38
Lean	2	194	1602.427	45.17
Lean	2	195	1979.189	50.20
Lean	2	196	378.135	21.94
Lean	2	197	1146.235	38.20
Lean	2	198	123.264	12.53
Lean	2	199	1191.337	38.95
Lean	2	200	1113.809	37.66
Lean	2	201	1118.245	37.73
Lean	2	202	206.918	16.23
Lean	2	203	1143.067	38.15
Lean	2	204	79.641	10.07
Lean	2	205	1373.856	41.82
Lean	2	206	1777.974	47.58
Lean	2	207	1740.9	47.08
Lean	2	208	518.51	25.69
Lean	2	209	3165.773	63.49
Lean	2	210	2435.803	55.69
Lean	2	211	2419.431	55.50
Lean	2	212	1104.302	37.50
Lean	2	213	120.095	12.37
Lean	2	214	1628.305	45.53
Lean	2	215	2949.243	61.28
Lean	2	216	2181.565	52.70
Lean	2	217	119.672	12.34
Lean	2	218	288.671	19.17
Lean	2	219	14684.212	136.74
Lean	2	220	1775.44	47.55
Lean	2	221	1349.351	41.45
Lean	2	222	1739.21	47.06
Lean	2	223	2476.996	56.16
Lean	2	224	9038.275	107.27
Lean	2	225	2049.429	51.08
Lean	2	226	2851.646	60.26
Lean	2	227	1530.919	44.15
Lean	2	228	2164.665	52.50
Lean	2	229	2330.39	54.47
Lean	2	230	7425.285	97.23
Lean	2	231	2493.791	56.35
Lean	2	232	13522.133	131.21
Lean	2	233	1075.256	37.00
Lean	2	234	2631.63	57.89
Lean	2	235	2226.35	53.24
Lean	2	236	166.992	14.58
Lean	2	237	2020.382	50.72
Lean	2	238	3886.448	70.34
Lean	2	239	2346.55	54.66
Lean	2	240	214.734	16.54
Lean	2	241	991.179	35.52
Lean	2	242	3002.266	61.83
Lean	2	243	1225.559	39.50
Lean	2	244	4057.77	71.88
Lean	2	245	2161.285	52.46
Lean	2	246	163.19	14.41
Lean	2	247	1837.23	48.37
Lean	2	248	1444.624	42.89
Lean	2	249	186.533	15.41
Lean	2	250	760.812	31.12
Lean	2	251	176.71	15.00
Lean	2	252	114.286	12.06
Lean	2	253	1248.48	39.87
Lean	2	254	667.018	29.14
Lean	2	255	11266.737	119.77
Lean	2	256	119.144	12.32
Lean	2	257	114.708	12.09
Lean	2	258	1230.629	39.58
Lean	2	259	1203.378	39.14
Lean	2	260	123.052	12.52
Lean	2	261	824.504	32.40
Lean	2	262	3045.783	62.27
Lean	2	263	2140.372	52.20
Lean	2	264	119.672	12.34
Lean	2	265	798.942	31.89
Lean	2	266	176.921	15.01
Lean	2	267	594.031	27.50
Lean	2	268	856.508	33.02
Lean	2	269	624.874	28.21
Lean	2	270	5170.734	81.14
Lean	2	271	195.299	15.77
Lean	2	272	2068.019	51.31
Lean	2	273	334.724	20.64
Lean	2	274	529.178	25.96
Lean	2	275	2664.585	58.25
Lean	2	276	321.415	20.23
Lean	2	277	4973.216	79.57
Lean	2	278	1287.455	40.49
Lean	2	279	5144.222	80.93
Lean	2	280	1843.673	48.45
Lean	2	281	3112.116	62.95
Lean	2	282	4386.579	74.73
Lean	2	283	1734.14	46.99
Lean	2	284	15795.064	141.81
Lean	2	285	1356.217	41.55
Lean	2	286	257.618	18.11
Lean	2	287	1786.847	47.70
Lean	2	288	2326.587	54.43
Lean	2	289	627.197	28.26
Lean	2	290	1805.014	47.94
Lean	2	291	2066.751	51.30
Lean	2	292	2012.144	50.62
Lean	2	293	2300.815	54.12
Lean	2	294	259.625	18.18
Lean	2	295	917.77	34.18
Lean	2	296	141.325	13.41
Lean	2	297	5445.885	83.27
Lean	2	298	3051.065	62.33
Lean	2	299	2687.717	58.50
Lean	2	300	78.796	10.02
Lean	2	301	2781.511	59.51
Lean	2	302	3114.122	62.97
Lean	2	303	3152.675	63.36
Lean	2	304	1648.057	45.81
Lean	2	305	1978.133	50.19
Lean	2	306	2771.583	59.40
Lean	2	307	2810.558	59.82
Lean	2	308	2767.886	59.36
Lean	2	309	2563.714	57.13
Lean	2	310	596.989	27.57
Lean	2	311	3204.431	63.87
Lean	2	312	175.548	14.95
Lean	2	313	2878.791	60.54
Lean	2	314	1473.248	43.31
Lean	2	315	150.515	13.84
Lean	2	316	1285.448	40.46
Lean	2	317	367.467	21.63
Lean	2	318	877.316	33.42
Lean	2	319	4159.803	72.78
Lean	2	320	234.909	17.29
Lean	2	321	3561.653	67.34
Lean	2	322	728.385	30.45
Lean	2	323	1185.211	38.85
Lean	2	324	579.772	27.17
Lean	2	325	179.033	15.10
Lean	2	326	2255.291	53.59
Lean	2	327	1636.544	45.65
Lean	2	328	3810.926	69.66
Lean	2	329	4129.7	72.51
Lean	2	330	196.25	15.81
Lean	2	331	942.169	34.64
Lean	2	332	83.654	10.32
Lean	2	333	241.563	17.54
Lean	2	334	3510.214	66.85
Lean	2	335	2526.64	56.72
Lean	2	336	2079.109	51.45
Lean	2	337	159.282	14.24
Lean	2	338	3718.294	68.81
Lean	2	339	779.93	31.51
Lean	2	340	140.48	13.37
Lean	2	341	805.069	32.02
Lean	2	342	813.836	32.19
Lean	2	343	85.239	10.42
Lean	2	344	195.722	15.79
Lean	2	345	146.923	13.68
Lean	2	346	2981.141	61.61
Lean	2	347	2812.987	59.85
Lean	2	348	772.853	31.37
Lean	2	349	484.604	24.84
Lean	2	350	397.993	22.51
Lean	2	351	321.415	20.23
Lean	2	352	979.349	35.31
Lean	2	353	480.591	24.74
Lean	2	354	814.469	32.20
Lean	2	355	148.085	13.73
Lean	2	356	378.241	21.95
Lean	2	357	150.726	13.85
Lean	2	358	193.081	15.68
Lean	2	359	2414.995	55.45
Lean	2	360	88.724	10.63
Lean	2	361	3989.748	71.27
Lean	2	362	310.536	19.88
Lean	2	363	1992.075	50.36
Lean	2	364	1162.924	38.48
Lean	2	365	4554.31	76.15
Lean	2	366	2015.418	50.66
Lean	2	367	2571.425	57.22
Lean	2	368	145.656	13.62
Lean	2	369	198.151	15.88
Lean	2	370	159.915	14.27
Lean	2	371	3164.294	63.47
Lean	2	372	95.696	11.04
Lean	2	373	2193.501	52.85
Lean	2	374	2520.408	56.65
Lean	2	375	1691.046	46.40
Lean	2	376	873.513	33.35
Lean	2	377	3544.119	67.18
Lean	2	378	1121.942	37.80
Lean	2	379	440.77	23.69
Lean	2	380	275.574	18.73
Lean	2	381	406.971	22.76
Lean	2	382	3827.826	69.81
Lean	2	383	1728.754	46.92
Lean	2	384	3324.737	65.06
Lean	2	385	159.81	14.26
Lean	2	386	484.71	24.84
Lean	2	387	1033.217	36.27
Lean	2	388	3107.257	62.90
Lean	2	389	419.117	23.10
Lean	2	390	965.618	35.06
Lean	2	391	212.411	16.45
Lean	2	392	248.428	17.79
Lean	2	393	1361.286	41.63
Lean	2	394	3444.832	66.23
Lean	2	395	829.468	32.50
Lean	2	396	2250.855	53.53
Lean	2	397	229.839	17.11
Lean	2	398	305.782	19.73
Lean	2	399	2648.636	58.07
Lean	2	400	262.582	18.28
Lean	2	401	291.418	19.26
Lean	2	402	2794.081	59.65
Lean	2	403	325.112	20.35
Lean	2	404	4731.442	77.62
Lean	2	405	3868.386	70.18
Lean	2	406	1129.864	37.93
Lean	2	407	4198.567	73.11
Lean	2	408	1532.292	44.17
Lean	2	409	148.191	13.74
Lean	2	410	2680.64	58.42
Lean	2	411	228.254	17.05
Lean	2	412	1060.151	36.74
Lean	2	413	4100.971	72.26
Lean	2	414	853.762	32.97
Lean	2	415	3281.537	64.64
Lean	2	416	236.81	17.36
Lean	2	417	97.069	11.12
Lean	2	418	1192.393	38.96
Lean	2	419	672.088	29.25
Lean	2	420	392.183	22.35
Lean	2	421	231.529	17.17
Lean	2	422	2250.855	53.53
Lean	2	423	575.653	27.07
Lean	2	424	1877.895	48.90
Lean	2	425	2942.377	61.21
Lean	2	426	618.853	28.07
Lean	2	427	3522.149	66.97
Lean	2	428	2096.749	51.67
Lean	2	429	2621.49	57.77
Lean	2	430	255.611	18.04
Lean	2	431	1292.842	40.57
Lean	2	432	2836.647	60.10
Lean	2	433	996.354	35.62
Lean	2	434	133.298	13.03
Lean	2	435	7372.896	96.89
Lean	2	436	382.994	22.08
Lean	2	437	1848.637	48.52
Lean	2	438	1522.364	44.03
Lean	2	439	3922.149	70.67
Lean	2	440	1035.013	36.30
Lean	2	441	678.425	29.39
Lean	2	442	123.897	12.56
Lean	2	443	1001.424	35.71
Lean	2	444	176.498	14.99
Lean	2	445	3998.515	71.35
Lean	2	446	3301.817	64.84
Lean	2	447	1696.221	46.47
Lean	2	448	3183.518	63.67
Lean	2	449	2910.267	60.87
Lean	2	450	136.467	13.18
Lean	2	451	965.195	35.06
Lean	2	452	2236.595	53.36
Lean	2	453	198.996	15.92
Lean	2	454	1901.238	49.20
Lean	2	455	79.218	10.04
Lean	2	456	2162.447	52.47
Lean	2	457	375.6	21.87
Lean	2	458	466.437	24.37
Lean	2	459	2173.643	52.61
Lean	2	460	94.006	10.94
Lean	2	461	1776.813	47.56
Lean	2	462	5523.836	83.86
Lean	2	463	122.313	12.48
Lean	2	464	3723.364	68.85
Lean	2	465	1913.702	49.36
Lean	2	466	2039.183	50.95
Lean	2	467	2064.111	51.27
Lean	2	468	231.106	17.15
Lean	2	469	473.62	24.56
Lean	2	470	2923.47	61.01
Lean	2	471	2844.675	60.18
Lean	2	472	122.313	12.48
Lean	2	473	905.729	33.96
Lean	2	474	392.183	22.35
Lean	2	475	4046.468	71.78
Lean	2	476	515.236	25.61
Lean	2	477	3266.538	64.49
Lean	2	478	320.781	20.21
Lean	2	479	382.36	22.06
Lean	2	480	4119.983	72.43
Lean	2	481	5127.005	80.80
Lean	2	482	2052.175	51.12
Lean	2	483	1639.607	45.69
Lean	2	484	658.99	28.97
Lean	2	485	3097.434	62.80
Lean	2	486	619.487	28.08
Lean	2	487	236.387	17.35
Lean	2	488	7217.311	95.86
Lean	2	489	3080.323	62.63
Lean	2	490	307.472	19.79
Lean	2	491	382.994	22.08
Lean	2	492	6756.578	92.75
Lean	2	493	5214.99	81.49
Lean	2	494	1794.452	47.80
Lean	2	495	1488.775	43.54
Lean	2	496	3151.197	63.34
Lean	2	497	751.623	30.94
Lean	2	498	476.577	24.63
Lean	2	499	103.617	11.49
Lean	2	500	3577.179	67.49
Lean	2	501	946.288	34.71
Lean	2	502	2424.712	55.56
Lean	2	503	87.563	10.56
Lean	2	504	3287.874	64.70
Lean	2	505	529.284	25.96
Lean	2	506	901.609	33.88
Lean	2	507	4218.425	73.29
Lean	2	508	1553.628	44.48
Lean	2	509	143.015	13.49
Lean	2	510	2686.555	58.49
Lean	2	511	1667.28	46.07
Lean	2	512	3165.878	63.49
Lean	2	513	315.711	20.05
Lean	2	514	4333.555	74.28
Lean	2	515	585.793	27.31
Lean	2	516	149.775	13.81
Lean	2	517	128.862	12.81
Lean	2	518	2527.485	56.73
Lean	2	519	3240.555	64.23
Lean	2	520	3017.476	61.98
Lean	2	521	1473.248	43.31
Lean	2	522	3145.81	63.29
Lean	2	523	150.515	13.84
Lean	2	524	4602.897	76.55
Lean	2	525	1630.206	45.56
Lean	2	526	4001.05	71.37
Lean	2	527	1063.637	36.80
Lean	2	528	158.965	14.23
Lean	2	529	2820.487	59.93
Lean	2	530	2247.369	53.49
Lean	2	531	692.262	29.69
Lean	2	532	751.728	30.94
Lean	2	533	449.96	23.94
Lean	2	534	2771.477	59.40
Lean	2	535	1326.43	41.10
Lean	2	536	3740.792	69.01
Lean	2	537	157.803	14.17
Lean	2	538	5268.436	81.90
Lean	2	539	1608.447	45.25
Lean	2	540	3300.021	64.82
Lean	2	541	266.279	18.41
Lean	2	542	266.596	18.42
Lean	2	543	2430.31	55.63
Lean	2	544	1478.213	43.38
Lean	2	545	2529.597	56.75
Lean	2	546	211.46	16.41
Lean	2	547	3516.445	66.91
Lean	2	548	242.408	17.57
Lean	2	549	1823.287	48.18
Lean	2	550	126.221	12.68
Lean	2	551	810.772	32.13
Lean	2	552	1296.75	40.63
Lean	2	553	3102.821	62.85
Lean	2	554	1664.745	46.04
Lean	2	555	3245.519	64.28
Lean	2	556	937.205	34.54
Lean	2	557	127.911	12.76
Lean	2	558	787.324	31.66
Lean	2	559	207.552	16.26
Lean	2	560	104.251	11.52
Lean	2	561	1643.092	45.74
Lean	2	562	148.613	13.76
Lean	2	563	639.767	28.54
Lean	2	564	228.36	17.05
Lean	2	565	3088.35	62.71
Lean	2	566	123.264	12.53
Lean	2	567	842.882	32.76
Lean	2	568	1724.106	46.85
Lean	2	569	387.958	22.23
Lean	2	570	179.033	15.10
Lean	2	571	1476.1	43.35
Lean	2	572	1766.778	47.43
Lean	2	573	1166.41	38.54
Lean	2	574	4035.378	71.68
Lean	2	575	1134.3	38.00
Lean	2	576	285.714	19.07
Lean	2	577	2403.587	55.32
Lean	2	578	1011.987	35.90
Lean	2	579	2684.865	58.47
Lean	2	580	460.311	24.21
Lean	2	581	3048.107	62.30
Lean	2	582	2496.326	56.38
Lean	2	583	3617.739	67.87
Lean	2	584	160.443	14.29
Lean	2	585	2795.242	59.66
Lean	2	586	279.693	18.87
Lean	2	587	2283.915	53.93
Lean	2	588	5823.809	86.11
Lean	2	589	175.336	14.94
Lean	2	590	979.877	35.32
Lean	2	591	127.489	12.74
Lean	2	592	635.33	28.44
Lean	2	593	1078.002	37.05
Lean	2	594	3578.764	67.50
Lean	2	595	1027.83	36.18
Lean	2	596	223.712	16.88
Lean	2	597	3916.867	70.62
Lean	2	598	383.944	22.11
Lean	2	599	2588.43	57.41
Lean	2	600	108.265	11.74
Lean	2	601	707.155	30.01
Lean	2	602	2535.301	56.82
Lean	2	603	4157.691	72.76
Lean	2	604	252.02	17.91
Lean	2	605	331.766	20.55
Lean	2	606	3811.666	69.66
Lean	2	607	3037.439	62.19
Lean	2	608	2776.864	59.46
Lean	2	609	2776.547	59.46
Lean	2	610	232.162	17.19
Lean	2	611	4671.236	77.12
Lean	2	612	4499.386	75.69
Lean	2	613	512.278	25.54
Lean	2	614	2021.967	50.74
Lean	2	615	163.084	14.41
Lean	2	616	169.105	14.67
Lean	2	617	1344.703	41.38
Lean	2	618	2828.303	60.01
Lean	2	619	901.081	33.87
Lean	2	620	2901.817	60.78
Lean	2	621	2643.672	58.02
Lean	2	622	996.143	35.61
Lean	2	623	2363.345	54.86
Lean	2	624	1414.944	42.44
Lean	2	625	175.548	14.95
Lean	2	626	150.303	13.83
Lean	2	627	83.232	10.29
Lean	2	628	266.173	18.41
Lean	2	629	2563.608	57.13
Lean	2	630	262.688	18.29
Lean	2	631	196.778	15.83
Lean	2	632	2897.381	60.74
Lean	2	633	164.035	14.45
Lean	2	634	904.25	33.93
Lean	2	635	1371.11	41.78
Lean	2	636	4071.818	72.00
Lean	2	637	1814.309	48.06
Lean	2	638	1595.878	45.08
Lean	2	639	1676.892	46.21
Lean	2	640	674.94	29.31
Lean	2	641	1473.565	43.32
Lean	2	642	128.439	12.79
Lean	2	643	115.553	12.13
Lean	2	644	126.644	12.70
Lean	2	645	1563.663	44.62
Lean	2	646	3107.362	62.90
Lean	2	647	2166.461	52.52
Lean	2	648	3061.838	62.44
Lean	2	649	485.661	24.87
Lean	2	650	3854.549	70.06
Lean	2	651	2850.59	60.25
Lean	2	652	2578.501	57.30
Lean	2	653	6394.814	90.23
Lean	2	654	116.504	12.18
Lean	2	655	1374.701	41.84
Lean	2	656	3053.811	62.36
Lean	2	657	7127.636	95.26
Lean	2	658	2382.779	55.08
Lean	2	659	1336.782	41.26
Lean	2	660	2254.235	53.57
Lean	2	661	2032.001	50.86
Lean	2	662	2875.834	60.51
Lean	2	663	2809.924	59.81
Lean	2	664	499.814	25.23
Lean	2	665	3066.486	62.48
Lean	2	666	6814.882	93.15
Lean	2	667	2011.51	50.61
Lean	2	668	731.765	30.52
Lean	2	669	1792.339	47.77
Lean	2	670	4852.699	78.60
Lean	2	671	1834.061	48.32
Lean	2	672	563.083	26.78
Lean	2	673	1380.299	41.92
Lean	2	674	671.982	29.25
Lean	2	675	2398.306	55.26
Lean	2	676	318.88	20.15
Lean	2	677	235.437	17.31
Lean	2	678	121.89	12.46
Lean	2	679	5338.782	82.45
Lean	2	680	626.564	28.24
Lean	2	681	2149.667	52.32
Lean	2	682	109.532	11.81
Lean	2	683	3583.939	67.55
Lean	2	684	4693.84	77.31
Lean	2	685	2300.076	54.12
Lean	2	686	599.946	27.64
Lean	2	687	2862.208	60.37
Lean	2	688	137.84	13.25
Lean	2	689	147.557	13.71
Lean	2	690	588.644	27.38
Lean	2	691	1873.881	48.85
Lean	2	692	665.433	29.11
Lean	2	693	154.845	14.04
Lean	2	694	134.988	13.11
Lean	2	695	119.778	12.35
Lean	2	696	1523.314	44.04
Lean	2	697	2099.284	51.70
Lean	2	698	2648.425	58.07
Lean	2	699	154.634	14.03
Lean	2	700	130.552	12.89
Lean	2	701	131.925	12.96
Lean	2	702	217.164	16.63
Lean	2	703	1923.208	49.48
Lean	2	704	91.999	10.82
Lean	2	705	3390.753	65.71
Lean	2	706	3463.528	66.41
Lean	2	707	2785.842	59.56
Lean	2	708	1882.648	48.96
Lean	2	709	3446.1	66.24
Lean	2	710	102.878	11.45
Lean	2	711	3217.845	64.01
Lean	2	712	513.229	25.56
Lean	2	713	429.891	23.40
Lean	2	714	3242.667	64.25
Lean	2	715	191.814	15.63
Lean	2	716	4996.876	79.76
Lean	2	717	81.648	10.20
Lean	2	718	779.085	31.50
Lean	2	719	234.909	17.29
Lean	2	720	5386.841	82.82
Lean	2	721	162.239	14.37
Lean	2	722	152.416	13.93
Lean	2	723	718.774	30.25
Lean	2	724	2591.282	57.44
Lean	2	725	2068.336	51.32
Lean	2	726	3066.908	62.49
Lean	2	727	4392.388	74.78
Lean	2	728	538.05	26.17
Lean	2	729	3269.285	64.52
Lean	2	730	1312.277	40.88
Lean	2	731	221.6	16.80
Lean	2	732	3473.562	66.50
Lean	2	733	4598.672	76.52
Lean	2	734	3053.811	62.36
Lean	2	735	3111.059	62.94
Lean	2	736	1506.097	43.79
Lean	2	737	1923.63	49.49
Lean	2	738	1020.12	36.04
Lean	2	739	581.99	27.22
Lean	2	740	100.871	11.33
Lean	2	741	220.86	16.77
Lean	2	742	1894.689	49.12
Lean	2	743	2311.8	54.25
Lean	2	744	77.317	9.92
Lean	2	745	5269.176	81.91
Lean	2	746	206.707	16.22
Lean	2	747	224.452	16.91
Lean	2	748	1570.528	44.72
Lean	2	749	83.443	10.31
Lean	2	750	193.715	15.70
Lean	2	751	4382.882	74.70
Lean	2	752	1650.803	45.85
Lean	2	753	3436.593	66.15
Lean	2	754	2164.243	52.49
Lean	2	755	137.523	13.23
Lean	2	756	278.954	18.85
Lean	2	757	168.788	14.66
Lean	2	758	305.994	19.74
Lean	2	759	409.189	22.83
Lean	2	760	4577.231	76.34
Lean	2	761	2437.704	55.71
Lean	2	762	4056.714	71.87
Lean	2	763	3110.003	62.93
Lean	2	764	1043.78	36.46
Lean	2	765	3463.633	66.41
Lean	2	766	5461.623	83.39
Lean	2	767	2772.322	59.41
Lean	2	768	599.629	27.63
Lean	2	769	2862.103	60.37
Lean	2	770	298.283	19.49
Lean	2	771	84.922	10.40
Lean	2	772	2344.86	54.64
Lean	2	773	187.589	15.45
Lean	2	774	949.14	34.76
Lean	2	775	104.04	11.51
Lean	2	776	1896.591	49.14
Lean	2	777	1229.467	39.57
Lean	2	778	995.404	35.60
Lean	2	779	314.127	20.00
Lean	2	780	3147.077	63.30
Lean	2	781	1783.995	47.66
Lean	2	782	3272.453	64.55
Lean	2	783	4514.279	75.81
Lean	2	784	92.949	10.88
Lean	2	785	4141.953	72.62
Lean	2	786	215.157	16.55
Lean	2	787	152.733	13.95
Lean	2	788	1289.251	40.52
Lean	2	789	399.682	22.56
Lean	2	790	3290.938	64.73
Lean	2	791	1735.83	47.01
Lean	2	792	452.178	23.99
Lean	2	793	2772.745	59.42
Lean	2	794	3760.015	69.19
Lean	2	795	2581.248	57.33
Lean	2	796	1281.963	40.40
Lean	2	797	1082.861	37.13
Lean	2	798	3733.609	68.95
Lean	2	799	99.498	11.26
Lean	2	800	361.552	21.46
Lean	2	801	2273.141	53.80
Lean	2	802	213.256	16.48
Lean	2	803	98.97	11.23
Lean	2	804	476.683	24.64
Lean	2	805	1326.008	41.09
Lean	2	806	168.048	14.63
Lean	2	807	498.547	25.19
Lean	2	808	727.857	30.44
Lean	2	809	640.506	28.56
Lean	2	810	2037.916	50.94
Lean	2	811	1929.862	49.57
Lean	2	812	5675.09	85.00
Lean	2	813	221.6	16.80
Lean	2	814	94.745	10.98
Lean	2	815	141.853	13.44
Lean	2	816	1476.523	43.36
Lean	2	817	137.1	13.21
Lean	2	818	5039.971	80.11
Lean	2	819	80.591	10.13
Lean	2	820	4363.764	74.54
Lean	2	821	481.858	24.77
Lean	2	822	4611.347	76.62
Lean	2	823	923.051	34.28
Lean	2	824	3066.486	62.48
Lean	2	825	1254.183	39.96
Lean	2	826	797.569	31.87
Lean	2	827	1959.754	49.95
Lean	2	828	4106.991	72.31
Lean	2	829	409.189	22.83
Lean	2	830	959.28	34.95
Lean	2	831	223.924	16.89
Lean	2	832	362.291	21.48
Lean	2	833	4141.53	72.62
Lean	2	834	2085.447	51.53
Lean	2	835	7068.803	94.87
Lean	2	836	1857.721	48.63
Lean	2	837	1922.257	49.47
Lean	2	838	103.934	11.50
Lean	2	839	4181.984	72.97
Lean	2	840	3409.131	65.88
Lean	2	841	1688.405	46.37
Lean	2	842	4551.036	76.12
Lean	2	843	447.636	23.87
Lean	2	844	3677.417	68.43
Lean	2	845	202.587	16.06
Lean	2	846	156.007	14.09
Lean	2	847	807.921	32.07
Lean	2	848	999.946	35.68
Lean	2	849	2602.267	57.56
Lean	2	850	2845.097	60.19
Lean	2	851	106.575	11.65
Lean	2	852	1158.699	38.41
Lean	2	853	566.78	26.86
Lean	2	854	425.983	23.29
Lean	2	855	311.803	19.92
Lean	2	856	1049.483	36.55
Lean	2	857	290.889	19.25
Lean	2	858	3194.819	63.78
Lean	2	859	804.646	32.01
Lean	2	860	741.166	30.72
Lean	2	861	2395.138	55.22
Lean	2	862	1025.929	36.14
Lean	2	863	435.912	23.56
Lean	2	864	500.659	25.25
Lean	2	865	4332.71	74.27
Lean	2	866	1054.025	36.63
Lean	2	867	154.106	14.01
Lean	2	868	117.877	12.25
Lean	2	869	805.174	32.02
Lean	2	870	128.439	12.79
Lean	2	871	145.656	13.62
Lean	2	872	3596.72	67.67
Lean	2	873	4066.96	71.96
Lean	2	874	3004.696	61.85
Lean	2	875	1843.145	48.44
Lean	2	876	1403.853	42.28
Lean	2	877	134.354	13.08
Lean	2	878	873.513	33.35
Lean	2	879	1653.549	45.88
Lean	2	880	161.5	14.34
Lean	2	881	8378.334	103.28
Lean	2	882	168.365	14.64
Lean	2	883	146.818	13.67
Lean	2	884	1452.546	43.01
Lean	2	885	180.089	15.14
Lean	2	886	2686.555	58.49
Lean	2	887	4905.934	79.03
Lean	2	888	3304.457	64.86
Lean	2	889	1011.247	35.88
Lean	2	890	2065.801	51.29
Lean	2	891	210.192	16.36
Lean	2	892	2787.532	59.58
Lean	2	893	227.832	17.03
Lean	2	894	1346.393	41.40
Lean	2	895	123.475	12.54
Lean	2	896	151.36	13.88
Lean	2	897	4580.294	76.37
Lean	2	898	2125.267	52.02
Lean	2	899	825.56	32.42
Lean	2	900	990.123	35.51
Lean	2	901	148.508	13.75
Lean	2	902	132.77	13.00
Lean	2	903	2444.253	55.79
Lean	2	904	200.052	15.96
Lean	2	905	888.618	33.64
Lean	2	906	150.726	13.85
Lean	2	907	224.663	16.91
Lean	2	908	506.574	25.40
Lean	2	909	4739.681	77.68
Lean	2	910	1505.041	43.78
Lean	2	911	1929.229	49.56
Lean	2	912	130.763	12.90
Lean	2	913	513.334	25.57
Lean	2	914	3346.707	65.28
Lean	2	915	78.585	10.00
Lean	2	916	300.818	19.57
Lean	2	917	670.081	29.21
Lean	2	918	860.205	33.09
Lean	2	919	3758.748	69.18
Lean	2	920	2335.777	54.53
Lean	2	921	1143.172	38.15
Lean	2	922	354.581	21.25
Lean	2	923	3042.932	62.24
Lean	2	924	198.891	15.91
Lean	2	925	560.126	26.71
Lean	2	926	107.737	11.71
Lean	2	927	114.814	12.09
Lean	2	928	3527.536	67.02
Lean	2	929	162.345	14.38
Lean	2	930	353.63	21.22
Lean	2	931	327.964	20.43
Lean	2	932	3950.35	70.92
Lean	2	933	1698.862	46.51
Lean	2	934	147.768	13.72
Lean	2	935	1337.099	41.26
Lean	2	936	466.226	24.36
Lean	2	937	1740.689	47.08
Lean	2	938	835.594	32.62
Lean	2	939	554.739	26.58
Lean	2	940	2199.944	52.93
Lean	2	941	289.094	19.19
Lean	2	942	461.79	24.25
Lean	2	943	951.57	34.81
Lean	2	944	3831.1	69.84
Lean	2	945	131.397	12.93
Lean	2	946	2969.523	61.49
Lean	2	947	2134.879	52.14
Lean	2	948	829.045	32.49
Lean	2	949	4508.152	75.76
Lean	2	950	1156.375	38.37
Lean	2	951	920.516	34.24
Lean	2	952	3424.341	66.03
Lean	2	953	4056.503	71.87
Lean	2	954	129.39	12.84
Lean	2	955	3806.279	69.62
Lean	2	956	3711.006	68.74
Lean	2	957	2356.796	54.78
Lean	2	958	2890.727	60.67
Lean	2	959	349.194	21.09
Lean	2	960	126.221	12.68
Lean	2	961	269.87	18.54
Lean	2	962	2864.532	60.39
Lean	2	963	308.001	19.80
Lean	2	964	3226.084	64.09
Lean	2	965	679.904	29.42
Lean	2	966	215.579	16.57
Lean	2	967	138.474	13.28
Lean	2	968	4903.399	79.01
Lean	2	969	2151.673	52.34
Lean	2	970	1793.29	47.78
Lean	2	971	128.122	12.77
Lean	2	972	706.732	30.00
Lean	2	973	345.708	20.98
Lean	2	974	3527.853	67.02
Lean	2	975	200.052	15.96
Lean	2	976	1034.59	36.29
Lean	2	977	978.926	35.30
Lean	2	978	123.792	12.55
Lean	2	979	2355.317	54.76
Lean	2	980	3080.639	62.63
Lean	2	981	334.301	20.63
Lean	2	982	911.221	34.06
Lean	2	983	166.358	14.55
Lean	2	984	3339.736	65.21
Lean	2	985	337.364	20.73
Lean	2	986	294.164	19.35
Lean	2	987	1834.061	48.32
Lean	2	988	1700.341	46.53
Lean	2	989	90.731	10.75
Lean	2	990	3059.831	62.42
Lean	2	991	615.684	28.00
Lean	2	992	738.842	30.67
Lean	2	993	801.477	31.94
Lean	2	994	210.087	16.36
Lean	2	995	745.074	30.80
Lean	2	996	1024.134	36.11
Lean	2	997	157.592	14.17
Lean	2	998	692.262	29.69
Lean	2	999	560.231	26.71
Lean	2	1000	102.772	11.44
Lean	2	1001	433.377	23.49
Lean	2	1002	334.935	20.65
Lean	2	1003	163.718	14.44
Lean	2	1004	2957.165	61.36
Lean	2	1005	1823.71	48.19
Lean	2	1006	3944.858	70.87
Lean	2	1007	223.924	16.89
Lean	2	1008	1918.666	49.43
Lean	2	1009	3373.324	65.54
Lean	2	1010	1746.815	47.16
Lean	2	1011	272.405	18.62
Lean	2	1012	77.634	9.94
Lean	2	1013	106.575	11.65
Lean	2	1014	544.177	26.32
Lean	2	1015	3475.991	66.53
Lean	2	1016	84.183	10.35
Lean	2	1017	209.453	16.33
Lean	2	1018	350.778	21.13
Lean	2	1019	213.678	16.49
Lean	2	1020	1407.233	42.33
Lean	2	1021	1500.816	43.71
Lean	2	1022	896.645	33.79
Lean	2	1023	725.745	30.40
Lean	2	1024	10932.119	117.98
Lean	2	1025	428.201	23.35
Lean	2	1026	4060.939	71.91
Lean	2	1027	269.553	18.53
Lean	2	1028	629.31	28.31
Lean	2	1029	122.524	12.49
Lean	2	1030	531.924	26.02
Lean	2	1031	1528.384	44.11
Lean	2	1032	2728.594	58.94
Lean	2	1033	603.96	27.73
Lean	2	1034	2773.484	59.42
Lean	2	1035	1287.666	40.49
Lean	2	1036	1478.213	43.38
Lean	2	1037	3738.362	68.99
Lean	2	1038	1947.818	49.80
Lean	2	1039	3534.93	67.09
Lean	2	1040	144.494	13.56
Lean	2	1041	127.489	12.74
Lean	2	1042	283.179	18.99
Lean	2	1043	1036.809	36.33
Lean	2	1044	4040.87	71.73
Lean	2	1045	87.985	10.58
Lean	2	1046	4337.992	74.32
Lean	2	1047	682.967	29.49
Lean	2	1048	886.188	33.59
Lean	2	1049	104.885	11.56
Lean	2	1050	146.395	13.65
Lean	2	1051	274.201	18.68
Lean	2	1052	117.243	12.22
Lean	2	1053	1540.425	44.29
Lean	2	1054	3483.279	66.60
Lean	2	1055	119.672	12.34
Lean	2	1056	3512.537	66.88
Lean	2	1057	3418.426	65.97
Lean	2	1058	2366.302	54.89
Lean	2	1059	2238.919	53.39
Lean	2	1060	464.536	24.32
Lean	2	1061	1012.832	35.91
Lean	2	1062	1164.825	38.51
Lean	2	1063	545.444	26.35
Lean	2	1064	111.434	11.91
Lean	2	1065	18955.238	155.35
Lean	2	1066	515.13	25.61
Lean	2	1067	1182.253	38.80
Lean	2	1068	1065.327	36.83
Lean	2	1069	866.753	33.22
Lean	2	1070	3011.667	61.92
Lean	2	1071	154.634	14.03
Lean	2	1072	3414.835	65.94
Lean	2	1073	4612.826	76.64
Lean	2	1074	429.997	23.40
Lean	2	1075	2485.658	56.26
Lean	2	1076	527.065	25.91
Lean	2	1077	894.216	33.74
Lean	2	1078	782.782	31.57
Lean	2	1079	180.723	15.17
Lean	2	1080	3962.497	71.03
Lean	2	1081	469.606	24.45
Lean	2	1082	13939.033	133.22
Lean	2	1083	610.826	27.89
Lean	2	1084	155.69	14.08
Lean	2	1085	3013.146	61.94
Lean	2	1086	1072.932	36.96
Lean	2	1087	2170.263	52.57
Lean	2	1088	2226.878	53.25
Lean	2	1089	4095.267	72.21
Lean	2	1090	4831.152	78.43
Lean	2	1091	2239.236	53.40
Lean	2	1092	117.349	12.22
Lean	2	1093	75.416	9.80
Lean	2	1094	2219.484	53.16
Lean	2	1095	1672.878	46.15
Lean	2	1096	2873.299	60.48
Lean	2	1097	3936.936	70.80
Lean	2	1098	2181.565	52.70
Lean	2	1099	187.8	15.46
Lean	2	1100	1019.064	36.02
Lean	2	1101	520.939	25.75
Lean	2	1102	2114.177	51.88
Lean	2	1103	1275.625	40.30
Lean	2	1104	333.034	20.59
Lean	2	1105	158.859	14.22
Lean	2	1106	2881.432	60.57
Lean	2	1107	3505.566	66.81
Lean	2	1108	1958.803	49.94
Lean	2	1109	626.88	28.25
Lean	2	1110	308.529	19.82
Lean	2	1111	161.077	14.32
Lean	2	1112	758.066	31.07
Lean	2	1113	665.011	29.10
Lean	2	1114	4111.85	72.36
Lean	2	1115	95.062	11.00
Lean	2	1116	2614.202	57.69
Lean	2	1117	211.143	16.40
Lean	2	1118	570.055	26.94
Lean	2	1119	1212.145	39.29
Lean	2	1120	217.269	16.63
Lean	2	1121	3837.86	69.90
Lean	2	1122	3678.262	68.43
Lean	2	1123	160.232	14.28
Lean	2	1124	1036.492	36.33
Lean	2	1125	557.274	26.64
Lean	2	1126	3383.676	65.64
Lean	2	1127	208.714	16.30
Lean	2	1128	116.821	12.20
Lean	2	1129	1931.447	49.59
Lean	2	1130	1784.946	47.67
Lean	2	1131	2418.586	55.49
Lean	2	1132	1893.422	49.10
Lean	2	1133	105.836	11.61
Lean	2	1134	2752.993	59.20
Lean	2	1135	438.552	23.63
Lean	2	1136	164.88	14.49
Lean	2	1137	3938.098	70.81
Lean	2	1138	760.178	31.11
Lean	2	1139	3715.864	68.78
Lean	2	1140	1549.298	44.41
Lean	2	1141	1961.655	49.98
Lean	2	1142	171.323	14.77
Lean	2	1143	132.559	12.99
Lean	2	1144	211.988	16.43
Lean	2	1145	731.66	30.52
Lean	2	1146	265.962	18.40
Lean	2	1147	3107.046	62.90
Lean	2	1148	1081.593	37.11
Lean	2	1149	2084.919	51.52
Lean	2	1150	280.644	18.90
Lean	2	1151	1390.756	42.08
Lean	2	1152	3393.71	65.73
Lean	2	1153	103.617	11.49
Lean	2	1154	2666.275	58.26
Lean	2	1155	385.318	22.15
Lean	2	1156	751.095	30.92
Lean	2	1157	3583.623	67.55
Lean	2	1158	93.055	10.88
Lean	2	1159	706.416	29.99
Lean	2	1160	847.002	32.84
Lean	2	1161	744.863	30.80
Lean	2	1162	3475.146	66.52
Lean	2	1163	154.212	14.01
Lean	2	1164	112.067	11.95
Lean	2	1165	76.05	9.84
Lean	2	1166	270.398	18.55
Lean	2	1167	2991.387	61.72
Lean	2	1168	166.886	14.58
Lean	2	1169	2190.86	52.82
Lean	2	1170	1641.93	45.72
Lean	2	1171	808.977	32.09
Lean	2	1172	2599.626	57.53
Lean	2	1173	923.474	34.29
Lean	2	1174	695.114	29.75
Lean	2	1175	709.69	30.06
Lean	2	1176	1975.492	50.15
Lean	2	1177	2478.581	56.18
Lean	2	1178	757.643	31.06
Lean	2	1179	453.657	24.03
Lean	2	1180	126.115	12.67
Lean	2	1181	935.304	34.51
Lean	2	1182	3103.454	62.86
Lean	2	1183	1641.93	45.72
Lean	2	1184	1679.849	46.25
Lean	2	1185	1316.291	40.94
Lean	2	1186	3109.052	62.92
Lean	2	1187	4369.89	74.59
Lean	2	1188	210.721	16.38
Lean	2	1189	225.825	16.96
Lean	2	1190	2375.28	54.99
Lean	2	1191	119.356	12.33
Lean	2	1192	198.151	15.88
Lean	2	1193	3618.69	67.88
Lean	2	1194	640.083	28.55
Lean	2	1195	955.583	34.88
Lean	2	1196	1223.024	39.46
Lean	2	1197	1124.582	37.84
Lean	2	1198	368.206	21.65
Lean	2	1199	865.803	33.20
Lean	2	1200	474.57	24.58
Lean	2	1201	3259.567	64.42
Lean	2	1202	727.54	30.44
Lean	2	1203	2945.968	61.24
Lean	2	1204	4023.548	71.57
Lean	2	1205	6415.2	90.38
Lean	2	1206	744.863	30.80
Lean	2	1207	2919.034	60.96
Lean	2	1208	2702.187	58.66
Lean	2	1209	3777.443	69.35
Lean	2	1210	676.841	29.36
Lean	2	1211	415.315	23.00
Lean	2	1212	130.657	12.90
Lean	2	1213	451.65	23.98
Lean	2	1214	88.724	10.63
Lean	2	1215	212.833	16.46
Lean	2	1216	352.785	21.19
Lean	2	1217	4577.125	76.34
Lean	2	1218	514.919	25.60
Lean	2	1219	1180.669	38.77
Lean	2	1220	3266.855	64.49
Lean	2	1221	24204.134	175.55
Lean	2	1222	116.292	12.17
Lean	2	1223	2332.185	54.49
Lean	2	1224	3498.595	66.74
Lean	2	1225	1356.85	41.56
Lean	2	1226	561.288	26.73
Lean	2	1227	2574.804	57.26
Lean	2	1228	1599.364	45.13
Lean	2	1229	3249.638	64.32
Lean	2	1230	3082.329	62.65
Lean	2	1231	453.023	24.02
Lean	2	1232	1015.789	35.96
Lean	2	1233	614.522	27.97
Lean	2	1234	297.544	19.46
Lean	2	1235	193.715	15.70
Lean	2	1236	3636.857	68.05
Lean	2	1237	158.331	14.20
Lean	2	1238	3616.049	67.85
Lean	2	1239	161.816	14.35
Lean	2	1240	2161.813	52.46
Lean	2	1241	1566.409	44.66
Lean	2	1242	639.45	28.53
Lean	2	1243	954.738	34.87
Lean	2	1244	1144.757	38.18
Lean	2	1245	927.382	34.36
Lean	2	1246	174.597	14.91
Lean	2	1247	1046.632	36.50
Lean	2	1248	1110.429	37.60
Lean	2	1249	135.622	13.14
Lean	2	1250	1240.769	39.75
Lean	2	1251	853.867	32.97
Lean	2	1252	3773.746	69.32
Lean	2	1253	2513.754	56.57
Lean	2	1254	3141.057	63.24
Lean	2	1255	91.471	10.79
Lean	2	1256	663.11	29.06
Lean	2	1257	639.978	28.55
Lean	2	1258	1454.764	43.04
Lean	2	1259	1875.149	48.86
Lean	2	1260	140.163	13.36
Lean	2	1261	704.092	29.94
Lean	2	1262	1159.966	38.43
Lean	2	1263	668.074	29.17
Lean	2	1264	1214.786	39.33
Lean	2	1265	1200.421	39.10
Lean	2	1266	2422.811	55.54
Lean	2	1267	121.362	12.43
Lean	2	1268	18577.526	153.80
Lean	2	1269	721.942	30.32
Lean	2	1270	2176.601	52.64
Lean	2	1271	124.637	12.60
Lean	2	1272	160.338	14.29
Lean	2	1273	116.821	12.20
Lean	2	1274	1114.654	37.67
Lean	2	1275	1021.599	36.07
Lean	2	1276	1033.64	36.28
Lean	2	1277	526.115	25.88
Lean	2	1278	2098.333	51.69
Lean	2	1279	646.632	28.69
Lean	2	1280	2565.615	57.15
Lean	2	1281	85.344	10.42
Lean	2	1282	859.043	33.07
Lean	2	1283	462.635	24.27
Lean	2	1284	2917.872	60.95
Lean	2	1285	920.41	34.23
Lean	2	1286	951.781	34.81
Lean	2	1287	896.434	33.78
Lean	2	1288	396.619	22.47
Lean	2	1289	808.66	32.09
Lean	2	1290	78.69	10.01
Lean	2	1291	2470.553	56.09
Lean	2	1292	205.334	16.17
Lean	2	1293	351.095	21.14
Lean	2	1294	1100.394	37.43
Lean	2	1295	923.368	34.29
Lean	2	1296	79.218	10.04
Lean	2	1297	174.28	14.90
Lean	2	1298	342.857	20.89
Lean	2	1299	3715.547	68.78
Lean	2	1300	552.415	26.52
Lean	2	1301	1387.481	42.03
Lean	2	1302	1439.765	42.82
Lean	2	1303	232.69	17.21
Lean	2	1304	802.006	31.96
Lean	2	1305	2193.606	52.85
Lean	2	1306	119.356	12.33
Lean	2	1307	13002.462	128.67
Lean	2	1308	976.391	35.26
Lean	2	1309	684.763	29.53
Lean	2	1310	110.589	11.87
Lean	2	1311	223.079	16.85
Lean	2	1312	170.689	14.74
Lean	2	1313	1419.591	42.51
Lean	2	1314	2276.416	53.84
Lean	2	1315	2852.597	60.27
Lean	2	1316	167.415	14.60
Lean	2	1317	293.847	19.34
Lean	2	1318	109.427	11.80
Lean	2	1319	163.718	14.44
Lean	2	1320	2124.105	52.00
Lean	2	1321	3393.816	65.74
Lean	2	1322	1539.58	44.27
Lean	2	1323	1098.81	37.40
Lean	2	1324	2286.978	53.96
Lean	2	1325	688.037	29.60
Lean	2	1326	2593.078	57.46
Lean	2	1327	877.21	33.42
Lean	2	1328	2022.6	50.75
Lean	2	1329	166.147	14.54
Lean	2	1330	371.375	21.75
Lean	2	1331	2235.222	53.35
Lean	2	1332	407.393	22.78
Lean	2	1333	693.846	29.72
Lean	2	1334	85.661	10.44
Lean	2	1335	4215.995	73.27
Lean	2	1336	135.199	13.12
Lean	2	1337	2460.413	55.97
Lean	2	1338	113.124	12.00
Lean	2	1339	3080.111	62.62
Lean	2	1340	231.634	17.17
Lean	2	1341	4230.36	73.39
Lean	2	1342	407.393	22.78
Lean	2	1343	114.708	12.09
Lean	2	1344	146.607	13.66
Lean	2	1345	134.882	13.10
Lean	2	1346	434.644	23.52
Lean	2	1347	1853.602	48.58
Lean	2	1348	430.525	23.41
Lean	2	1349	645.998	28.68
Lean	2	1350	178.294	15.07
Lean	2	1351	129.601	12.85
Lean	2	1352	433.165	23.48
Lean	2	1353	4068.438	71.97
Lean	2	1354	436.229	23.57
Lean	2	1355	7667.271	98.80
Lean	2	1356	3011.35	61.92
Lean	2	1357	2316.447	54.31
Lean	2	1358	2444.358	55.79
Lean	2	1359	162.767	14.40
Lean	2	1360	2148.505	52.30
Lean	2	1361	239.978	17.48
Lean	2	1362	637.654	28.49
Lean	2	1363	3352.728	65.34
Lean	2	1364	1255.557	39.98
Lean	2	1365	1049.589	36.56
Lean	2	1366	3186.369	63.69
Lean	2	1367	1734.352	46.99
Lean	2	1368	10128.318	113.56
Lean	2	1369	426.089	23.29
Lean	2	1370	787.113	31.66
Lean	2	1371	533.297	26.06
Lean	2	1372	395.352	22.44
Lean	2	1373	4925.369	79.19
Lean	2	1374	1381.566	41.94
Lean	2	1375	3427.932	66.06
Lean	2	1376	300.396	19.56
Lean	2	1377	671.665	29.24
Lean	2	1378	2304.934	54.17
Lean	2	1379	111.856	11.93
Lean	2	1380	94.956	11.00
Lean	2	1381	2830.415	60.03
Lean	2	1382	578.927	27.15
Lean	2	1383	625.719	28.23
Lean	2	1384	682.228	29.47
Lean	2	1385	2076.891	51.42
Lean	2	1386	1929.757	49.57
Lean	2	1387	151.782	13.90
Lean	2	1388	380.881	22.02
Lean	2	1389	647.16	28.71
Lean	2	1390	1495.429	43.64
Lean	2	1391	2156.849	52.40
Lean	2	1392	1031.316	36.24
Lean	2	1393	1217.215	39.37
Lean	2	1394	96.435	11.08
Lean	2	1395	75.733	9.82
Lean	2	1396	2361.338	54.83
Lean	2	1397	1116.449	37.70
Lean	2	1398	4201.208	73.14
Lean	2	1399	367.573	21.63
Lean	2	1400	609.452	27.86
Lean	2	1401	918.932	34.21
Lean	2	1402	209.242	16.32
Lean	2	1403	2961.918	61.41
Lean	2	1404	119.567	12.34
Lean	2	1405	4016.049	71.51
Lean	2	1406	314.444	20.01
Lean	2	1407	216.952	16.62
Lean	2	1408	2521.147	56.66
Lean	2	1409	212.516	16.45
Lean	2	1410	762.925	31.17
Lean	2	1411	3172.85	63.56
Lean	2	1412	205.017	16.16
Lean	2	1413	3008.181	61.89
Lean	2	1414	326.274	20.38
Lean	2	1415	912.7	34.09
Lean	2	1416	171.111	14.76
Lean	2	1417	401.056	22.60
Lean	2	1418	91.682	10.80
Lean	2	1419	3438.072	66.16
Lean	2	1420	75.838	9.83
Lean	2	1421	1511.696	43.87
Lean	2	1422	706.838	30.00
Lean	2	1423	268.18	18.48
Lean	2	1424	5131.97	80.83
Lean	2	1425	111.222	11.90
Lean	2	1426	2564.136	57.14
Lean	2	1427	251.069	17.88
Lean	2	1428	724.266	30.37
Lean	2	1429	221.494	16.79
Lean	2	1430	3727.483	68.89
Lean	2	1431	1881.169	48.94
Lean	2	1432	3011.033	61.92
Lean	2	1433	1393.185	42.12
Lean	2	1434	154.528	14.03
Lean	2	1435	256.033	18.06
Lean	2	1436	84.499	10.37
Lean	2	1437	2656.135	58.15
Lean	2	1438	126.115	12.67
Lean	2	1439	2329.122	54.46
Lean	2	1440	1781.46	47.63
Lean	2	1441	3558.484	67.31
Lean	2	1442	3378.817	65.59
Lean	2	1443	4225.924	73.35
Lean	2	1444	1775.862	47.55
Lean	2	1445	3045.255	62.27
Lean	2	1446	688.988	29.62
Lean	2	1447	1111.802	37.62
Lean	2	1448	2635.961	57.93
Lean	2	1449	789.753	31.71
Lean	2	1450	229.416	17.09
Lean	2	1451	226.987	17.00
Lean	2	1452	2345.177	54.64
Lean	2	1453	1394.664	42.14
Lean	2	1454	147.135	13.69
Lean	2	1455	1252.493	39.93
Lean	2	1456	448.27	23.89
Lean	2	1457	119.672	12.34
Lean	2	1458	1155.636	38.36
Lean	2	1459	2330.601	54.47
Lean	2	1460	115.659	12.14
Lean	2	1461	3447.262	66.25
Lean	2	1462	1162.607	38.47
Lean	2	1463	3272.559	64.55
Lean	2	1464	680.643	29.44
Lean	2	1465	1538.207	44.26
Lean	2	1466	155.585	14.07
Lean	2	1467	3046.1	62.28
Lean	2	1468	2534.139	56.80
Lean	2	1469	130.974	12.91
Lean	2	1470	1151.517	38.29
Lean	2	1471	363.981	21.53
Lean	2	1472	80.274	10.11
Lean	2	1473	2524.739	56.70
Lean	2	1474	1254.817	39.97
Lean	2	1475	3123.206	63.06
Lean	2	1476	193.398	15.69
Lean	2	1477	1072.298	36.95
Lean	2	1478	1698.862	46.51
Lean	2	1479	712.753	30.12
Lean	2	1480	994.876	35.59
Lean	2	1481	176.604	15.00
Lean	2	1482	225.614	16.95
Lean	2	1483	624.345	28.19
Lean	2	1484	210.721	16.38
Lean	2	1485	595.404	27.53
Lean	2	1486	100.026	11.29
Lean	2	1487	91.259	10.78
Lean	2	1488	143.649	13.52
Lean	2	1489	3757.375	69.17
Lean	2	1490	304.304	19.68
Lean	2	1491	1103.141	37.48
Lean	2	1492	1945.917	49.78
Lean	2	1493	490.625	24.99
Lean	2	1494	1500.077	43.70
Lean	2	1495	1001.002	35.70
Lean	2	1496	119.039	12.31
Lean	2	1497	2346.233	54.66
Lean	2	1498	534.248	26.08
Lean	2	1499	99.076	11.23
Lean	2	1500	873.196	33.34
Lean	2	1501	1532.187	44.17
Lean	2	1502	843.305	32.77
Lean	2	1503	288.883	19.18
Lean	2	1504	1228.411	39.55
Lean	2	1505	618.536	28.06
Lean	2	1506	2047.95	51.06
Lean	2	1507	128.122	12.77
Lean	2	1508	253.182	17.95
Lean	2	1509	205.756	16.19
Lean	2	1510	2031.156	50.85
Lean	2	1511	1519.829	43.99
Lean	2	1512	94.851	10.99
Lean	2	1513	1313.544	40.90
Lean	2	1514	1043.463	36.45
Lean	2	1515	1241.508	39.76
Lean	2	1516	105.519	11.59
Lean	2	1517	344.547	20.94
Lean	2	1518	3133.029	63.16
Lean	2	1519	555.162	26.59
Lean	2	1520	142.487	13.47
Lean	2	1521	2791.229	59.61
Lean	2	1522	2734.192	59.00
Lean	2	1523	3358.115	65.39
Lean	2	1524	156.324	14.11
Lean	2	1525	2709.898	58.74
Lean	2	1526	1387.693	42.03
Lean	2	1527	300.924	19.57
Lean	2	1528	910.587	34.05
Lean	2	1529	881.752	33.51
Lean	2	1530	20827.007	162.84
Lean	2	1531	257.618	18.11
Lean	2	1532	3757.163	69.16
Lean	2	1533	75.838	9.83
Lean	2	1534	2858.828	60.33
Lean	2	1535	496.012	25.13
Lean	2	1536	980.828	35.34
Lean	2	1537	629.204	28.30
Lean	2	1538	3009.66	61.90
Lean	2	1539	2982.62	61.62
Lean	2	1540	761.868	31.15
Lean	2	1541	947.767	34.74
Lean	2	1542	175.653	14.95
Lean	2	1543	1018.007	36.00
Lean	2	1544	199.524	15.94
Lean	2	1545	13413.34	130.68
Lean	2	1546	714.443	30.16
Lean	2	1547	805.491	32.02
Lean	2	1548	2510.268	56.53
Lean	2	1549	1155.636	38.36
Lean	2	1550	518.193	25.69
Lean	2	1551	5467.327	83.43
Lean	2	1552	17491.813	149.24
Lean	2	1553	102.984	11.45
Lean	2	1554	4542.163	76.05
Lean	2	1555	881.224	33.50
Lean	2	1556	149.564	13.80
Lean	2	1557	528.439	25.94
Lean	2	1558	709.056	30.05
Lean	2	1559	207.341	16.25
Lean	2	1560	162.133	14.37
Lean	2	1561	4079.634	72.07
Lean	2	1562	1395.192	42.15
Lean	2	1563	9373.949	109.25
Lean	2	1564	219.276	16.71
Lean	2	1565	168.26	14.64
Lean	2	1566	1222.813	39.46
Lean	2	1567	367.89	21.64
Lean	2	1568	1709.319	46.65
Lean	2	1569	108.476	11.75
Lean	2	1570	1604.856	45.20
Lean	2	1571	141.22	13.41
Lean	2	1572	1149.193	38.25
Lean	2	1573	1374.173	41.83
Lean	2	1574	129.073	12.82
Lean	2	1575	1567.254	44.67
Lean	2	1576	384.684	22.13
Lean	2	1577	284.235	19.02
Lean	2	1578	840.875	32.72
Lean	2	1579	269.236	18.51
Lean	2	1580	225.508	16.94
Lean	2	1581	104.462	11.53
Lean	2	1582	1262.422	40.09
Lean	2	1583	3125.635	63.08
Lean	2	1584	3548.872	67.22
Lean	2	1585	590.546	27.42
Lean	2	1586	267.441	18.45
Lean	2	1587	782.888	31.57
Lean	2	1588	2793.236	59.64
Lean	2	1589	672.721	29.27
Lean	2	1590	290.361	19.23
Lean	2	1591	187.061	15.43
Lean	2	1592	106.892	11.67
Lean	2	1593	751.306	30.93
Lean	2	1594	85.978	10.46
Lean	2	1595	550.725	26.48
Lean	2	1596	1781.038	47.62
Lean	2	1597	3244.885	64.28
Lean	2	1598	296.699	19.44
Lean	2	1599	4475.726	75.49
Lean	2	1600	3727.694	68.89
Lean	2	1601	503.089	25.31
Lean	2	1602	690.783	29.66
Lean	2	1603	695.431	29.76
Lean	2	1604	217.692	16.65
Lean	2	1605	106.575	11.65
Lean	2	1606	332.189	20.57
Lean	2	1607	521.045	25.76
Lean	2	1608	717.189	30.22
Lean	2	1609	83.971	10.34
Lean	2	1610	227.832	17.03
Lean	2	1611	4749.61	77.76
Lean	2	1612	2771.794	59.41
Lean	2	1613	4126.637	72.49
Lean	2	1614	96.118	11.06
Lean	2	1615	455.241	24.08
Lean	2	1616	398.838	22.53
Lean	2	1617	568.365	26.90
Lean	2	1618	259.625	18.18
Lean	2	1619	557.274	26.64
Lean	2	1620	406.654	22.75
Lean	2	1621	975.969	35.25
Lean	2	1622	346.131	20.99
Lean	2	1623	264.166	18.34
Lean	2	1624	1430.682	42.68
Lean	2	1625	1570.106	44.71
Lean	2	1626	1336.993	41.26
Lean	2	1627	104.568	11.54
Lean	2	1628	4391.437	74.78
Lean	2	1629	449.326	23.92
Lean	2	1630	2560.228	57.09
Lean	2	1631	323.105	20.28
Lean	2	1632	2727.22	58.93
Lean	2	1633	2205.542	52.99
Lean	2	1634	580.723	27.19
Lean	2	1635	191.708	15.62
Lean	2	1636	135.727	13.15
Lean	2	1637	503.511	25.32
Lean	2	1638	499.075	25.21
Lean	2	1639	1795.191	47.81
Lean	2	1640	380.036	22.00
Lean	2	1641	212.939	16.47
Lean	2	1642	207.024	16.24
Lean	2	1643	367.573	21.63
Lean	2	1644	2369.365	54.93
Lean	2	1645	130.024	12.87
Lean	2	1646	514.285	25.59
Lean	2	1647	2146.709	52.28
Lean	2	1648	218.22	16.67
Lean	2	1649	216.107	16.59
Lean	2	1650	3183.729	63.67
Lean	2	1651	122.419	12.48
Lean	2	1652	585.159	27.30
Lean	2	1653	2856.505	60.31
Lean	2	1654	392.5	22.36
Lean	2	1655	2290.358	54.00
Lean	2	1656	3204.537	63.88
Lean	2	1657	1269.499	40.20
Lean	2	1658	99.709	11.27
Lean	2	1659	158.331	14.20
Lean	2	1660	1562.606	44.60
Lean	2	1661	1150.883	38.28
Lean	2	1662	134.671	13.09
Lean	2	1663	1624.819	45.48
Lean	2	1664	2071.188	51.35
Lean	2	1665	3485.92	66.62
Lean	2	1666	615.051	27.98
Lean	2	1667	1659.253	45.96
Lean	2	1668	356.905	21.32
Lean	2	1669	253.815	17.98
Lean	2	1670	3551.196	67.24
Lean	2	1671	711.908	30.11
Lean	2	1672	2528.119	56.74
Lean	2	1673	96.329	11.07
Lean	2	1674	500.976	25.26
Lean	2	1675	220.966	16.77
Lean	2	1676	1398.572	42.20
Lean	2	1677	990.228	35.51
Lean	2	1678	100.237	11.30
Lean	2	1679	2747.817	59.15
Lean	2	1680	812.674	32.17
Lean	2	1681	443.622	23.77
Lean	2	1682	1964.824	50.02
Lean	2	1683	1195.984	39.02
Lean	2	1684	3162.815	63.46
Lean	2	1685	664.694	29.09
Lean	2	1686	111.539	11.92
Lean	2	1687	123.052	12.52
Lean	2	1688	637.76	28.50
Lean	2	1689	320.992	20.22
Lean	2	1690	276.208	18.75
Lean	2	1691	540.163	26.23
Lean	2	1692	604.066	27.73
Lean	2	1693	101.927	11.39
Lean	2	1694	604.382	27.74
Lean	2	1695	156.641	14.12
Lean	2	1696	93.266	10.90
Lean	2	1697	103.195	11.46
Lean	2	1698	984.102	35.40
Lean	2	1699	85.133	10.41
Lean	2	1700	5247.734	81.74
Lean	2	1701	965.829	35.07
Lean	2	1702	2752.148	59.20
Lean	2	1703	2325.848	54.42
Lean	2	1704	929.705	34.41
Lean	2	1705	166.781	14.57
Lean	2	1706	94.639	10.98
Lean	2	1707	154.845	14.04
Lean	2	1708	2019.326	50.71
Lean	2	1709	1039.027	36.37
Lean	2	1710	733.667	30.56
Lean	2	1711	3355.157	65.36
Lean	2	1712	1619.96	45.42
Lean	2	1713	1134.194	38.00
Lean	2	1714	867.176	33.23
Lean	2	1715	2677.999	58.39
Lean	2	1716	273.673	18.67
Lean	2	1717	82.915	10.27
Lean	2	1718	2516.711	56.61
Lean	2	1719	188.751	15.50
Lean	2	1720	1370.687	41.78
Lean	2	1721	2873.721	60.49
Lean	2	1722	1050.223	36.57
Lean	2	1723	3659.144	68.26
Lean	2	1724	206.39	16.21
Lean	2	1725	184.42	15.32
Lean	2	1726	2206.387	53.00
Lean	2	1727	1532.609	44.17
Lean	2	1728	113.018	12.00
Lean	2	1729	1022.444	36.08
Lean	2	1730	351.307	21.15
Lean	2	1731	153.261	13.97
Lean	2	1732	2769.998	59.39
Lean	2	1733	129.179	12.82
Lean	2	1734	125.376	12.63
Lean	2	1735	877.738	33.43
Lean	2	1736	1138.947	38.08
Lean	2	1737	2358.908	54.80
Lean	2	1738	657.617	28.94
Lean	2	1739	4495.161	75.65
Lean	2	1740	189.173	15.52
Lean	2	1741	75.521	9.81
Lean	2	1742	2212.513	53.08
Lean	2	1743	78.69	10.01
Lean	2	1744	3657.243	68.24
Lean	2	1745	1908.526	49.30
Lean	2	1746	2861.891	60.36
Lean	2	1747	3489.406	66.65
Lean	2	1748	900.025	33.85
Lean	2	1749	261.948	18.26
Lean	2	1750	976.603	35.26
Lean	2	1751	4228.565	73.38
Lean	2	1752	237.021	17.37
Lean	2	1753	7294.311	96.37
Lean	2	1754	3157.006	63.40
Lean	2	1755	5693.046	85.14
Lean	2	1756	76.366	9.86
Lean	2	1757	114.708	12.09
Lean	2	1758	93.055	10.88
Lean	2	1759	167.52	14.60
Lean	2	1760	1223.024	39.46
Lean	2	1761	112.279	11.96
Lean	2	1762	4091.57	72.18
Lean	2	1763	120.623	12.39
Lean	2	1764	1423.816	42.58
Lean	2	1765	177.66	15.04
Lean	2	1766	809.188	32.10
Lean	2	1767	503.934	25.33
Lean	2	1768	670.081	29.21
Lean	2	1769	143.227	13.50
Lean	2	1770	186.955	15.43
Lean	2	1771	3058.141	62.40
Lean	2	1772	89.675	10.69
Lean	2	1773	327.013	20.41
Lean	2	1774	405.914	22.73
Lean	2	1775	134.354	13.08
Lean	2	1776	117.877	12.25
Lean	2	1777	731.449	30.52
Lean	2	1778	175.759	14.96
Lean	2	1779	89.358	10.67
Lean	2	1780	342.751	20.89
Lean	2	1781	1306.679	40.79
Lean	2	1782	1771.531	47.49
Lean	2	1783	4573.745	76.31
Lean	2	1784	104.357	11.53
Lean	2	1785	193.926	15.71
Lean	2	1786	183.364	15.28
Lean	2	1787	133.615	13.04
Lean	2	1788	161.288	14.33
Lean	2	1789	139.741	13.34
Lean	2	1790	1300.552	40.69
Lean	2	1791	635.225	28.44
Lean	2	1792	1107.682	37.55
Lean	2	1793	108.687	11.76
Lean	2	1794	123.264	12.53
Lean	2	1795	2909.211	60.86
Lean	2	1796	2206.598	53.00
Lean	2	1797	254.977	18.02
Lean	2	1798	694.163	29.73
Lean	2	1799	1024.134	36.11
Lean	2	1800	1026.669	36.16
Lean	2	1801	5072.186	80.36
Lean	2	1802	838.235	32.67
Lean	2	1803	166.147	14.54
Lean	2	1804	4568.464	76.27
Lean	2	1805	102.772	11.44
Lean	2	1806	2872.137	60.47
Lean	2	1807	177.977	15.05
Lean	2	1808	121.257	12.43
Lean	2	1809	3125.002	63.08
Lean	2	1810	1628.305	45.53
Lean	2	1811	2381.618	55.07
Lean	2	1812	1067.545	36.87
Lean	2	1813	705.254	29.97
Lean	2	1814	903.827	33.92
Lean	2	1815	76.578	9.87
Lean	2	1816	160.971	14.32
Lean	2	1817	75.838	9.83
Lean	2	1818	141.114	13.40
Lean	2	1819	233.958	17.26
Lean	2	1820	672.933	29.27
Lean	2	1821	1825.4	48.21
Lean	2	1822	1408.395	42.35
Lean	2	1823	13237.581	129.83
Lean	2	1824	222.656	16.84
Lean	2	1825	2420.487	55.51
Lean	2	1826	237.338	17.38
Lean	2	1827	1607.18	45.24
Lean	2	1828	183.258	15.28
Lean	2	1829	230.261	17.12
Lean	2	1830	9329.164	108.99
Lean	2	1831	3823.707	69.77
Lean	2	1832	736.835	30.63
Lean	2	1833	4224.445	73.34
Lean	2	1834	1896.802	49.14
Lean	2	1835	106.469	11.64
Lean	2	1836	25555.386	180.38
Lean	2	1837	130.129	12.87
Lean	2	1838	274.94	18.71
Lean	2	1839	248.534	17.79
Lean	2	1840	1147.292	38.22
Lean	2	1841	328.069	20.44
Lean	2	1842	320.253	20.19
Lean	2	1843	89.569	10.68
Lean	2	1844	2982.62	61.62
Lean	2	1845	196.567	15.82
Lean	2	1846	246.527	17.72
Lean	2	1847	125.799	12.66
Lean	2	1848	395.563	22.44
Lean	2	1849	216.741	16.61
Lean	2	1850	77.528	9.94
Lean	2	1851	375.178	21.86
Lean	2	1852	231.951	17.19
Lean	2	1853	199.313	15.93
Lean	2	1854	689.833	29.64
Lean	2	1855	105.624	11.60
Lean	2	1856	5144.539	80.93
Lean	2	1857	103.089	11.46
Lean	2	1858	2063.055	51.25
Lean	2	1859	537.205	26.15
Lean	2	1860	2797.144	59.68
Lean	2	1861	554.739	26.58
Lean	2	1862	121.257	12.43
Lean	2	1863	1570.211	44.71
Lean	2	1864	119.039	12.31
Lean	2	1865	337.153	20.72
Lean	2	1866	2332.185	54.49
Lean	2	1867	950.936	34.80
Lean	2	1868	173.33	14.86
Lean	2	1869	93.583	10.92
Lean	2	1870	136.044	13.16
Lean	2	1871	1018.113	36.00
Lean	2	1872	2722.467	58.88
Lean	2	1873	146.29	13.65
Lean	2	1874	4730.703	77.61
Lean	2	1875	128.122	12.77
Lean	2	1876	167.203	14.59
Lean	2	1877	290.256	19.22
Lean	2	1878	3165.878	63.49
Lean	2	1879	257.407	18.10
Lean	2	1880	1744.069	47.12
Lean	2	1881	473.831	24.56
Lean	2	1882	972.483	35.19
Lean	2	1883	610.403	27.88
Lean	2	1884	1861.418	48.68
Lean	2	1885	3425.503	66.04
Lean	2	1886	177.026	15.01
Lean	2	1887	235.225	17.31
Lean	2	1888	113.757	12.03
Lean	2	1889	145.867	13.63
Lean	2	1890	3332.237	65.14
Lean	2	1891	91.259	10.78
Lean	2	1892	1533.982	44.19
Lean	2	1893	216.952	16.62
Lean	2	1894	1619.96	45.42
Lean	2	1895	1375.335	41.85
Lean	2	1896	3731.285	68.93
Lean	2	1897	4016.894	71.52
Lean	2	1898	631.845	28.36
Lean	2	1899	149.987	13.82
Lean	2	1900	1544.65	44.35
Lean	2	1901	2134.879	52.14
Lean	2	1902	178.505	15.08
Lean	2	1903	2535.829	56.82
Lean	2	1904	246.21	17.71
Lean	2	1905	6205.324	88.89
Lean	2	1906	153.05	13.96
Lean	2	1907	152.627	13.94
Lean	2	1908	1699.812	46.52
Lean	2	1909	6207.754	88.90
Lean	2	1910	239.239	17.45
Lean	2	1911	699.339	29.84
Lean	2	1912	104.779	11.55
Lean	2	1913	971.216	35.17
Lean	2	1914	1894.795	49.12
Lean	2	1915	153.578	13.98
Lean	2	1916	212.516	16.45
Lean	2	1917	1847.898	48.51
Lean	2	1918	2636.383	57.94
Lean	2	1919	184.209	15.31
Lean	2	1920	6543.85	91.28
Lean	2	1921	1099.549	37.42
Lean	2	1922	325.323	20.35
Lean	2	1923	128.334	12.78
Lean	2	1924	1263.478	40.11
Lean	2	1925	1695.693	46.47
Lean	2	1926	3036.594	62.18
Lean	2	1927	3741.003	69.02
Lean	2	1928	6796.081	93.02
Lean	2	1929	2915.971	60.93
Lean	2	1930	2581.67	57.33
Lean	2	1931	121.89	12.46
Lean	2	1932	626.986	28.25
Lean	2	1933	1872.931	48.83
Lean	2	1934	3919.825	70.65
Lean	2	1935	3428.355	66.07
Lean	2	1936	1515.287	43.92
Lean	2	1937	1174.437	38.67
Lean	2	1938	1917.504	49.41
Lean	2	1939	684.023	29.51
Lean	2	1940	1196.513	39.03
Lean	2	1941	1206.969	39.20
Lean	2	1942	503.617	25.32
Lean	2	1943	4218.53	73.29
Lean	2	1944	630.472	28.33
Lean	2	1945	1512.118	43.88
Lean	2	1946	222.55	16.83
Lean	2	1947	4022.703	71.57
Lean	2	1948	3351.355	65.32
Lean	2	1949	229.627	17.10
Lean	2	1950	5473.453	83.48
Lean	2	1951	381.198	22.03
Lean	2	1952	146.395	13.65
Lean	2	1953	2385.42	55.11
Lean	2	1954	761.974	31.15
Lean	2	1955	186.11	15.39
Lean	2	1956	584.631	27.28
Lean	2	1957	1288.934	40.51
Lean	2	1958	1762.236	47.37
Lean	2	1959	964.139	35.04
Lean	2	1960	85.133	10.41
Lean	2	1961	1943.065	49.74
Lean	2	1962	2580.086	57.32
Lean	2	1963	1002.692	35.73
Lean	2	1964	3022.335	62.03
Lean	2	1965	2319.51	54.34
Lean	2	1966	349.722	21.10
Lean	2	1967	3002.689	61.83
Lean	2	1968	614.839	27.98
Lean	2	1969	1362.871	41.66
Lean	2	1970	464.43	24.32
Lean	2	1971	2478.475	56.18
Lean	2	1972	6134.662	88.38
Lean	2	1973	317.507	20.11
Lean	2	1974	175.548	14.95
Lean	2	1975	3810.926	69.66
Lean	2	1976	506.786	25.40
Lean	2	1977	2218.534	53.15
Lean	2	1978	279.799	18.87
Lean	2	1979	1795.297	47.81
Lean	2	1980	3529.754	67.04
Lean	2	1981	321.943	20.25
Lean	2	1982	10237.217	114.17
Lean	2	1983	247.267	17.74
Lean	2	1984	1668.02	46.08
Lean	2	1985	1717.135	46.76
Lean	2	1986	112.807	11.98
Lean	2	1987	645.153	28.66
Lean	2	1988	19009.529	155.58
Lean	2	1989	702.191	29.90
Lean	2	1990	177.555	15.04
Lean	2	1991	114.814	12.09
Lean	2	1992	2039.817	50.96
Lean	2	1993	274.835	18.71
Lean	2	1994	114.708	12.09
Lean	2	1995	1953.839	49.88
Lean	2	1996	10166.765	113.77
Lean	2	1997	1849.377	48.53
Lean	2	1998	1738.999	47.05
Lean	2	1999	1093.212	37.31
[truncated: 159,572 more rows]
