# Supplementary material for: Multiomics reveals persistence of obesity-associated immune cell phenotypes in adipose tissue during weight loss and weight regain in mice
Source: Nat Commun. 2022 May 26;13:2950. doi: 10.1038/s41467-022-30646-4 (PMC9135744; doi:10.1038/s41467-022-30646-4)
Supplement: Supplementary file 4 — Source Data [file 41467_2022_30646_MOESM4_ESM.zip › Source Data/Fig1_WC-Grouped_ipGTT.csv]

MouseID	Group	Study	0	15	30	45	60	90	120	150	180
1195	Lean	MC4	175	336	284	277	265	202	184	182	166
1196	Lean	MC4	177	282	235	245	221	162	182	167	193
1197	Lean	MC4	83	189	147	130	119	106	96	102	88
1198	Lean	MC4	152	307	298	274	265	257	235	187	162
1199	Lean	MC4	123	270	211	192	170	176	155	145	146
1200	Lean	MC4	109	214	165	134	136	119	105	103	103
1201	Lean	MC4	141	258	195	170	161	143	149	158	152
1203	Obese	MC4	295	450	445	403	393	316	219	187	172
1204	Obese	MC4	321	514	528	535	584	463	308	213	185
1205	Obese	MC4	214	352	384	377	359	323	249	235	199
1206	Obese	MC4	188	384	398	423	402	358	236	178	180
1207	Obese	MC4	195	425	370	389	318	231	178	174	160
1208	Obese	MC4	197	359	329	318	291	238	207	193	181
1209	Obese	MC4	194	361	376	336	298	235	199	178	193
1210	Obese	MC4	173	306	229	215	207	181	187	192	177
1211	WC	MC4	340	532	600	600	600	531	489	403	363
1212	WC	MC4	215	274	303	269	282	250	216	185	164
1213	WC	MC4	229	396	503	478	487	476	462	416	311
1214	WC	MC4	194	395	364	360	417	346	357	304	257
1215	WC	MC4	237	475	475	497	534	441	355	324	273
1216	WC	MC4	229	397	423	423	381	338	305	290	263
1217	WC	MC4	153	321	253	236	190	184	156	165	153
1218	WC	MC4	209	438	406	453	426	375	321	308	283
537	Lean	MC2	106	240	170	151	137	114	119	108	96
538	Lean	MC2	124	203	175	162	145	121	112	102	109
539	Lean	MC2	136	195	181	170	160	127	121	106	111
540	Lean	MC2	143	255	195	213	197	157	123	129	136
541	Lean	MC2	104	213	188	195	185	186
542	Lean	MC2	81	198	153	117	128	107	101	105	94
543	Lean	MC2	137	274	266	257	247	212	192	164	154
544	Lean	MC2
545	Lean	MC2	86	183	204	147	117	100	100	94	103
546	Lean	MC2	100	309	229	214	197	161	132	135	128
547	Lean	MC2	132	266	218	203	179	173	162	143	143
548	Lean	MC2	72	214	142	115	105	99	101	96	99
549	Obese	MC2	147	366	303	280	256	219	182	160	152
550	Obese	MC2	140	302	321	340	281	249	182	153	126
551	Obese	MC2	148	283	260	224	199	169	160	148	134
552	Obese	MC2	156	298	353	354	288	229	176	156	130
553	Obese	MC2	111	220	180	177	154	135	117	99	111
554	Obese	MC2	228	365	428	460	451	350	259	233	209
555	Obese	MC2	250	361	406	454	474	359	299	236	188
556	Obese	MC2	204	313	298	276	246	179	11	154	117
557	Obese	MC2	137	274	278	245	253	180	159	153	171
558	Obese	MC2	144	287	314	265	254	173	156	153	150
559	Obese	MC2	178	293	320	263	240	176	143	140	120
560	Obese	MC2	122	284	264	227	191	153	141	122	124
561	WC	MC2	239	380	356	488	512	445	389	335	240
562	WC	MC2	241	351	475	541	497	410	307	253	172
563	WC	MC2	237	360	427	472	475	398	408	341	291
564	WC	MC2	197	326	378	368	377	311	266	226	166
565	WC	MC2	153	256	398	402	453	350	286	245	205
566	WC	MC2	247	315	292	300	269	246	182	152	172
567	WC	MC2	235	428	548	543	598	594	463	365	308
568	WC	MC2	187	235	276	286	249	212	207	180	144
569	WC	MC2	221	338	295	417	459	390	311	283	258
570	WC	MC2	179	273	252	241	225	184	145	152	158
571	WC	MC2	226	378	463	464	454	381	322	244	224
572	WC	MC2	230	332	329	333	289	229	207	210	161
1375	Lean	MC18	142	272	248	213	203	149	152	156
1376	Lean	MC18	116	190	141	136	121	130	104	102
1377	Lean	MC18	176	252	297	275	244	235	184	166
1378	Lean	MC18	113	160	155	138	127	117	114	122
1379	Lean	MC18	138	292	233	215	192	173	148	165
1380	Lean	MC18	159	252	230	202	203	180	166	139
1381	Lean	MC18	135	238	185	200	172	158	130	134
1382	Lean	MC18	158	296	187	162	162	163	140	137
1383	Lean	MC18	176	235	200	210	214	206	181	151
1384	Lean	MC18	153	223	208	203	167	159	137	114
1385	Lean	MC18	195	256	252	232	179	180	152	139
1386	Lean	MC18	170	251	189	160	148	165	121	128
1387	Obese	MC18	188	336	411	372	353	293	217	198
1388	Obese	MC18	226	426	414	354	361	292	247	229
1389	Obese	MC18	221	377	376	339	356	301	249	216
1390	Obese	MC18	212	344	352	293	313	231	209	189
1391	Obese	MC18	176	305	258	254	258	182	161	155
1392	Obese	MC18	174	332	329	327	248	215	195	183
1393	Obese	MC18	154	328	269	280	206	162	135	142
1394	Obese	MC18	222	463	418	438	390	405	271	242
1395	Obese	MC18	180	336	234	240	207	174	157	162
1396	Obese	MC18	146	284	255	222	190	171	158	138
1397	Obese	MC18	169	282	193	196	183	167	145	171
1398	Obese	MC18	171	362	326	286	314	252	187	158
1399	WC	MC18	195	313	370	369	345	284	223	211
1400	WC	MC18	243	424	472	471	503	440	404	368
1401	WC	MC18	199	352	349	318	332	246	225	211
1402	WC	MC18	209	404	412	394	444	359	337	263
1403	WC	MC18	214	387	379	400	341	294	232	215
1404	WC	MC18	150	374	283	261	259	231	153	150
1405	WC	MC18	179	318	281	311	272	277	196	184
1406	WC	MC18	230	432	442	463	410	353	284	257
1407	WC	MC18	255	452	482	462	465	406	334	280
1408	WC	MC18	182	362	392	376	351	317	281	194
1409	WC	MC18	185	365	296	268	248	200	200	162
1410	WC	MC18	210	391	434	451	402	364	288	262
1411	WL	MC18	124	202	143	128	130	115	104	102
1412	WL	MC18	121	182	145	130	123	114	125	111
1413	WL	MC18	81	94	69	139	75	82	62	76
1414	WL	MC18	132	209	148	122	137	118	114	89
1415	WL	MC18	153	245	172	159	152	133	146	119
1416	WL	MC18	143	245	199	170	185	141	111	121
1417	WL	MC18	129	230	205	175	185	144	131	115
1418	WL	MC18	111	181	172	125	126	126	97	96
1419	WL	MC18	67	131	127	119	112	99	85	83
1420	WL	MC18	87	147	125	121	115	123	119	105
1421	WL	MC18	91	164	160	148	136	110	97	89
1422	WL	MC18	131	205	170	172	161	155	111	97
1836	Lean	MC53	97	190	146	120	118	107	94	87
1837	Lean	MC53	128	244	181	14	161	145	130	124
1838	Lean	MC53	143	212	168	148	146	125	119	117
1839	Lean	MC53	119	190	146	136	128	113	104	108
1840	Lean	MC53	106	120	141	166	149	134	119	119
1841	Lean	MC53	150	256	206	188	164	160	150	144
1842	Lean	MC53	104	203	149	143	126	119	114	111
1843	Lean	MC53	139	236	201	170	164	148	142	135
1844	Obese	MC53	167	248	200	185	161	144	142	121
1845	Obese	MC53	168	344	275	262	233	182	161	144
1846	Obese	MC53	169	271	136	169	185	174	152	137
1847	Obese	MC53	167	334	257	266	246	182	155
1848	Obese	MC53	169	282	260	230	222	187	161	142
1849	Obese	MC53	149	231	165	160	169	155	132	126
1850	Obese	MC53	148	297	217	193	185	160	130	146
1851	Obese	MC53	165	367	276	257	231	179	160	156
1856	WC	MC53	184	316	244	251	261	227	205	186
1857	WC	MC53	201	278	281	278	232	217	160	144
1858	WC	MC53	164	302	301	327	300	230	187	165
1859	WC	MC53	139	240	210	190	181	144	136	122
1864	WC	MC53	194	245	302	305	262	201	174	144
1865	WC	MC53	194	297	309	307	277	229	203	152
1866	WC	MC53	161	254	256	236	237	185	175	152
1868	WL	MC53	124	152	167	144	134	113	96	83
1869	WL	MC53	143	193	153	148	154	115	122	105
1880	WL	MC53	109	121	102	114	104	90	98	100
1871	WL	MC53	133	215	157	163	153	124	113	110
1872	WL	MC53	126	187	163	148	142	122	127	115
1873	WL	MC53	114	170	144	132	129	113	127	103
1874	WL	MC53	71	81	83	84	59	65	64	58
1875	WL	MC53	117	171	129	137	131	112	110	105
1900	Lean	HLC90	107	205	159	144	142	106	100
1901	Lean	HLC90	111	250	209	176	160	142	133
1902	Lean	HLC90	110	210	174	160	149	141	117
1903	Lean	HLC90	72	186	164	140	118	100	90
1904	Lean	HLC90	131	280	266	213	199	145	140
1905	Lean	HLC90	91	167	160	129	126	123	114
1906	Lean	HLC90	87	160	158	151	141	110	110
1907	Lean	HLC90	70	256	220	171	144	140	121
1908	Lean	HLC90	97	194	178	148	148	138	120
1909	Lean	HLC90	103	287	223	195	184	152	134
1910	Lean	HLC90	140	212	219	207	184	148	132
1911	Lean	HLC90	105	202	176	171	134	106	107
1912	Obese	HLC90	130	259	215	191	194	139	134
1913	Obese	HLC90	184	403	369	360	320	245	180
1914	Obese	HLC90	168	305	214	209	238	165	158
1915	Obese	HLC90	131	229	208	203	198	164	154
1916	Obese	HLC90	226	382	400	424	414	279	275
1917	Obese	HLC90	168	282	280	280	258	202	165
1918	Obese	HLC90	183	324	369	410	399	330	221
1919	Obese	HLC90	196	342	334	315	307	292	228
1920	Obese	HLC90	186	284	276	246	238	178	185
1921	Obese	HLC90	203	369	356	312	291	253	180
1922	Obese	HLC90	179	257	211	190	188	174	157
1923	Obese	HLC90	222	351	275	275	259	223	201
1924	WL	HLC90
1925	WL	HLC90
1926	WL	HLC90
1927	WL	HLC90	157	278	234	240	206	168	140
1928	WL	HLC90	106	166	140	141	126	104	100
1929	WL	HLC90
1930	WL	HLC90	96	133	132	137	110	110	97
1931	WL	HLC90	111	187	156	173	150	150	120
1932	WL	HLC90	135	251	193	143	137	142	117
1933	WL	HLC90	134	218	196	144	128	154
1934	WL	HLC90	67	180	156	125	118	95	77
1935	WL	HLC90	127	228	184	129	143	123	127
1936	WC	HLC90	166	334	332	227	300	234	157
1937	WC	HLC90	147	338	368	337	320	210	215
1938	WC	HLC90	172	356	349	327	301	244	188
1939	WC	HLC90	171	345	357	321	350	246	175
1940	WC	HLC90	219	435	378	402	372	310	281
1941	WC	HLC90	186	286	293	232	251	227	263
1942	WC	HLC90	171	330	289	248	219	191	161
1943	WC	HLC90	190	331	395	376	381	349	283
1944	WC	HLC90	204	375	374	356	342	316	293
1945	WC	HLC90	194	283	306	286	262	213	223
1946	WC	HLC90	173	341	395	300	248	220	189
1947	WC	HLC90	199	362	408	408	335	261	170
1275	Lean	HLC56	108	259	185	163	154	107	112
1276	Lean	HLC56	131	208	174	199	167	168	173
1277	Lean	HLC56	73	287	236	172	178	168	174
1278	Lean	HLC56	130	242	221	157	147	133	126
1279	Lean	HLC56	125	205	189	183	160	141	141
1280	Lean	HLC56	75	210	158	133	131	144	146
1281	Lean	HLC56	87	189	146	143	139	115	107
1282	Lean	HLC56	137	240	247	232	195	158	158
1283	Lean	HLC56	123	226	141	139	144	118	125
1284	Lean	HLC56	116	231	178	156	157	127	112
1285	Lean	HLC56	130	332	312	240	199	150	173
1286	Lean	HLC56	176	245	228	193	175	143	164
1287	Obese	HLC56	168	287	417	321	356	277	215
1288	Obese	HLC56
1289	Obese	HLC56	147	216	219	190	186	184	173
1290	Obese	HLC56	286	425	438	480	461	332	323
1291	Obese	HLC56	149	292	346	385	373	312	348
1292	Obese	HLC56
1293	Obese	HLC56	136	222	180	209	248	167	145
1294	Obese	HLC56	155	266	232	220	215	176	142
1295	Obese	HLC56	129	215	249	240	253	209	181
1296	Obese	HLC56	157	279	304	269	264	195	194
1297	Obese	HLC56	174	221	179	165	148	155	167
1298	Obese	HLC56	173	286	228	204	198	182	164
1299	WL	HLC56	186	141	149	109	113	120	135
1300	WL	HLC56	145	200	120	161	145	129	141
1301	WL	HLC56	113	224	187	172	154	111	97
1302	WL	HLC56	117	162	163	128	152	135	102
1303	WL	HLC56	108	185	146	163	150	165	135
1304	WL	HLC56	126	185	167	164	164	139	117
1305	WL	HLC56	125	207	210	176	173	140	157
1306	WL	HLC56	100	155	146	147	135	151	101
1307	WL	HLC56	109	216	186	154	136	112	96
1308	WL	HLC56	122	147	152	117	111	102	92
1309	WL	HLC56	174	208	185	171	160	146	139
1310	WL	HLC56	132	219	214	159	171	171	133
1311	WC	HLC56	156	308	304	321	259	230	224
1312	WC	HLC56	171	335	312	293	276	233	177
1313	WC	HLC56	185	312	264	235	231	204	192
1314	WC	HLC56	145	333	362	335	310	268	237
1315	WC	HLC56	213	479	521	506	484	411	372
1316	WC	HLC56	217	412	406	382	401	322	273
1317	WC	HLC56	170	402	405	389	354	287	252
1318	WC	HLC56	169	292	304	300	299	232	211
1319	WC	HLC56	194	455	403	419	403	422	439
1320	WC	HLC56
1321	WC	HLC56
1322	WC	HLC56
