# Supplementary material for: Multiomics reveals persistence of obesity-associated immune cell phenotypes in adipose tissue during weight loss and weight regain in mice
Source: Nat Commun. 2022 May 26;13:2950. doi: 10.1038/s41467-022-30646-4 (PMC9135744; doi:10.1038/s41467-022-30646-4)
Supplement: Supplementary file 4 — Source Data [file 41467_2022_30646_MOESM4_ESM.zip › Source Data/Fig1_WC-Grouped_BodyComp.csv]

MouseID	Diet	Group	Study	Fat_g	Lean_g
1195	LF	Lean	MC4	11.4	21.6
1196	LF	Lean	MC4	11.9	22.1
1197	LF	Lean	MC4	3.5	19.5
1198	LF	Lean	MC4	7	17.6
1199	LF	Lean	MC4	5	21.9
1200	LF	Lean	MC4	4.5	22.7
1201	LF	Lean	MC4	7.3	21.3
1203	HF	Obese	MC4	18.2	25.6
1204	HF	Obese	MC4	18.1	26
1205	HF	Obese	MC4	19.6	23.2
1206	HF	Obese	MC4	16.5	24.7
1207	HF	Obese	MC4	18	26.8
1208	HF	Obese	MC4	20.1	24.9
1209	HF	Obese	MC4	19.4	25.3
1210	HF	Obese	MC4	19.8	24.1
1211	HF	WC	MC4	17.9	24.7
1212	HF	WC	MC4	19.5	23.7
1213	HF	WC	MC4	18	26.3
1214	HF	WC	MC4	17.7	23.9
1215	HF	WC	MC4	20	26.2
1216	HF	WC	MC4	18.3	23.2
1217	HF	WC	MC4	14.9	21.6
1218	HF	WC	MC4	18.3	24.1
537	LF	Lean	MC2	10	20.8
538	LF	Lean	MC2	7.9	19.8
539	LF	Lean	MC2	10.2	20.9
540	LF	Lean	MC2	8.6	19.1
541	LF	Lean	MC2	4.8	21.6
542	LF	Lean	MC2	3.7	19.5
543	LF	Lean	MC2	4.9	21.3
544	LF	Lean	MC2
545	LF	Lean	MC2	9.3	22.5
546	LF	Lean	MC2	4.4	19.6
547	LF	Lean	MC2	7.6	19.7
548	LF	Lean	MC2	4.2	19.7
549	HF	Obese	MC2	19.2	25.8
550	HF	Obese	MC2	25.4	29.7
551	HF	Obese	MC2	19.1	25.3
552	HF	Obese	MC2	16.6	26.1
553	HF	Obese	MC2	20.6	27
554	HF	Obese	MC2	20	24.4
555	HF	Obese	MC2	19.4	24.7
556	HF	Obese	MC2	20	25.5
557	HF	Obese	MC2	20.6	26.3
558	HF	Obese	MC2	22.7	23.3
559	HF	Obese	MC2	23.7	26.8
560	HF	Obese	MC2	19.1	24.3
561	HF	WC	MC2	19.2	25.5
562	HF	WC	MC2	19.4	21.2
563	HF	WC	MC2	17.4	25.3
564	HF	WC	MC2	20	24.9
565	HF	WC	MC2	18.1	26.7
566	HF	WC	MC2	20.1	22.7
567	HF	WC	MC2	17.3	25.4
568	HF	WC	MC2	20.6	24.8
569	HF	WC	MC2	19.6	24
570	HF	WC	MC2	21.5	24.1
571	HF	WC	MC2	21.5	24.6
572	HF	WC	MC2	20.2	21.4
1375	LF	Lean	MC18	8.6	23.5
1376	LF	Lean	MC18	3.9	21.7
1377	LF	Lean	MC18	9.4	19
1378	LF	Lean	MC18	5.3	23.7
1379	LF	Lean	MC18	10.7	20.5
1380	LF	Lean	MC18	7.8	20.6
1381	LF	Lean	MC18	8.8	22
1382	LF	Lean	MC18	7	21.3
1383	LF	Lean	MC18	8.9	17.5
1384	LF	Lean	MC18	8.8	22.8
1385	LF	Lean	MC18	5	22.8
1386	LF	Lean	MC18	5.9	21.1
1387	HF	Obese	MC18	18.2	24
1388	HF	Obese	MC18	20.6	23.6
1389	HF	Obese	MC18	20.6	22.4
1390	HF	Obese	MC18	20.1	24.4
1391	HF	Obese	MC18	19.8	24.4
1392	HF	Obese	MC18	18.2	22.3
1393	HF	Obese	MC18	19.6	25.4
1394	HF	Obese	MC18	19	23.2
1395	HF	Obese	MC18	20.4	23.3
1396	HF	Obese	MC18	14.7	23
1397	HF	Obese	MC18	21.1	24.2
1398	HF	Obese	MC18	14.6	24.1
1399	HF	WC	MC18	21.2	20.3
1400	HF	WC	MC18	18.3	26.4
1401	HF	WC	MC18	20.6	21.3
1402	HF	WC	MC18	18.7	24.5
1403	HF	WC	MC18	20.5	22.1
1404	HF	WC	MC18	24	24.5
1405	HF	WC	MC18	21	23.6
1406	HF	WC	MC18	19.1	24.2
1407	HF	WC	MC18	16.1	23
1408	HF	WC	MC18	16.4	25
1409	HF	WC	MC18	11.6	24.3
1410	HF	WC	MC18	15.8	24.4
1411	LF	WL	MC18	4	22.4
1412	LF	WL	MC18	6.1	20.9
1413	LF	WL	MC18	4.3	20.9
1414	LF	WL	MC18	3.2	20
1415	LF	WL	MC18	5.2	23.2
1416	LF	WL	MC18	4.5	22.3
1417	LF	WL	MC18	7.7	20.6
1418	LF	WL	MC18	3.1	21.7
1419	LF	WL	MC18	2.5	22.2
1420	LF	WL	MC18	4.8	22.4
1421	LF	WL	MC18	2.9	20.7
1422	LF	WL	MC18	6.8	23.1
1836	LF	Lean	MC53	3.5	23.1
1837	LF	Lean	MC53	9.1	19.7
1838	LF	Lean	MC53	7.6	20.6
1839	LF	Lean	MC53	4.6	19.3
1840	LF	Lean	MC53	2.9	22.9
1841	LF	Lean	MC53	7.7	18.8
1842	LF	Lean	MC53	3.8	20.2
1843	LF	Lean	MC53	3.8	22.4
1844	HF	Obese	MC53	22.1	24.3
1845	HF	Obese	MC53	18.5	23.7
1846	HF	Obese	MC53	16.1	22.6
1847	HF	Obese	MC53	15.2	21.9
1848	HF	Obese	MC53	21.3	22.5
1849	HF	Obese	MC53	18.3	24.1
1850	HF	Obese	MC53	14.9	24.2
1851	HF	Obese	MC53	15.7	22.8
1856	HF	WC	MC53	11.2	21.9
1857	HF	WC	MC53	18.1	22.4
1858	HF	WC	MC53	16	27.7
1859	HF	WC	MC53	18.7	25.7
1864	HF	WC	MC53	13.9	21.1
1865	HF	WC	MC53	18.1	22.9
1866	HF	WC	MC53	16.6	23.7
1868	LF	WL	MC53	3.4	23.8
1869	LF	WL	MC53	10.5	22
1880	LF	WL	MC53	6	25.1
1871	LF	WL	MC53	11.4	22.9
1872	LF	WL	MC53	5.3	23.5
1873	LF	WL	MC53	6.5	24
1874	LF	WL	MC53	4.5	20.6
1875	LF	WL	MC53	8.1	20.9
1900	LF	Lean	HLC90	3.67	40.13
1901	LF	Lean	HLC90	5.11	39.01
1902	LF	Lean	HLC90	2.57	40.25
1903	LF	Lean	HLC90	1.96	36.2
1904	LF	Lean	HLC90	6.06	33.17
1905	LF	Lean	HLC90	1.3	38.91
1906	LF	Lean	HLC90	5.42	39.19
1907	LF	Lean	HLC90	0.95	37.97
1908	LF	Lean	HLC90	4.3	39.41
1909	LF	Lean	HLC90	6.75	37.56
1910	LF	Lean	HLC90	14.43	36.15
1911	LF	Lean	HLC90	0.92	37.49
1912	LF	Obese	HLC90	27.09	43.07
1913	HF	Obese	HLC90	27.07	40.65
1914	HF	Obese	HLC90	22.48	42.47
1915	HF	Obese	HLC90	27.7	45.35
1916	HF	Obese	HLC90	26.4	40.1
1917	HF	Obese	HLC90	22.29	41.63
1918	HF	Obese	HLC90	22.3	43.56
1919	HF	Obese	HLC90	24.97	43.8
1920	HF	Obese	HLC90	27.73	39.68
1921	HF	Obese	HLC90	29.42	36.96
1922	HF	Obese	HLC90	29.73	39.53
1923	HF	Obese	HLC90	29.47	38.95
1924	LF	WL	HLC90
1925	LF	WL	HLC90
1926	LF	WL	HLC90
1927	LF	WL	HLC90	16.63	35.88
1928	LF	WL	HLC90	11.9	39.15
1929	LF	WL	HLC90
1930	LF	WL	HLC90	11.81	39.47
1931	LF	WL	HLC90	13.31	35.75
1932	LF	WL	HLC90	2.96	35.82
1933	LF	WL	HLC90	7.33	40.03
1934	LF	WL	HLC90	5.31	33.77
1935	LF	WL	HLC90	8.56	34.33
1936	HF	WC	HLC90	25.3	41.52
1937	HF	WC	HLC90	26.44	40.14
1938	HF	WC	HLC90	27.78	38.74
1939	HF	WC	HLC90	23.9	36.87
1940	HF	WC	HLC90	25.47	37.48
1941	HF	WC	HLC90	23.23	38.58
1942	HF	WC	HLC90	29.38	40.1
1943	HF	WC	HLC90	27.95	37.8
1944	HF	WC	HLC90	28.72	38.81
1945	HF	WC	HLC90	30	40.21
1946	HF	WC	HLC90	27.3	39.09
1947	HF	WC	HLC90	32.47	36.7
1275	LF	Lean	HLC56	0.9	26.9
1276	LF	Lean	HLC56	7	25.7
1277	LF	Lean	HLC56	7.5	24.6
1278	LF	Lean	HLC56	7.9	28.2
1279	LF	Lean	HLC56	3.9	28.2
1280	LF	Lean	HLC56	1	27
1281	LF	Lean	HLC56	2	28.4
1282	LF	Lean	HLC56	4.5	28.4
1283	LF	Lean	HLC56	8.6	28.7
1284	LF	Lean	HLC56	5.2	27.9
1285	LF	Lean	HLC56	8.3	25.7
1286	LF	Lean	HLC56	10.5	29.3
1287	HF	Obese	HLC56	16.1	30.7
1288	HF	Obese	HLC56
1289	HF	Obese	HLC56	18.7	31.5
1290	HF	Obese	HLC56	17.3	33.3
1291	HF	Obese	HLC56	17.6	28.3
1292	HF	Obese	HLC56
1293	HF	Obese	HLC56	20.8	33.8
1294	HF	Obese	HLC56	14.9	38.4
1295	HF	Obese	HLC56	18.9	29.5
1296	HF	Obese	HLC56	20.4	30.2
1297	HF	Obese	HLC56	20.6	29.1
1298	HF	Obese	HLC56	21.9	28.5
1299	LF	WL	HLC56	4.7	31.5
1300	LF	WL	HLC56	6.2	31.5
1301	LF	WL	HLC56	1.5	27.1
1302	LF	WL	HLC56	5.5	32.7
1303	LF	WL	HLC56	4.1	32.6
1304	LF	WL	HLC56	2.9	29.5
1305	LF	WL	HLC56	1.7	29.6
1306	LF	WL	HLC56	2.7	30.5
1307	LF	WL	HLC56	2.5	33.1
1308	LF	WL	HLC56	4.9	25.9
1309	LF	WL	HLC56	7.3	33.2
1310	LF	WL	HLC56	8.9	30
1311	HF	WC	HLC56	23.4	28
1312	HF	WC	HLC56	18.8	30.3
1313	HF	WC	HLC56	19.2	29.7
1314	HF	WC	HLC56	19.4	30.7
1315	HF	WC	HLC56	18.4	31.8
1316	HF	WC	HLC56	18.3	32.6
1317	HF	WC	HLC56	19.5	32.1
1318	HF	WC	HLC56	24	32.1
1319	HF	WC	HLC56	19	29.6
1320	HF	WC	HLC56
1321	HF	WC	HLC56
1322	HF	WC	HLC56
