# Supplementary material for: Multiomics reveals persistence of obesity-associated immune cell phenotypes in adipose tissue during weight loss and weight regain in mice
Source: Nat Commun. 2022 May 26;13:2950. doi: 10.1038/s41467-022-30646-4 (PMC9135744; doi:10.1038/s41467-022-30646-4)
Supplement: Supplementary file 4 — Source Data [file 41467_2022_30646_MOESM4_ESM.zip › Source Data/Fig1_WC-Grouped_BodyMass.csv]

MouseID	Group	Study	Wk0	Wk1	Wk2	Wk3	Wk4	Wk5	Wk6	Wk7	Wk8	Wk9	Wk10	Wk11	Wk12	Wk13	Wk14	Wk15	Wk16	Wk17	Wk18	Wk19	Wk20	Wk21	Wk22	Wk23	Wk24	Wk25	Wk26	Wk27
1195	Lean	MC4	24.4	24.1	24.8	27.1	28	28.4	29	30.8	31.2	31.7	32.9	33.7	33.9	34.4	36.4	36.6	37.1	38.4	39.8	38	39	39.6	40.4	40.6	42.1	41	41.3	39.3
1196	Lean	MC4	26.7	26.9	28.2	29.5	31	30.9	33.1	34.9	34.5	35	34.8	36.8	36.8	37.6	38.2	39	39.5	40.1	40.9	39.4	40.3	41.1	42.8	42.7	43.5	42.6	42.1	40.9
1197	Lean	MC4	23	23	22.9	23.6	24.1	24.6	26	26.6	25.8	27.4	28.1	28	28	29	28.5	29.2	29.3	30.1	29.9	29.6	29.9	30.3	31.5	30.8	31.3	30.1	29.8	30.3
1198	Lean	MC4	22	22.6	23.3	23.1	23.8	24.5	26.2	26	25.6	26.2	26.8	28	27.1	27.6	28.2	29.3	28.5	29.4	29.2	28.6	29.2	29.2	30	30.8	32.4	32.4	31.5	30.5
1199	Lean	MC4	20.7	23.3	23.6	26.5	28.5	29.8	29.8	30.8	29.9	31.8	30.1	30.7	30.4	31.5	31.5	32.2	32.5	32.7	33.3	33	33.1	34.2	34.5	34.9	35	35.2	34.5	34.1
1200	Lean	MC4	20.7	24.4	25	27.9	28.6	29.1	29.1	30.4	29.8	31.8	31.7	31.3	31.6	32.5	32.4	33.2	33.6	34.2	34.5	33	33.4	34.5	34.5	34.6	32.4	34.7	34.5	33.7
1201	Lean	MC4	21.7	23.5	23.2	26.5	28.5	29.4	30.2	30.9	30.8	32.2	32.3	30	30.8	31.8	32	32.6	32.9	34.1	34.5	33.8	34.1	34.3	34.8	35.1	35.7	36.2	36.1	34.7
537	Lean	MC2	20.8	22.2	21.9	24.2	25.3	25.9	26.9	28.5	28.1	28.8	29.4	29.9	30.1	30.4	32.2	32	31.3	33.4	33.1	34.7	35.6	35.8	36.3	36.2	37	37.9	37
538	Lean	MC2	23	23.6	24.4	25.4	26.8	26.8	28.1	27.5	28	28.6	28.8	29	29.4	28.8	30.3	30.6	30.5	31.1	31.3	32	33.7	33	33.4	34.1	33.9	34.97	34.3
539	Lean	MC2	22.4	23.4	24.8	25.4	27.6	27.7	28.3	28.9	29.7	30.6	32.2	31.6	32.5	32.2	33.9	33.9	33.4	34.2	35.1	36	38.3	37.5	38.5	38.4	38.8	39.01	37.4
540	Lean	MC2	23	23.5	23.1	24.5	25.8	26.5	26.7	27.3	27.9	28.6	28	27.8	28	28.1	29.9	29.9	29.9	31.6	32	32.5	32.9	33.1	32.7	34	33.4	34.4	33.4
541	Lean	MC2	24	25.4	26.3	27.6	28.2	29.5	29.9	31.2	31.6	31.9	32.1	31.5	33.1	32.1	32.8	33	32.4	33.8	33.5	30.7	34	34	33.7	34.7	34.3	33.58	35.3
542	Lean	MC2	21.6	21.6	22	23	23.3	24.5	24.8	26.5	27	27.3	27	27.3	28.7	28.4	28.8	28.7	28.3	30	30.3	33.3	30.8	29	30	30	29.4	29.5	29.6
543	Lean	MC2	22.9	23.6	24.2	26.7	27.1	28.2	29.3	29.8	29.3	30.6	30.7	30.8	30.7	30.8	31.6	31.8	31.7	32.7	32.2	33.3	33.2	32.5	31.5	33.9	33.4	33.29	32.4
544	Lean	MC2	21.9	22.8	22.8	23.3	24.1	24.2	24.9	25.8	26.3	27.3	27	27.1	27.2	26.7	27.1	27.8	27.3	29.3	29.4	30.4	30.4	31.2	32.5	28.7	28.4
545	Lean	MC2	25	25.1	26.8	28.2	28.9	29.6	30	30.4	30.7	31.4	31.3	32.2	33	33.5	35.5	36.6	37.2	38.4	37.7	39.1	39.5	40.2	38.5	38	39.3	39.77	38.2
546	Lean	MC2	22.8	23.8	23.9	24.4	25	25.6	25.8	26.2	26	26.9	27.6	27.9	27.9	27.5	27.9	28.9	27.8	29.7	28.3	28.9	30.3	31	30.2	31	30.6	30.7	30.9
547	Lean	MC2	22	22.6	24	25.1	25.7	26	26.2	26.6	26.5	27.5	27.7	28.3	28	27.6	29.2	29.9	31	31.2	30.4	30.8	32.1	32.7	32.4	33.5	33.2	34.15	33.7
548	Lean	MC2	23.2	24.1	24.7	26	26.7	26.6	26.2	26.4	27.3	28	27.5	27.8	27.6	27.8	28.8	29	28.5	30.4	28.6	28.9	29.7	30	29.9	29.8	29.6	29.77	30.2
1375	Lean	MC18	25.2	27	28.1	28.8	30.4	31.1	31.7	32.3	32.8	34	34.6	34.9	34.4	35.3	36	36.3	36	38.3	37.5	37.6	38.1	37	39.4	39.2	40.8	40.7	40.6	38.1
1376	Lean	MC18	22.7	24	25.4	26.5	27.5	27.6	28.6	28.2	29.1	30	30.2	30.5	31	31.5	32.2	31.3	32.4	31.5	33.1	32.2	32.3	32.8	33.1	32.1	34.2	33.5	34.2	33.8
1377	Lean	MC18	23.2	23.1	24.5	25.2	25.6	26.2	27.4	27.8	28.2	28.8	29.1	29.7	30.6	30.9	31.9	31.9	32.1	31.7	32.5	32.4	33.1	33.3	34	34.1	35.7	35.4	35.2	34.6
1378	Lean	MC18	25.4	26.7	27.6	28.9	29.7	30.3	31.2	31.1	32.5	33.3	33.3	33.6	36.1	34.8	36.1	36.8	35.2	35.7	35.6	34.6	34.8	35.5	36.9	36	36.7	37.4	37.4	36.2
1379	Lean	MC18	25	25.6	26.7	27.3	28.4	28.6	28.9	28.3	29.7	30.6	31	31.2	31.4	32.2	32.9	32.2	33.2	36	34.4	35	34	35.4	35.2	37.2	37.3	39	38.8	38.3
1380	Lean	MC18	25.8	26.7	27.2	28.4	28.7	29.4	30.3	30.3	30.7	30.9	30.6	31.4	31.9	31.8	33.2	32.2	34	36.6	34.9	35	34.4	34.7	34.7	35.4	35.8	36.6	36	36.3
1381	Lean	MC18	25.2	26.7	27.8	28.6	29.5	30.2	30	30	31.3	32	31.9	33.1	32.9	33.7	34.3	33.8	33.3	36.4	35.6	35	36	37.1	37.4	38.2	39.1	39.9	39.6	38.2
1382	Lean	MC18	24.9	25.9	26.4	27.1	27.3	28	29.2	29.6	29.6	30	30.4	31.2	31.1	31.8	32.8	32.4	33.3	33.6	34.6	34	33.6	34.4	34.6	35.5	35.6	36	35.2	36.1
1383	Lean	MC18	22.4	24	24.3	24.4	25.6	25.4	26	25.2	26.2	26.4	27.1	27.7	28	28.1	28.6	29.3	30.9	31.3	31.9	32.2	32.1	32.8	33.3	33.9	32.6	33.7	33.2	33.7
1384	Lean	MC18	23.8	25.6	27.3	29.3	29.2	31	30.2	31.5	32.5	32.6	33.2	34	34.1	34.3	35	35.3	35.8	36.2	36.7	37.7	36.9	38.3	38.4	38.7	38.6	40.3	40.5	39.7
1385	Lean	MC18	23.2	25.4	26.9	28.5	29	30.1	30.3	30	31.5	31.9	32.5	33.4	33.2	33.3	34.3	34.4	34.8	35.1	34	35.5	34.7	35.1	35	36.5	36.4	36.7	35.9	36.2
1386	Lean	MC18	23.4	25.5	26.8	27.3	28.1	28.9	28.6	29.6	30.3	30.6	30.4	31	31.5	31	31.7	31.5	33	31.9	31.5	32.3	32.6	33.2	33.6	34	34.8	34.7	34.4	33.4
1832	Lean	MC53	21.7	22.9	23.5	24.6	25.4	26.4	27.9	28.2	28.5	28.9	28.6	29.8	29.8	30.6	31.4	31.2	31.7	31.6	31.8	3.7	32.8	32.4	32.8	32.6	32.4	33	34.3	34.1
1833	Lean	MC53	24.9	25.5	26.9	28.3	28.3	29.7	30.8	30.4	31.3	32.1	32.4	33	33.6	34.2	34.8	34	34.3	34.4	35.7	35.2	34.9	35.3	36.9	36.6	36.6	35.9	36.7	34.6
1834	Lean	MC53	22.6	23.9	24.1	24.1	24.8	25.1	25.9	27.8	27.4	38.8	27.9	29.1	29.5	30.6	30.9	31.4	32.3	33	32.2	32.6	32.3	32.7	32.8	32.4	32.1	33.7	34.1	36.1
1835	Lean	MC53	24	24.7	25.6	26.8	27.3	28.3	28.6	28.9	29.2	29.9	29.9	30.3	31	30.3	31.5	31.7	32.3	31.6	32.4	31.7	31.7	32.6	32.9	32.3	32.4	33.4	33.6	33.8
1836	Lean	MC53	24.7	25.1	25.6	25.3	26.4	27.4	28.7	29.1	30.8	29.8	29.9	30.3	31.3	32.4	32.5	32.3	33.3	33.2	33.4	34.1	33.8	34.3	33.3	34.8	34.2	34.9	35.4	34.2
1837	Lean	MC53	25.3	25.6	25.9	26.7	27.2	28.4	28.2	28.4	29	29.3	29.3	30.8	31.4	31.3	31.8	31.9	32.4	33.5	33.5	34.6	34.6	34.9	33.8	36.1	36.2	35.7	36.3	35.6
1838	Lean	MC53	25.3	25.4	26.6	27.3	28	28.8	29.2	30	29.4	29.9	30	30.8	31	31.5	32.6	32.1	32.6	32.7	32.7	33.6	33.5	34.4	33.5	34.1	34.8	34.9	35.1	35
1839	Lean	MC53	23.7	23.9	25.4	25.8	26.6	27.4	27.1	27.4	27.3	27.5	26.8	28	28.9	29.4	29.4	29	29.7	29.8	29.9	30.3	29.8	30.9	29.9	30.9	30.7	30.8	31.2	30
1840	Lean	MC53	24.2	24.9	26.8	27.7	28.1	28.9	29.6	30.6	30.5	30.6	30.6	30.9	31.2	31.5	32.4	32.1	33.4	32.3	32.2	32.4	33.7	32.6	32.9	33.4	33.1	32.9	32.8	33.7
1841	Lean	MC53	23.9	24.8	24.8	25.6	26.1	27	28.1	27.9	28.3	28.7	29.3	29.4	30.2	29.6	31.3	31.5	31.8	31.4	32.1	32.3	32.4	33.6	33.8	33.6	33.1	32.7	33.7	33
1842	Lean	MC53	20.7	20.7	21.2	20.9	22.4	23.1	24.3	25.1	25.4	25.3	25.7	25.9	26.3	27.1	27.4	27	27.6	27.4	27.8	28.3	28.9	30.1	29.6	29.6	30.4	30.1	30.9	29.8
1843	Lean	MC53	24.4	24.9	25.5	26.7	27.1	28.7	29.3	29.3	29.3	30.5	30.5	30.3	31.3	30.9	31.4	31	32.2	31.9	32.2	31.5	33.3	33	32.6	33	33.3	33.6	34.2	33
1900	Lean	HLC90	23.8	25.25	26.7	26.7	27.5	27.5	27.3	28.1	28.6	30	30	30.4	30.8	32.5	32.3	32.8	33	32.6	34.2	33	34.2	39.2	35.1	34.6	35.2	35	35.2	35.1
1901	Lean	HLC90	25.9	25.45	25	25.4	27	26.8	27.5	27.8	27.9	28.6	29.2	30.1	30.3	31.3	32.2	32.8	33.1	33.2	34.1	33.4	33.9	33.8	35	35.4	36.5	35.9	37.1	37.3
1902	Lean	HLC90	25.5	26.15	26.8	27.2	27.7	27.7	28.3	28.6	29.1	29.3	28.3	30	30.2	31.1	31.2	31.1	30.8	31.7	32.1	31.8	32.4	32.6	33.4	34.4	35.1	34.7	35.3	36.1
1903	Lean	HLC90	25.7	25	24.3	24.3	24.4	24.9	26.2	26.3	26.3	26.1	27.1	26.8	27.5	27.5	28.1	28.1	28.5	28.2	29	28.9	29	29.5	31.2	30.5	30.9	30.6	30.9	31
1904	Lean	HLC90	24.1	24.95	25.8	26.7	27.2	26.6	26.8	27.1	27.9	28.4	29.2	30.2	30.7	31.9	32.4	32.4	32.2	33.7	33.6	35	35.9	36.3	34.4	36.6	35.1	33.4	32.5	33.7
1905	Lean	HLC90	21.9	23.7	25.5	26.1	27.4	27.6	28.6	28.6	28.9	29.9	30.5	30.4	30.2	31.3	31.8	31.4	31.7	32.1	32.2	31.8	32.7	33	33.3	33.2	33	33.1	33.8	34.2
1906	Lean	HLC90	27	27.25	27.5	28.1	28.6	28.8	29.9	30.1	30.2	30.5	31.3	31.4	31.3	32.8	32.5	32.2	32.4	32.7	33.8	33.1	33.4	33	35.6	35.7	35.2	36.3	37.1	37.4
1907	Lean	HLC90	22.8	23.25	23.7	24.9	25.6	26.2	27.2	26.5	27.5	28.1	28.9	29.1	29.4	29.7	29.8	29.8	29.6	30.7	31.1	30.9	30.7	31.3	32.1	31.9	32.2	32.2	32.4	32.5
1908	Lean	HLC90	26.2	26.25	26.3	28.1	28.9	29.8	30.5	30.7	31.9	31.9	32.9	33.3	33.7	34.2	34.3	33.5	34.5	33.4	33.9	34.6	34.1	34.7	36.9	36.3	36.7	37	37.6	49.1
1909	Lean	HLC90	27.2	27.2	27.2	26.5	26.6	27.8	28.7	29.6	30.9	30.4	29.9	30.3	31	31.2	32.2	31.6	32.4	31.6	32.8	33.6	34.4	34.3	35	35.5	36.8	36.4	37.6	37.3
1910	Lean	HLC90	26.5	26.95	27.4	28.4	29.2	30.3	30.7	31.3	32.9	33.3	32.4	32.6	32.6	34.7	35.5	34.8	35.1	35.8	36.7	37.8	38.6	39.1	40.1	39.8	40.9	40.5	41.2	42.6
1911	Lean	HLC90	23.1	24	24.9	25.4	26.2	26.8	27.6	27.9	28.6	28.3	28.7	29.4	28.9	29.7	29.4	29.3	29.7	30.3	30.4	31.4	30.7	31.9	31.5	31.7	31.9	31.8	32.4	32.4
1275	Lean	HLC56	20.9	21.6	22.5	23	25.1	24	25.8	28.7	26.8	26.6	27.4	27.9	28.1	28.4	30.6	27.3	29.2	28.1	29.3	29.4	30.2	30	30.1	30.2	30.6	29.9	29.8
1276	Lean	HLC56	21	21.7	22.2	24.3	25.8	25.9	26.1	27.1	27.6	28	28.5	30	29.3	30	30.6	30.3	30.5	30.9	31.5	32	33.2	33	33.2	33.6	35.6	34.7	35.2
1277	Lean	HLC56	22.3	23	23.9	24.1	25.8	25.4	26	28	28.5	27.2	27.1	28.8	28.9	28.7	29.3	36	29.9	30.2	30.2	31.4	32	32.5	33	34.5	34.8	34.6	34.2
1278	Lean	HLC56	23	24.5	25.8	26.8	28	28.8	30	31.5	32	32.2	32	34.4	35.2	35.2	35.4	29.7	36.8	37	36.9	37.3	39	38.6	38.5	38.7	39.4	39	38.5
1279	Lean	HLC56	24.8	24.9	26.5	28	29	29.9	29.4	30.2	31	31.9	32.1	32.7	33.2	32.4	32.9	32.2	33.4	33.5	33.7	34.1	34.9	35.2	34.7	35	35.4	35	34.4
1280	Lean	HLC56	20.6	20.5	21.2	23.1	24.6	25.3	25.7	26.6	26.6	28	27.1	27.5	27.7	28.2	28.1	27.7	27.8	28.5	28.6	29.1	29	29	29.6	30.1	30	30.2	30.3
1281	Lean	HLC56	22.3	21.9	23.7	26.2	27.7	27.7	28.9	28.9	28.8	30	30.4	30.1	30.2	30.8	30.9	30.8	30.9	31.2	32	32.3	32.2	33	32.8	32.4	32.6	32.4	32.7
1282	Lean	HLC56	24.5	24.1	26	27.5	28.5	29.2	29.8	31.4	34.5	31.6	31.8	32.8	32.3	32.8	33	33	33.1	33.8	33.4	33.5	34.2	34.7	34.5	35.5	36.4	36	35.4
1283	Lean	HLC56	22.8	23.7	25.2	26.5	27.5	27.6	29.2	30.2	30.9	30.8	31.1	32.8	33.6	34.1	35.3	35.5	34.8	36.2	36.7	37.6	38.5	39.4	39	39.3	40.8	40	39.8
1284	Lean	HLC56	21.8	22.3	25.1	25.6	26.4	27	29.2	28.3	29.5	29.6	29.7	31.4	31.4	31.2	32.2	31.7	31.6	32.5	33.7	33.3	33.5	34.9	34.9	34.7	35.8	36.1	35.3
1285	Lean	HLC56	22	23.3	24	24.7	25.7	26.5	28	28.3	29.3	29.5	30.4	30.6	31.1	30.9	32.8	32.1	32.6	33.2	33.5	34.1	34.6	34.9	34.9	36.1	36.7	36.4	36.2
1286	Lean	HLC56	24.1	25.2	27.1	27.9	28.2	29.2	31.6	31	31.9	31.9	32.9	35.8	36.5	37.1	38.1	36.8	36	37.6	38.1	38.8	39.3	40.3	40.2	41.1	43.4	42.3	42.4
1203	Obese	MC4	24.6	24.1	24.9	27.1	28.5	29.9	30.6	31.3	30.6	31.7	36	36.4	38.5	40.6	44.6	45.9	48.2	49.8	50.9	49.8	50.9	51.4	53.5	53.2	52.5	54	53.7	54.5
1204	Obese	MC4	25.3	25.2	25.4	27.9	29.7	30.5	30.4	31.5	30.7	32	35.9	33	38.6	39.6	43.9	43.6	46.3	48	49.7	50.4	51.7	52.6	53.2	52.7	52.8	53.7	54.1	53.9
1205	Obese	MC4	22.9	22.9	24.1	26.3	27.7	28.7	29.3	29.5	28.2	30	32.6	34.3	34.5	35.4	38.5	38.1	39.6	40.5	42.6	42.2	44.1	45.8	48.5	50	51.1	51.3	51.9	52.7
1206	Obese	MC4	25.5	24.7	24.8	26.7	26.6	26.9	27.2	27.2	27.2	28.1	32.2	36.6	36.7	39.4	42.8	43.9	45.6	47.6	49.1	48.7	49.8	48.9	50.3	49.4	50	51	50.8	52.2
1207	Obese	MC4	24.7	24.8	25.6	29.2	29.6	29.7	31.4	32.8	33	34.2	39.1	40.4	43.6	45.4	48.5	49.9	51.6	52.2	52.7	51.8	52.3	52.4	53.9	54.3	55.6	55.8	54.8	51.8
1208	Obese	MC4	23.3	23.6	23.5	25	26.5	27.4	28.5	30.4	29.6	30.4	34	35.9	38.7	40.3	44.2	47.1	50.4	52	52.1	52.4	52.6	52.6	53.6	53.9	54.8	54.6	54.7	53.3
1209	Obese	MC4	23	24.3	25.3	26.4	27.6	26.8	28.4	29.9	30.1	31.4	38.1	39.5	41.6	42.8	46.6	47.8	50.9	52.2	53.2	53.6	54.1	54.7	55.3	55.6	55.4	54.6	54.2	49.4
1210	Obese	MC4	25	23	23.9	24.4	25.2	25.4	26.7	27.8	27	29.1	34.3	36.2	39.1	41.8	45.4	47.4	49.9	50.8	50.6	51.5	51.6	51.4	52.2	53.1	53.4	53.6	53.3	49.6
549	Obese	MC2	23.2	23.3	24.1	25.4	27.2	28	29.5	30	29.9	30.1	34.7	37.5	41.3	43.9	46.8	48.3	50.9	52.8	53.3	53.5	53.8	54	54.3	55.5	54.8	54.17	53
550	Obese	MC2	24.1	25.1	26	26.5	27.7	29.1	29.3	29.6	30	30.9	37.2	39.5	42.9	45.8	48.5	50.7	53.1	56	57.2	59.3	60.1	61	63.2	65.4	66	66.24	63.5
551	Obese	MC2	22.5	24.3	25.1	27.1	28.7	29.2	30.7	30.2	30.4	33	38.6	42.8	45	47	49.3	49.8	52.2	52.1	53.1	53.6	53.5	54	54.3	54.2	53.8	53.86	53.2
552	Obese	MC2	24.3	25.1	26	26.8	27.6	28.8	29.6	30	30	30.6	34.8	36.3	38.6	41.6	43.5	45.3	48.2	50.2	51.1	51.1	51.6	51.3	51.4	52.1	52.4	52.48	50.8
553	Obese	MC2	26	26.4	26.3	27.2	28.3	29.6	29.5	30.2	30.2	31.4	37.4	38.5	43.5	46.3	48.7	49.4	51.8	53.3	55.1	56.2	58.4	60	59.9	59.9	58.6	57.03	56.2
554	Obese	MC2	23.1	23.7	23.8	24.3	25.8	26	25.6	26.6	26.6	26.9	31.4	33.4	35.3	36.4	38.7	40.3	43.8	46.9	48.7	49.8	51.5	51.5	52.1	52.5	52.9	53.54	53.3
555	Obese	MC2	25.3	25.8	26.7	27.5	28.8	28.8	28.4	28.8	29.7	30.8	33.1	35.8	38	40.1	42.7	43.9	46.2	48.9	51	51.7	52.8	53	53.1	53.6	53.7	53.26	52.9
556	Obese	MC2	24	24.5	24.5	25.5	25.8	25.9	26.7	27.9	28.4	29.1	35.3	38.9	42	44.2	46.1	48.3	50.3	50.6	51	51.5	52.5	53.6	53	54.3	54.9	54.74	55
557	Obese	MC2	24.1	25.8	26.3	28	28.2	28.5	29.5	30.6	30.7	32.1	35.6	39.1	42.4	44.8	49.1	50.8	51.7	53.3	52.9	52.6	54.7	54	55.2	55.5	56	56.22	56.9
558	Obese	MC2	22.6	23.4	23.6	24.6	24.9	25.4	25.4	26.7	27.2	28.4	35.3	39.2	41.5	43.8	46.7	49.2	52.1	53.2	53.6	54.6	54.8	55.1	55	54.6	54.5	54.53	55
559	Obese	MC2	23.4	24.6	25.2	27	27.3	28.2	28.8	29.5	30.2	30.2	36.5	40.4	43	45.1	48.6	50.3	52.8	53.2	53.3	53.3	53.8	54.2	54.7	56.9	59.4	60.06	60
560	Obese	MC2	21.4	20.3	20.5	21.5	22.1	23.2	23.6	24.2	24.4	24.6	29.8	31.5	32.9	34.1	36.7	39.1	42	44.1	44.4	46.5	48.2	48.8	50.6	52	54.9	52.68	51
1387	Obese	MC18	22	23.1	23.8	25.1	26.4	25.7	26.1	26	26.6	26.8	31.6	33.2	35.5	39.2	41.1	42.9	45.2	47.8	48.6	49.4	50	50.4	51.4	51.8	51.8	51.6	50.8	51.8
1388	Obese	MC18	22	22.3	22.6	23.7	24.4	24.4	25.9	26.6	27.6	28.6	34.7	36.3	38.4	42	45.4	47.4	49.9	51.4	52.4	51.8	52	52.3	53.2	53.8	54.1	54.3	53.9	54.2
1389	Obese	MC18	21.1	21.5	22.9	23.1	24.1	24	25	24.9	26.1	26.5	30.9	33	34.2	36.5	38.2	40.4	41.8	46.4	46.4	47.7	48.7	49.7	51.2	51.5	51.8	52.5	51.3	49.9
1390	Obese	MC18	22.5	23.2	23.7	24.9	25.3	25.6	26.5	26.9	27.3	28	34.6	36.9	38.6	42.2	44.7	46.8	49.1	51.6	52.5	52.2	52.3	52	52.6	52.8	54.3	54.4	54.2	53.9
1391	Obese	MC18	25.1	25.8	25.5	26.4	27.3	27.8	29	29.7	29.4	30.3	33	35.3	37.5	40.5	41.8	42.6	45.1	46.9	47.7	48.3	49.2	49.6	51.5	52.4	52.9	54.2	53.5	54.9
1392	Obese	MC18	22.6	23.8	25.3	25.4	26.2	26.9	27.4	27.4	27.8	28.9	33.2	34.4	36.5	38.9	40.9	42.4	44.2	48.3	46.6	47.7	47.9	48.6	48.5	48	48.2	49.7	48.2	48.6
1393	Obese	MC18	25.4	26.4	27.3	29.3	28.9	30.3	30.4	31.1	31.6	32.1	37.4	40.4	43.5	46.8	49.1	50.2	52.2	52.8	53.5	53.3	53.3	53.4	54.1	54.1	54.4	56.3	55	54.2
1394	Obese	MC18	23.3	24.6	25.1	26.1	26.3	26.2	26.9	27.1	28	28.1	32.4	33.8	35.7	37.3	40.1	41.8	43.7	45.6	46.8	48.2	48.8	48	50.5	49.9	50.9	51.9	50.7	49.4
1395	Obese	MC18	24	25	25.7	27.1	27.5	30.2	30.2	31.1	32.1	33.4	38.2	41.7	42.9	46	47.7	47.5	49.4	50.6	50.4	50.6	50	50.8	52.1	52.3	52.8	53.4	53.5	52.4
1396	Obese	MC18	22.5	23	23.1	24.1	24.6	26.3	26.9	27.1	27.6	28.2	30.5	31.2	31.5	32.9	34.7	36.8	38.2	40.6	40.8	42.9	43	43.7	44.7	45.7	44.5	47	47	46.6
1397	Obese	MC18	22.1	23.3	23.9	24.9	25.5	26.4	25.9	26	26.8	27.7	34.8	37.8	39.6	43.7	45.2	48.5	49.8	51.3	51.6	52	52.8	53	54.5	54.8	54.3	55.4	55.5
1398	Obese	MC18	21.8	23	24.2	25.4	25.4	27.1	26.8	27.3	28.2	29.1	32.4	33.3	32.7	34.5	36.3	38.9	40.4	43.7	44.3	45.7	45.9	46.6	47.5	47.1	48	48.3	48.2	48
1844	Obese	MC53	25.2	25	25.4	25.3	25.6	25.8	26.7	28	28.3	29.2	33.3	38.2	40.6	42.8	47.4	39.6	50.4	51.7	53.1	54	54.4	55.7	54.7	56.8	56.7	56.4	56.9	56.1
1845	Obese	MC53	25.1	25.5	19.7	26	26.9	27.9	28.7	29.6	29.7	30.4	33.2	36	38.6	39.5	42.1	43.8	45.3	48	49.6	52.2	52.3	54.2	52.8	52.9	52.8	51.9	52.8	52.2
1846	Obese	MC53	20	19.5	25.8	20.9	21.9	22.8	23.7	25.1	25.6	26.8	30.2	31.3	31.8	33.5	36	37	38.8	39.9	41.4	42.8	44.5	46	46.7	48.1	48.2	48.4	49.8	47.9
1847	Obese	MC53	22.4	22.1	22.4	22.9	23.6	24.1	24.9	25.9	25.4	25.9	27.9	29.7	31.2	32.4	34.6	36.7	38	39.2	41	42.8	44.1	46.2	46.2	47	47.3	46.6	47.2	45.8
1848	Obese	MC53	21.8	22.7	23.2	23.6	24.1	24.9	25.8	25.9	26.3	26.4	30.9	34.7	36.9	38.6	41.4	44.3	47.3	49.1	50.1	51.2	51.1	52.9	52.3	52.9	53.7	52.2	53.3	52.9
1849	Obese	MC53	24.4	25.2	26	26.7	27.1	28.3	28.8	28.7	29.1	30.3	34.1	36.9	39.2	40.2	43.7	46.3	49.5	49.8	50.9	51.6	52.2	53.1	53	53.6	53.2	49.7	50.9	51.9
1850	Obese	MC53	22.7	23.7	24.4	25.8	26.6	28	28.1	28.5	29.4	30.1	31.9	33.4	35.2	35.3	37.3	38.4	41.3	40.6	41.9	44.5	46.8	49.3	48.9	49.6	50.5	47.9	48.7	48.2
1851	Obese	MC53	21.3	22	23.3	24.6	25.4	26.2	27.2	26.9	27.9	27.8	30.4	32.6	35.4	36.9	39.4	41.9	44.4	45	41	46.8	47.3	48	48.1	49.2	48.6	46.4	47.9	47.8
1852	Obese	MC53
1853	Obese	MC53
1854	Obese	MC53
1855	Obese	MC53
1912	Obese	HLC90	26.5	27.35	28.2	28.6	28.6	29.8	30	30.6	31.2	30.7	31.9	35.9	38.6	39.9	43.3	46.6	47.8	50.1	51.7	53.3	53.6	55.2	56.4	57	57.6	58.4	57.4	58.3
1913	Obese	HLC90	27.8	28.1	28.4	28.1	28.8	29.7	30.9	30.9	31.7	30.9	31.1	34.3	34.9	35.8	38.2	41.3	41.3	44.3	45.8	47.5	49.2	51.7	53.4	53.7	55.1	55.8	55.4	55.8
1914	Obese	HLC90	26	27.45	28.9	28.4	29.3	31.3	32	32.7	32.3	32	33.6	37.5	39.8	40.7	43.4	45.9	46.3	48.9	50.1	51.4	52.7	54.8	53.2	54.3	54.1	55	53.5	60
1915	Obese	HLC90	25.5	27	28.5	28.8	30.2	30.6	31.6	32.4	33.8	33.8	35.1	40	41.6	42.2	45.2	48.4	48.7	50.5	51.6	52.4	52.7	54.4	54.8	55.9	57.3	58.9	59.1	53.3
1916	Obese	HLC90	25.7	25.55	25.4	25.2	25.7	26.2	26.8	28.1	28.2	29.4	30.3	32.1	33	24.1	36.4	39.1	40.1	41.8	43.9	45.3	46	49.8	51.3	52.3	52.8	53.9	54.1	53.1
1917	Obese	HLC90	26.7	27.15	27.6	27.1	27.8	27.6	27.7	28.6	29.1	29.1	31.2	34.1	35.2	36.9	39.2	41.3	42	44.6	46.1	49.8	50.7	51.9	52.9	52.7	53.1	53.4	52.9	53
1918	Obese	HLC90	26.7	26.75	26.8	26.3	27.7	28.1	28.1	29.4	29.3	29.5	30.8	33.4	35	37.2	39.6	40.9	41.6	42.7	44.6	46.6	48.1	50.6	51.2	51.3	51.8	52.7	52.9	52.8
1919	Obese	HLC90	23.4	25.45	27.5	27.9	28.8	28.9	29.4	30.4	30.8	30.4	29.8	34.7	37.2	39.6	40.8	42.9	42.6	45.2	46.5	49.6	51.5	53	53.5	54.1	55.9	56.2	55.9	55.6
1920	Obese	HLC90	22.9	24.5	26.1	26.2	26.4	26.9	28.5	29.6	31.2	30.5	29.8	36.5	38.5	40.3	42.4	46.3	47.1	48.6	49.6	51.4	51.9	53.2	52.9	53.6	53.9	54.6	54.2	55.8
1921	Obese	HLC90	24.5	25.65	26.8	26.4	27.1	27.3	27.7	28.5	29.8	28.9	29.2	34.6	36.1	38.7	41	43.2	43.8	46.8	48.2	51.3	52.1	52.8	52.1	52.3	52.7	53.1	53.2	55.7
1922	Obese	HLC90	24.7	24.8	24.9	25.2	25.8	26.2	27.8	28.9	30.9	29.9	30.8	36.8	39.9	44.2	47.6	50.3	49.9	51.7	52.1	53.4	52.8	54.3	54.7	55.1	55.5	55.9	55.9	57.1
1923	Obese	HLC90	23.6	25.1	26.6	26.7	27.5	28	29.1	30.2	31.8	30.5	30.9	36.9	38.8	42.4	44.7	47.3	46.8	48.9	50.2	51.2	52.3	53.8	54.2	54.7	54.8	55.1	55.4	58
1287	Obese	HLC56	22	21.8	22.3	26.2	25.2	26	26	27.4	26.9	27.5	31.4	32.4	32.2	33.7	35.1	36.1	38.2	40.7	41	43.7	44.9	46.8	47.6	49	50.7	52.7	49.7
1288	Obese	HLC56	26.3	26.5	28.7	31	30.5	31.6	32.3	32	32.4	33.4	35.5
1289	Obese	HLC56	24	24.8	26.1	31.2	29.4	30.2	31.8	32.1	32.7	33.4	38.3	41.3	42.7	45.2	46.1	47.8	49	50.4	51.2	51.1	51.3	52.1	52.6	53.1	53.4	53.8	53.2
1290	Obese	HLC56	23.6	24.5	25.4	31.4	28.9	30	30.8	32.4	33	34.3	34.5	33.8	33.3	35.6	37.1	38.3	41.6	44.2	44.9	46.5	48.5	50.2	51.9	52.9	53.6	55.7	53.7
1291	Obese	HLC56	21	22.3	23.6	26.6	26.6	26.4	27	28.4	33.3	29.4	35.8	29.4	31.4	32.6	31.3	33.4	33.6	33.8	33.7	35.8	38.8	40.6	43	46.4	47	49.6	48.9
1292	Obese	HLC56	26.5	27.3	28	30	30.1	30.6	31.8	32.6	29	33.9	31.1
1293	Obese	HLC56	25.8	26.8	28.4	31.8	29.6	31	32	33.5	34.1	35	38.5	40.4	41.1	43.1	46.3	46.8	48.8	48.6	48.6	50.2	53.3	54.5	56.2	57.3	56.5	58.2	57.7
1294	Obese	HLC56	25.4	26.3	27.5	29.9	30.1	30	31.3	32.5	33	33.6	36.5	37.1	38.4	40	44.3	49.2	47.4	48.3	47.4	50.3	52.8	54	56	53.7	56.3	57.2	56.9
1295	Obese	HLC56	23	24.5	25.1	26.8	28	29.3	31	31.4	32.7	33.4	38.3	42	42.2	45.6	48	49.4	50	50.1	51.3	50.9	50.3	50.5	51	54	51.5	52.3	51.4
1296	Obese	HLC56	21.8	24.1	25.5	27.3	28.8	29.2	32	32	32.2	32.4	36.5	39.9	43.7	44.4	46.7	49.6	50.6	50.9	50	51.5	51.7	51.9	52.9	51.3	54	55.4	53.7
1297	Obese	HLC56	24.1	24.7	25	28	28.2	28.2	30.4	31	30.8	30.9	36.4	38.4	39.9	41.6	43.2	44.4	46.6	48.6	51.5	50.8	51.6	52.7	53.3	54.4	54.8	54.6	53
1298	Obese	HLC56	24.7	25.1	25.1	26.5	27.3	29.5	29.6	30.1	30.4	30	36	39	40.7	42.8	45	46.7	49.4	48.3	50.8	51.6	51.2	52	53	53.1	53.4	54.7	53.3
1211	WC	MC4	22.5	24.5	26	27.5	29.1	29.5	32.5	34.5	36.8	36.8	33.2	32.7	32.5	33	33.7	33.4	33.8	34.3	34.5	38	41.6	44.6	48.5	49.9	51.1	51.5	52.3	50.3
1212	WC	MC4	23.3	25.2	26.3	29.8	33.2	36.1	37.9	39.7	41.1	42.5	38	37.4	36.5	36.3	36.7	37.6	36.9	37.9	38.2	42.6	46.3	49.5	50.8	52.2	52.5	52.4	52.3	50.9
1213	WC	MC4	24.2	25.5	27.3	30.1	32.9	35.3	38.3	39	41.8	43.3	35.6	34.8	34.6	34.8	35.8	34.6	35.5	35.7	35.8	40.6	42.8	47.1	51.5	52.5	54.7	54.4	54.6	53.5
1214	WC	MC4	24.5	25.3	25.6	28.1	31.1	32.4	35.2	36.3	37.6	38.5	34.7	33.9	33.3	33.8	34.1	33.7	34	34.8	34.6	40.5	44.1	46.4	49.9	50.5	50.8	51.1	51.2	48
1215	WC	MC4	23.4	28.5	30.2	34.4	36.4	38.1	40.1	43.1	44.6	46.6	41	38.5	36.8	36.1	36.1	36.9	36.7	37.2	37.2	41.4	45.9	49.4	53.1	50.6	55.5	55.5	56	55.3
1216	WC	MC4	22.1	24.1	24.9	28.2	31	32.9	34.3	35.9	37.2	39	34.5	33	31.8	32.3	33.1	34.1	33.9	35	34.2	38.7	42.8	45.5	48.9	54	51	51.1	50.6	50.3
1217	WC	MC4	22.9	26.1	27.8	29.1	32.4	33.4	34.9	36.6	37	39.1	28.8	28.4	29	30.6	29.3	30.5	29.7	30.9	30.6	36.7	38.2	40.3	42.8	43.2	44.9	45.5	44.8	42.8
1218	WC	MC4	22.6	26.5	27.2	29.3	32.1	33.8	36.9	38.5	39.7	41	38.5	37.7	36.1	37	36.4	36.8	35.1	35.1	35.4	38.9	42.4	45.2	49.7	49.8	52.5	52.5	52.2	49.9
561	WC	MC2	23.8	26.9	28	28.9	31.1	32.3	33.6	36.6	38.3	39.4	30.5	31.4	32.9	32.5	32.8	32.2	32.8	34.3	33.5	39.4	43	46	48.5	49.6	51.6	53.06	51
562	WC	MC2	21.4	24.9	25.2	25.6	26.9	28.2	29.5	32.4	34	35.9	30.2	39.3	29.5	29	29.4	29.2	29.9	30.8	30.3	35.8	39.5	42.1	43.2	45.1	46.7	48.69	47.4
563	WC	MC2	24.5	27.4	28.7	29.9	31.3	32	34.1	37	38.8	40.4	34.7	34.1	34.5	33.7	34.6	33.9	34.6	35.9	35.2	41.5	44.6	48	50.1	51.1	51.5	52	50.1
564	WC	MC2	23.7	28.4	29.9	31.2	34.4	35.8	38.3	42.4	43.8	46.4	37.1	34.7	33.7	34.1	34.9	34.7	34.7	35.8	36.2	43.8	47.8	50.6	51.8	52.4	53.2	54.29	52.6
565	WC	MC2	27.5	29.6	31.7	33.5	35.6	37	40.6	45.3	46.9	49.2	38.5	36.2	37.2	36.1	36.9	36.4	36.8	37.2	37.7	44.3	48.3	52.1	53.5	54.7	54.6	54.74	55.6
566	WC	MC2	23.1	28.5	30.2	32.6	33.5	35.6	37.2	40	41.2	42.8	32.6	29.5	31.4	31	31.8	31.9	31.5	32.3	32.5	38.8	42.1	45.7	47.8	50.1	50.3	51.51	51.2
567	WC	MC2	23.8	26.3	28.8	29.8	31.3	32.8	35.4	38.5	40.2	42.7	35.8	34.2	34.6	34	34	33.5	33.2	33.7	34.1	39.7	42.7	46.9	49.1	51.3	52.6	52	53
568	WC	MC2		32.6	36.3	38.9	41.6	44.4	45.7	49.1	49.1	48.7	43.8	42.4	40.9	39.7	40.8	39.8	40.4	42.5	43.4	47.7	50.6	53.6	54.5	55.1	55.6	55.15	56.3
569	WC	MC2	23.1	27.2	28.8	30.8	32.4	34.6	36.8	40.7	42.6	43.7	36.4	33.5	32.8	32	32.7	32.4	34.8	33.5	32.9	38.7	41.7	44.5	47.4	51	51.7	52.31	52.2
570	WC	MC2	22.5	28.6	30.3	32.2	34.9	37.3	39.6	43.3	45	46.3	35.7	29.2	29.3	28.9	29.2	29.2	30	29.8	30.3	37.6	42	44.4	47.3	50.4	52.5	54.54	54.8
571	WC	MC2	22.2	27	29.3	31.7	34.8	37.4	40.7	45.1	46.6	47.8	38.6	35.7	34.3	33.2	33.7	33	33.6	33.7	33.6	42.5	46.5	48.9	51.3	53.2	53.7	55.37	55.8
572	WC	MC2	21.5	25.3	26.5	28	30.2	32.7	35.2	39.2	39.5	41.2	31.7	30	29.8	28.4	29.4	29.5	29.6	33.8	29.9	37.2	41.7	43.3	46.1	48.6	49.2	49.94	50
1399	WC	MC18	20.8	27.6	27.9	28.8	29.4	31.3	33.3	34.7	36.1	38.5	30.1	29.2	29.3	30.4	30.4	30.3	30.3	29.7	30.4	36.7	39.1	40.5	43.2	45.4	47.1	49.5	49.5	50.8
1400	WC	MC18	23.2	24.9	28.6	30.1	31.7	33.8	35.2	36.9	39	41.4	34.5	34	34.8	34.4	35.1	35.2	35.2	35.2	35.7	41.2	43.8	46.2	49	51.2	53	54.9	54.5	53.8
1401	WC	MC18	21.6	27.1	25.9	28.2	30.1	32.1	34.2	36	36.9	39.9	32.3	31.9	32.4	32.4	32.5	32.2	32.1	31.9	32.8	37.9	40.8	42.6	45.2	47.4	49.2	51.5	51.1	51.8
1402	WC	MC18	24	25.2	29.3	31.8	32.9	35.1	36.9	39.1	40.3	42.5	28.1	31.2	32.9	33.9	34.5	34.4	34.3	35	35.8	41.9	43.6	45.5	48.2	50.2	52.2	53.5	53.5	51.5
1403	WC	MC18	22.8	28	29.8	32.3	34.7	36.5	38.1	39.5	41.2	43	35.2	33	32.8	31.4	31.4	31.2	31.7	32.1	32.9	38.5	42.3	44.9	47.4	49.3	50.6	51.4	51.1	51.2
1404	WC	MC18	23.7	28.7	31.8	35.6	37.7	41.1	43.9	45.5	46.6	48	40.7	38	36.2	35.1	35.5	34.3	34.4	34.4	35.5	43	47.8	50.4	53.6	55.3	56.8	57.7	58.2	57.4
1405	WC	MC18	24.2	29.6	32.1	34.6	37.7	39.8	41.8	43.5	45	45.9	34.4	33.9	34.3	34.3	34.9	34.3	34.2	34.3	34.2	40.3	43.8	46.7	49.4	51.3	53.5	54.4	34.1	55.2
1406	WC	MC18	23.4	26.3	27.9	30.2	32.8	36	37.9	40.3	43	45.7	34	34.1	34.1	33.9	34.6	34.2	34.7	34.4	35.2	40.9	44.3	47.4	49.7	51.7	52.5	53.3	52.7	51.8
1407	WC	MC18	22.9	25.6	26.6	28.2	29.4	31.6	32.8	33.9	35.1	36.2	32.1	30	31.7	31.2	31.7	30.8	31.8	30.6	31.6	36.5	36.3	38.9	41	44	46.7	48.7	48.9	47.1
1408	WC	MC18	23.7	26.3	27.2	29.9	31	34.5	35.8	38.1	39.5	41.9	36.5	36.1	36.5	36.3	36.1	36.1	36.4	36.6	31.8	41.5	43.8	46.6	49.7	50.6	51.5	52.7	51.4	49.7
1409	WC	MC18	24	26.5	28.5	30.5	31.3	32.2	33.3	34.9	35.4	36.6	31.4	31.2	32.4	31.6	31.7	30.6	31.1	31	33.6	35.4	38.2	38.6	40.1	41.2	43.2	45.8	46.4	45.4
1410	WC	MC18	22.2	26	27.1	29.2	31.3	34.8	34.4	36	37.4	39.8	33.5	32.8	33.8	32.3	32.5	32	33.3	32.6	36.8	37.3	38.6	41.4	44.3	47.4	48.8	50.3	50.2	48.5
1856	WC	MC53	23.8	25.1	26.3	28	28.8	29.6	29.8	30.4	30.6	32	29.7	31.4	30.3	30.4	30.4	31.1	31.3	30.8	30.7	31.8	31.9	33.8	36.4	37.2	39.2	37.4	39	40.1
1857	WC	MC53	22.2	24.5	27.4	30.2	32.8	35.9	36.3	38.3	39.9	42.2	36	34.2	33.8	32.8	32.9	32.6	33.1	33.2	32.7	37.4	40.8	42.9	45.2	45.9	48.2	47.4	49.7	49.1
1858	WC	MC53	26.8	28.6	30.7	33.9	35.7	40.7	38	40.1	41.4	44.6	37	36.2	36.2	36.2	36.4	35.4	36.4	36.8	36.1	42.3	46.1	50.6	53.2	53.9	55.7	54.9	55.2	54.7
1859	WC	MC53	22.3	25.4	31.1	35.5	38.1	37.9	43.4	45.7	46.8	48.3	42.9	40.8	39.4	37.4	37.5	36.9	37.9	38.4	38.6	44.5	46.9	50.9	52.8	52.7	54.7	54.7	54.9	54.6
1860	WC	MC53
1861	WC	MC53
1862	WC	MC53	24.4	28.6	33	35.1	38.3	41.2	44.1	47	48.8	50.7	45.3	43.8	41.6	40	34.9	39.3	40.3	41.1	39.9	47	49.8	53.6	54.1	55.8	56.5	55.3	56.4	56.7
1863	WC	MC53
1864	WC	MC53	24	25.2	26.9	29.1	29.7	31.1	32.6	34.2	34.2	34.6	31.3	31.2	31.6	30.8	36.9	31.1	31	31	30.6	33.2	35.3	39.1	40.5	41.9	44.7	43.3	43.9	42.4
1865	WC	MC53	23.7	26.2	27.6	29	31.6	34.6	37.4	39	40.2	41.9	34.3	33.6	32.7	32.7	32.8	31.9	31.7	32.1	31.8	38	40.8	44.5	46.7	49.7	50.8	49.1	50.1	49.4
1866	WC	MC53	26.3	28.4	29.6	31.9	33.9	37	39.4	41.7	42.4	43.1	37.9	36.2	35.4	34.8	34.2	34.5	35.7	36.1	35.3	41.2	44.2	47.3	48.1	49.8	50.3	48.4	49	49.2
1867	WC	MC53
1936	WC	HLC90	25.1	28.95	32.8	33.2	36.6	37.9	42.2	43.7	46.2	47	48.7	43.7	39.9	38.8	38.6	38.2	38.1	37.3	37.8	38.7	45.3	48.3	51.1	51.9	52.3	52.9	53.5	54.2
1937	WC	HLC90	22.1	26.6	31.1	32.2	36	37.8	40.8	41.1	44.3	46.2	48.8	40.3	36.2	33.9	33.1	32.3	32.2	31.9	32.8	33.1	40.8	45	49.5	50.8	52.4	53.3	53.2	56.8
1938	WC	HLC90	23.3	27.1	30.9	33.2	36.3	38.8	41.8	45.9	45.2	46.7	47.1	37.5	34.7	34	34.2	33.9	34.1	34	34.9	36.1	43.4	47.7	47.5	51.8	52.5	53.3	53.8	53.5
1939	WC	HLC90	24.7	25.65	26.6	27.4	30.8	32.5	34.2	34.2	35.9	36.3	37.8	30.1	30.6	32	31.3	30.9	30.4	30.4	30.6	31.4	36.7	38.8	41.4	44.1	46.1	47.4	48.3	49.3
1940	WC	HLC90	26.5	26.9	27.3	28.5	29.6	30.5	33.2	36.8	38.4	39.5	40.2	33.9	32.8	32.1	31.3	30.7	31	31.5	32.4	33.2	39.3	43.1	45.2	47.1	49.9	50.5	51.1	51
1941	WC	HLC90	24.1	26.9	29.7	31.6	34.4	37.2	39.5	41.3	43.3	45	46.8	38.1	37.2	35.7	34.3	33.4	33.3	34	33.5	33.8	40.9	45.3	47.3	48.4	49.6	50.5	50.7	50.9
1942	WC	HLC90	25	28.55	32.1	34.8	36.5	39.3	41	43	45.4	46.6	48	34.8	29.8	29.8	31.1	30.7	31.2	31	31.3	31.5	39.2	44.2	46.1	48.7	52	53.4	55.7	55.6
1943	WC	HLC90	23.6	27.9	32.2	33.7	35.4	38.6	41.9	44	46.6	47.7	48.7	42.2	38.8	36.9	36.6	36.2	35.5	35.3	34.8	35.8	43.4	47.9	48.9	51.2	52.8	52.8	53	53.4
1944	WC	HLC90	26	28.2	30.4	32.8	34.9	38.1	39.2	41.1	42	42.2	43.9	38.6	35.8	35.8	35.7	35.5	35.6	36	36.2	36.2	44.6	48.6	50.4	53	53.4	53.9	54.9	50.8
1945	WC	HLC90	26	31.1	36.2	37	40	42.9	44.8	46.8	48.3	48.3	49.9	43.7	41.9	41.8	41.9	40.5	40.2	40.9	40.6	42	48.6	51.1	52.7	54.2	55	55.6	56.3	57.3
1946	WC	HLC90	24.2	28.05	31.9	33.8	36	38.4	40.2	42.3	44.4	43.6	45.5	39.3	38.1	38.8	38.9	39.1	38.1	39.1	39.4	40.5	46.2	48.7	50.4	51.8	52.7	53.1	53.6	53
1947	WC	HLC90	30	32.2	34.4	36.9	39.2	42.1	43.7	45.3	45.6	46.2	48.6	41.2	39.2	38.8	37.6	37.1	36.6	36.9	37.8	37.9	45.3	49.5	50.6	52.9	53.4	54.8	55.6	54.8
1311	WC	HLC56	23.3	27.5	30	34.3	38.2	37.7	38.2	41.1	47.9	48.8	36.1	35.8	35.7	35.7	34.5	36.3	39.4	39.2	39.8	46.9	50.2	52.3	52.2	51.8	54.7	55.7	54.1
1312	WC	HLC56	23	26.8	28.7	30.7	33.1	41.2	45.5	46.7	42.5	44.3	36	42.2	39.4	38.6	39.9	39.3	34.8	35.8	36.7	42.5	45.6	48.6	50.7	53.7	52	53.7	52.3
1313	WC	HLC56	22	26.1	30	30.4	32.7	35.9	37	39.3	40.7	46	31.7	29.9	30.9	31.5	30.4	31.3	30.7	31.4	31.8	37.3	39.3	42.2	44.9	47.7	7	52.5	52
1314	WC	HLC56	23	27.1	27.7	31.9	34.9	35	39.9	42.5	44.5	44	44	40.1	41.7	40.2	38.8	39	38.9	39.7	40.1	45.3	48.5	49	51.2	51.3	49.7	54.7	53.3
1315	WC	HLC56	23.8	28	30	31.9	30	31.4	41.2	35.9	38.8	43.7	39.2	38.5	37.7	63.4	36.7	36.4	36.7	34.1	36.9	43.3	39.3	41.5	43.1	46	53.3	54.8	53.14
1316	WC	HLC56	23.8	26.2	27.7	29.4	33.8	35.3	37.4	39.7	41.8	40	34.8	35.1	34	33.8	33.9	33.8	33.2	37.7	37.2	37.4	46.9	49.1	50	50.6	53.1	51.7	54
1317	WC	HLC56	25.1	29	31.9	34.5	37.8	40.5	43.2	45.8	47.6	47.8	39	37.9	38	36.8	36.7	36.3	35.9	37.6	33	43.2	46	47.7	49	51.6	50.8	55.8	54.8
1318	WC	HLC56	27.5	30.5	32.2	35.3	37	39.2	33.2	44.9	47	49	42.6	39.9	40	37	38.6	38.1	38.9	33.3	39.9	46.9	51.3	54.7	54.8	56.6	59.1	60.7	59.5
1319	WC	HLC56	22.8	24.3	26.4	28.8	30	32.8	32.5	35	35.8	38.3	26.1	30.5	32.5	33.2	34.2	35.2	34.4	35.1	31.1	33.8	34.7	38	41.5	43	47.2	49.8	51.5
1320	WC	HLC56	23.1	25.1	27.3	29.1	30	31.8	33.4	34.8	35.8	37.5	32.2	32.9	32.5	32.1	33.2	32.9	32.8	33.4	31.9	34.8	33.8	35.1	36.6
1321	WC	HLC56	24.9	29	31.5	34.6	37	39	42.6	46.1	46.5	47	41.7	40.5	39.5	37.3	36.5	37.3	36.5	36.8	33.7	37	40.7
1322	WC	HLC56	25.7	28	28.8	30.8	31	32.2	34	34.9	36.3	38	33.4	33.4	33.9	33.9	33.2	33.2	32.8	33.2	31.4	34.7	35.5	36.4	35.8
1411	WL	MC18	23	26	26.7	29	30.2	31	32.4	34.6	36.6	38.2	39	41.6	43	45.9	46	46.4	48.1	48.3	49.1	41.4	37.3	35.9	34.8	34.1	34.6	34.7	34.8	35.2
1412	WL	MC18	24	27.7	29.9	32	34.1	36	38.6	41.3	43.2	45.4	45.7	47.5	48.2	48.3	48.8	47.7	48.5	49	49.5	40.3	37.6	35.3	35.4	34.5	35.4	25.3	36.3	35
1413	WL	MC18	22.6	25.5	25.7	27.7	28.7	30	30.8	32.5	34.1	37.1	37.2	38.8	37.4	41.3	42.2	42.6	43.5	45.5	46.8	35.7	31.8	31.6	31.7	32.2	32.1	32.4	35.1	34
1414	WL	MC18	23.2	24.7	25.3	26.1	27.2	27.9	28.9	30.6	31.7	33.7	34.3	36.5	40	38.9	40.1	41.2	42.1	43.2	45.8	37.2	44.9	32.2	32.6	31.2	31.2	31.2	31.8	31.6
1415	WL	MC18	26.4	29.2	29.7	31.1	32.2	34	35.6	35.1	35.1	38.9	40.7	42.9	44.9	48.1	50.6	51.2	52.9	53.9	54.3	45.8	41.8	39.6	38.4	37.7	38.1	37.2	37.4	37
1416	WL	MC18	23.4	26.8	28.7	31.5	33.1	35.5	38.1	35.9	36.8	39.6	41.5	43.8	45.5	47.5	48.2	48.3	48.3	49.4	50.4	44.5	42	40.4	39.6	38.6	38.5	38.1	37.3	36.7
1417	WL	MC18	24.4	25.8	26.9	27.9	29.1	31	31.1	30.2	30.3	32.9	34.7	37.6	38.5	41.1	42.2	43.8	44.4	46.3	47.7	40	37.6	36.2	36.1	35.1	34.9	35.1	34.5	35.1
1418	WL	MC18	25.3	26.7	27.8	29.7	31	33	33.4	31.5	32.3	34.9	36.5	38.8	40.5	43.4	40.1	46.4	48.3	49.3	49.6	42.2	38.5	36	35.5	33.8	34.8	34	34.7	33.8
1419	WL	MC18	21.9	24.8	26.7	27.7	28.7	30.1	32	32.7	34.6	35.9	36.3	37.4	39.5	40.2	42.3	43.6	45.4	46.7	48.5	40.9	36.3	33.1	33.5	31.6	32.7	32.4	33.4	32.1
1420	WL	MC18	23.4	27.6	30.8	33.7	35.2	38.1	40.3	42	43.9	46	46.9	48.4	48	48.6	50.7	50.6	51.1	51.6	52.6	44.6	40.6	38.1	37.7	37.1	36	36.1	36.1	34.9
1421	WL	MC18	22.1	24.2	26	26.8	27.4	28	29	30	30.7	31.6	31.5	32.8	32.8	33.8	35.4	36.1	37.2	39	41.1	35.2	32.5	31.1	30.8	30.3	31.2	30.7	31.2	30.7
1422	WL	MC18	23.9	27.4	29.3	31.1	32	33.6	34.3	36.3	37.2	39.4	40.2	42.6	45	46.7	47.9	48.3	49.5	50.1	51.4	45.3	42.6	40.3	39.5	38.9	39.1	39.3	39.1	36.6
1868	WL	MC53	22.2	24.6	27.1	28.6	29.9	32.6	34.6	35.6	37	40.2	41.3	43.4	46.2	45.7	47.3	47.1	48.5	48	47.8	42	39.7	38.4	37.7	36.2	35.5	35.2	34.4	35.7
1869	WL	MC53	25	28.7	29.9	33.2	33.2	40.8	44.5	47.6	48.6	51.8	51.1	51.8	52.4	52.6	53.8	53.5	54.1	54.4	55.3	49.8	46.2	44.6	41.8	40.8	40	39	39.9	40.5
1870	WL	MC53	25.1	27.2	29	32.1	32.1	36.9	39.6	41.8	43.2	46.2	47.8	48.5	50.6	50.2	52.4	52.8	54.1	53.5	53.4	50	46.7	45.3	44.9	44.1	43.2	43.2	40.7	40.2
1871	WL	MC53	24.6	26.9	29.3	31.6	33.6	36.1	39	41.8	43	46.9	48.3	50.6	53.3	52.2	53.6	54.5	54.8	54.5	55.3	50.5	48.3	47.7	45.9	44.4	43.5	43.6	43.6	43.1
1872	WL	MC53	24.4	28.1	30.1	33.4	36.4	39.9	42.7	44.9	45.5	46.9	47.8	50.1	50.9	50.7	52.8	53.7	54.5	54.8	53.3	47.1	44.2	42.8	42.2	42.2	40	38.6	38.1	37.8
1873	WL	MC53	25.8	28.3	30.7	33.3	35.6	39.4	42.1	45.6	46.4	49	48.7	50.8	52.2	52.2	53.1	53.8	54.1	54.3	54.3	49.9	47.1	45.6	43.1	43.1	42.2	40.7	39.7	38.6
1874	WL	MC53	24.5	26.9	28.8	30.2	31.6	33.9	35.1	38.3	39.2	41.8	42.2	45.8	47.9	48.3	44.4	49.9	49.9	49.1	49.3	38	34.6	32.8	31.7	32.7	31.9	33.1	32.6	31.6
1875	WL	MC53	23.7	26.7	28.1	31.3	33.7	38.1	41.7	44.7	45.8	48.2	49.1	51.6	52.6	50.5	52.9	53.7	54.6	55.3	55.3	49.7	44.6	44.8	42.2	41.2	39.3	38.2	37.7	37.9
1876	WL	MC53	25.4	29.1	32.6	36	38.5	42.1	45.1	48	47.9	50	50.9	52.9	54.2	53.4	55.8	55.4	56.6	53.3	56.5	52.7	49.9	48.4	46.7	46.2	45.9	44.5	43.7	43.7
1877	WL	MC53	26.7	28.2	31	33.4	35.2	37.9	38.8	42.2	43	46.1	47.1	49.4	51.3	50.6	53.4	53.8	54.5	55.2	54.6	49.6	47.2	46.2	44.2	43.3	43.4	42.3	40.8	40.6
1878	WL	MC53	21.6	24.2	25.6	28.8	30.8	34.9	38	40.3	41.7	44.6	45.7	48.3	49.1	49.7	50.8	50.4	50.4	50.2	50.2	45.1	41.7	40	37.6	37.1	36.3	34.6	33.8	33.1
1879	WL	MC53	25.1	27.7	30.6	32.5	34.4	37.3	41.3	43.4	43.9	46.6	48.1	49.6	52.1	50.9	53.7	54	54.3	54.7	53.9	49.7	46.4	45.6	43.4	42.6	42.3	41.6	38.8	39.4
1924	WL	HLC90	21.4	23.75	26.1	27.2	27.9	30	29.4
1925	WL	HLC90	24.3	28.35	32.4	30.8	30	34.4	30.2	32.5	35.5
1926	WL	HLC90	25	25.25	25.5	24.8	26.2	28.7	25.8	28.9	30.3	31.3
1927	WL	HLC90	22.4	27.85	33.3	31.3	30.5	35	29.9	35.2	39.5	43.1	45.9	47.8	48.8	51.3	52.8	54.3	53.4	54.4	54.2	54.2	48	45.1	44.1	43.2	43.3	42.4	42.7	44.5
1928	WL	HLC90	28	32.65	37.3	40.2	43.9	44.9	47.9	49.2	50.1	50.5	51.8	51.6	52.7	53.3	53.9	54.7	54	53.4	54.4	55.8	50.3	48.2	46.8	44.6	43.9	42.8	43.1	42.4
1929	WL	HLC90	30	29	28	30.1	31.6	32.2	39.3	35.8	38.3	39.3	41.1	41.8	43	44.4	45.7	46.7	46.9	46.7	47.3	48.8	34.7	30.9	31.6	29.8	29.2	28.6
1930	WL	HLC90	25.5	31.1	36.7	40.1	42	44.8	46.3	48.9	50.4	51.5	52.2	53.9	55	56.6	57.6	59.1	59.2	58.6	60.1	61.7	55.1	53	50.7	48.9	47.7	45.7	43.4	42.5
1931	WL	HLC90	23	29	35	38.2	40.9	43.6	45.4	47.7	49.8	51.4	51.1	53.4	53	53.5	53.5	54.7	54.5	54.6	54.9	55.8	48.3	45.9	44.2	42.4	42.4	41.6	41	41.2
1932	WL	HLC90	25.9	25.9	25.9	27.1	28.5	29.1	30.8	31.7	33.3	34.8	36.5	35.6	37.4	38.9	41.4	42.6	42.9	44.7	47	49.8	31.9	30.3	35.8	34.4	34.1	32.9	32.6	32
1933	WL	HLC90	24.5	27.7	30.9	33.2	36	37.7	41.3	41.5	42.6	44.4	46.2	47.8	48.2	49.3	50.2	51.1	50.6	51.1	51.7	52.4	46.4	43.2	45.7	41.4	40.4	39.8	39.6	39
1934	WL	HLC90	21.9	24.4	26.9	27.2	28.4	29.9	31.6	33.4	34.4	35.5	37.1	38.1	40.8	42.4	44.8	47.1	47.7	48.9	49.6	49.9	40.7	34.2	32.3	32.4	32.4	32.1	32.1	32
1935	WL	HLC90	23.6	27.35	31.1	33.6	35.7	38.2	40.3	41.2	42.4	43.3	45.2	46.7	46.6	47.5	48.1	48.3	49	49.4	49.8	50.7	43.9	40.6	39.2	38.1	37.6	37.2	36.5	36
1299	WL	HLC56	25.1	28.2	30.6	34.8	35.7	38.1	39.7	41.6	43.5	45.2	47	48.5	48.6	50	50.8	51.3	51.8	52	51.9	46.8	44.7	44.1	41.1	39.9	38.8	38.9	38.5
1300	WL	HLC56	21.4	27	30.4	34	36.6	38.6	37.2	37.8	38.4	41.3	43.3	45.1	46.6	47.6	49.8	50	50.5	50.9	51.3	47.2	44.6	44	42.1	39.6	42.1	46.6	40
1301	WL	HLC56	18.8	21.5	23.8	26	27.3	30	30	30.7	30.9	33.4	34.5	35.7	37.4	38.4	40	41.8	43.3	44.3	45.9	39.5	36.6	34.8	32.6	31.2	30.8	31.1	30.8
1302	WL	HLC56	25.8	29.5	31.9	33.4	35.9	38.9	41.1	43.5	45.6	47.7	48.3	50	51.2	53	54.6	55.3	56.7	58.3	58.3	50.9	47.9	45.7	43.8	42.3	41.8	41.7	40.8
1303	WL	HLC56	25.5	30.3	33.5	35.1	36.4	39.3	42	43.5	44.7	46.2	47.6	49.2	49	49.3	50.4	51	50.8	42.3	43.2	40	38.5	39.2	36.9	33.4	35.2	35.9	34.4
1304	WL	HLC56	21.7	23	25.4	27.8	29.3	31.6	33.7	35	36.3	37.2	37.6	38.6	37.9	39.7	40.1	40	40.3	51.6	52	47.2	45.2	45	42.5	42.2	41.5	40.1	39.6
1305	WL	HLC56	22.1	24.2	25.9	27.5	29.6	31.6	37.9	35	34.5	37.6	37.6	38.8	38	39.9	39.9	41	38.4	40.5	41.3	38.1	37.2	37.2	34.5	35.1	35.1	35	33.5
1306	WL	HLC56	26.4	28.4	29.6	31.2	22.3	34.4	37	38.6	38.9	40	40.9	41.7	40.9	40	43	43	42.9	42.9	46.1	41.2	40	40.1	38.2	37.5	37.6	37.7	35.8
1307	WL	HLC56	24.2	27.1	30.5	31.7	34.4	37.8	40.2	41.6	43.2	45	47.1	48.4	48.9	49.6	49.5	50.4	51.5	51.4	51.1	46.1	44	43.4	41.1	40.3	40.6	38.7	38.2
1308	WL	HLC56	24.1	25	26.4	28.5	29	29.8	30.6	32	34.4	35.6	37.7	39.5	41.1	42.4	43	45	46.3	46.9	46.4	40.4	36.3	35.8	35	32.8	34.2	33.7	33.1
1309	WL	HLC56	24.4	27.1	30	32.4	35.2	37.6	40.7	44.7	47.7	47.9	50	51.6	52.1	52.4	52	53	53.6	53.6	55.6	50.5	48.1	46.5	46.1	45	46.1	44.6	43.4
1310	WL	HLC56	24.4	26	28	30	31.9	33.6	35.4	37.7	40.3	42.9	45.7	48.2	48.8	50.5	51.6	52.3	53.8	54.2	53.8	48.3	45.8	44	44	42.9	43.1	43	41.4
