# Supplementary material for: Multiomics reveals persistence of obesity-associated immune cell phenotypes in adipose tissue during weight loss and weight regain in mice
Source: Nat Commun. 2022 May 26;13:2950. doi: 10.1038/s41467-022-30646-4 (PMC9135744; doi:10.1038/s41467-022-30646-4)
Supplement: Supplementary file 4 — Source Data [file 41467_2022_30646_MOESM4_ESM.zip › Source Data/Fig1_WC-Grouped_FoodIntake.csv]

MouseID	Group	Study	wk1	wk2	wk3	wk4	wk5	wk6	wk7	wk8	wk9	wk10	wk11	wk12	wk13	wk14	wk15	wk16	wk17	wk18	wk19	wk20	wk21	wk22	wk23	wk24	wk25	wk26	wk27
1195	Lean	MC4	13.3	10.1	10.7	11.9	12	12.3	12.1	11.4	13.7	16	8.5	15.7	16.7	16.1	16.8	15	16.8	11.8	10.2	12.1	12.6	14.4	11.5	10	11.7	10.9	9.6
1196	Lean	MC4	13.3	10.1	10.7	11.9	12	12.3	12.1	11.4	13.7	16	8.5	15.7	16.7	16.1	16.8	15	16.8	11.8	10.2	12.1	12.6	14.4	11.5	10	11.7	10.9	9.6
1197	Lean	MC4	13.3	10.1	10.7	11.9	12	12.3	12.1	11.4	13.7	16	8.5	15.7	16.7	16.1	16.8	15	16.8	11.8	10.2	12.1	12.6	14.4	11.5	10	11.7	10.9	9.6
1198	Lean	MC4	13.3	10.1	10.7	11.9	12	12.3	12.1	11.4	13.7	16	8.5	15.7	16.7	16.1	16.8	15	16.8	11.8	10.2	12.1	12.6	14.4	11.5	10	11.7	10.9	9.6
1199	Lean	MC4	16.4	9.2	11.5	12.2	12.6	12.2	12.3	12.2	14.8	11	18.9	15.2	17	16.1	17	15.6	17.3	12.8	11.6	12.1	13.1	13.9	12.4	10.5	12.8	12.3	10.5
1200	Lean	MC4	16.4	9.2	11.5	12.2	12.6	12.2	12.3	12.2	14.8	11	18.9	15.2	17	16.1	17	15.6	17.3	12.8	11.6	12.1	13.1	13.9	12.4	10.5	12.8	12.3	10.5
1201	Lean	MC4	16.4	9.2	11.5	12.2	12.6	12.2	12.3	12.2	14.8	11	18.9	15.2	17	16.1	17	15.6	17.3	12.8	11.6	12.1	13.1	13.9	12.4	10.5	12.8	12.3	10.5
1203	Obese	MC4	13.6	9.9	11.6	11.1	12.5	12	11.9	11.9	13.9	17.1	14.1	14.1	15.4	15.6	15.2	16.1	15.5	11.4	12.9	14.3	15.6	17.4	14.4	12.2	15.4	14.7	12
1204	Obese	MC4	13.6	9.9	11.6	11.1	12.5	12	11.9	11.9	13.9	17.1	14.1	14.1	15.4	15.6	15.2	16.1	15.5	11.4	12.9	14.3	15.6	17.4	14.4	12.2	15.4	14.7	12
1205	Obese	MC4	13.6	9.9	11.6	11.1	12.5	12	11.9	11.9	13.9	17.1	14.1	14.1	15.4	15.6	15.2	16.1	15.5	11.4	12.9	14.3	15.6	17.4	14.4	12.2	15.4	14.7	12
1206	Obese	MC4	13.6	9.9	11.6	11.1	12.5	12	11.9	11.9	13.9	17.1	14.1	14.1	15.4	15.6	15.2	16.1	15.5	11.4	12.9	14.3	15.6	17.4	14.4	12.2	15.4	14.7	12
1207	Obese	MC4	12.9	9.9	10.1	10.8	10.8	11.5	11.6	11.2	13.3	18.4	15.2	18.4	15.4	15.1	15.4	14.5	14.4	10.5	13.7	13.8	15.3	16.9	14.7	13	15.5	14.6	12.2
1208	Obese	MC4	12.9	9.9	10.1	10.8	10.8	11.5	11.6	11.2	13.3	18.4	15.2	18.4	15.4	15.1	15.4	14.5	14.4	10.5	13.7	13.8	15.3	16.9	14.7	13	15.5	14.6	12.2
1209	Obese	MC4	12.9	9.9	10.1	10.8	10.8	11.5	11.6	11.2	13.3	18.4	15.2	18.4	15.4	15.1	15.4	14.5	14.4	10.5	13.7	13.8	15.3	16.9	14.7	13	15.5	14.6	12.2
1210	Obese	MC4	12.9	9.9	10.1	10.8	10.8	11.5	11.6	11.2	13.3	18.4	15.2	18.4	15.4	15.1	15.4	14.5	14.4	10.5	13.7	13.8	15.3	16.9	14.7	13	15.5	14.6	12.2
1211	WC	MC4	18.9	14.5	19.4	16.8	17.1	18.2	16.4	16.5	16	4.6	9.7	13.5	11.7	11.2	12.2	11.3	12.6	8.9	18.7	18	16.9	19.2	14.9	12.9	14.8	14.8	11.3
1212	WC	MC4	18.9	14.5	19.4	16.8	17.1	18.2	16.4	16.5	16	4.6	9.7	13.5	11.7	11.2	12.2	11.3	12.6	8.9	18.7	18	16.9	19.2	14.9	12.9	14.8	14.8	11.3
1213	WC	MC4	18.9	14.5	19.4	16.8	17.1	18.2	16.4	16.5	16	4.6	9.7	13.5	11.7	11.2	12.2	11.3	12.6	8.9	18.7	18	16.9	19.2	14.9	12.9	14.8	14.8	11.3
1214	WC	MC4	18.9	14.5	19.4	16.8	17.1	18.2	16.4	16.5	16	4.6	9.7	13.5	11.7	11.2	12.2	11.3	12.6	8.9	18.7	18	16.9	19.2	14.9	12.9	14.8	14.8	11.3
1215	WC	MC4	18.8	12.2	14.8	15.9	15.7	15.4	16	16.2	16.6	4.1	8.8	10.6	11.8	11.5	12.8	11.9	13.4	9.2	19.3	18.3	17.7	19	15.2	13	15	14.3	12.9
1216	WC	MC4	18.8	12.2	14.8	15.9	15.7	15.4	16	16.2	16.6	4.1	8.8	10.6	11.8	11.5	12.8	11.9	13.4	9.2	19.3	18.3	17.7	19	15.2	13	15	14.3	12.9
1217	WC	MC4	18.8	12.2	14.8	15.9	15.7	15.4	16	16.2	16.6	4.1	8.8	10.6	11.8	11.5	12.8	11.9	13.4	9.2	19.3	18.3	17.7	19	15.2	13	15	14.3	12.9
1218	WC	MC4	18.8	12.2	14.8	15.9	15.7	15.4	16	16.2	16.6	4.1	8.8	10.6	11.8	11.5	12.8	11.9	13.4	9.2	19.3	18.3	17.7	19	15.2	13	15	14.3	12.9
537	Lean	MC2
538	Lean	MC2
539	Lean	MC2
540	Lean	MC2
541	Lean	MC2
542	Lean	MC2
543	Lean	MC2
544	Lean	MC2
545	Lean	MC2
546	Lean	MC2
547	Lean	MC2
548	Lean	MC2
549	Obese	MC2
550	Obese	MC2
551	Obese	MC2
552	Obese	MC2
553	Obese	MC2
554	Obese	MC2
555	Obese	MC2
556	Obese	MC2
557	Obese	MC2
558	Obese	MC2
559	Obese	MC2
560	Obese	MC2
561	WC	MC2
562	WC	MC2
563	WC	MC2
564	WC	MC2
565	WC	MC2
566	WC	MC2
567	WC	MC2
568	WC	MC2
569	WC	MC2
570	WC	MC2
571	WC	MC2
572	WC	MC2
1375	Lean	MC18	10.4	10.9	10.8	12	11	12.2	11.1	11.9	11.6	13	12	10.3	10.8	17.6	9.5	11.9	11.7	12.2	12	12.4	11.6	13	11.4	12.7	12.3	12.2	12.3
1376	Lean	MC18	10.4	10.9	10.8	12	11	12.2	11.1	11.9	11.6	13	12	10.3	10.8	17.6	9.5	11.9	11.7	12.2	12	12.4	11.6	13	11.4	12.7	12.3	12.2	12.3
1377	Lean	MC18	10.4	10.9	10.8	12	11	12.2	11.1	11.9	11.6	13	12	10.3	10.8	17.6	9.5	11.9	11.7	12.2	12	12.4	11.6	13	11.4	12.7	12.3	12.2	12.3
1378	Lean	MC18	10.4	10.9	10.8	12	11	12.2	11.1	11.9	11.6	13	12	10.3	10.8	17.6	9.5	11.9	11.7	12.2	12	12.4	11.6	13	11.4	12.7	12.3	12.2	12.3
1379	Lean	MC18	10.5	10.7	10.4	11.1	10.8	11.7	10.5	10.8	10.6	10.8	11.2	9.5	10.7	16	8.8	11.7	10.8	12	10.5	11	10.7	11.4	10.9	11.5	12.3	10.7	11.7
1380	Lean	MC18	10.5	10.7	10.4	11.1	10.8	11.7	10.5	10.8	10.6	10.8	11.2	9.5	10.7	16	8.8	11.7	10.8	12	10.5	11	10.7	11.4	10.9	11.5	12.3	10.7	11.7
1381	Lean	MC18	10.5	10.7	10.4	11.1	10.8	11.7	10.5	10.8	10.6	10.8	11.2	9.5	10.7	16	8.8	11.7	10.8	12	10.5	11	10.7	11.4	10.9	11.5	12.3	10.7	11.7
1382	Lean	MC18	10.5	10.7	10.4	11.1	10.8	11.7	10.5	10.8	10.6	10.8	11.2	9.5	10.7	16	8.8	11.7	10.8	12	10.5	11	10.7	11.4	10.9	11.5	12.3	10.7	11.7
1383	Lean	MC18	10.8	10.7	10.7	11.6	10.6	12.5	10.3	11.3	10.4	11.6	11.2	9.7	10.6	16.3	9.2	11.5	11.1	11.2	11.6	11.8	11.1	11.9	11.1	10.8	11.6	10.6	12
1384	Lean	MC18	10.8	10.7	10.7	11.6	10.6	12.5	10.3	11.3	10.4	11.6	11.2	9.7	10.6	16.3	9.2	11.5	11.1	11.2	11.6	11.8	11.1	11.9	11.1	10.8	11.6	10.6	12
1385	Lean	MC18	10.8	10.7	10.7	11.6	10.6	12.5	10.3	11.3	10.4	11.6	11.2	9.7	10.6	16.3	9.2	11.5	11.1	11.2	11.6	11.8	11.1	11.9	11.1	10.8	11.6	10.6	12
1386	Lean	MC18	10.8	10.7	10.7	11.6	10.6	12.5	10.3	11.3	10.4	11.6	11.2	9.7	10.6	16.3	9.2	11.5	11.1	11.2	11.6	11.8	11.1	11.9	11.1	10.8	11.6	10.6	12
1387	Obese	MC18	10.8	10.7	10.7	11.6	10.6	12.5	10.3	11.3	10.4	11.6	11.2	9.7	10.6	16.3	9.2	11.5	11.1	11.2	11.6	11.8	11.1	11.9	11.1	10.8	14.2	13.4	13.8
1388	Obese	MC18	10.8	10.7	10.7	11.6	10.6	12.5	10.3	11.3	10.4	11.6	11.2	9.7	10.6	16.3	9.2	11.5	11.1	11.2	11.6	11.8	11.1	11.9	11.1	10.8	14.2	13.4	13.8
1389	Obese	MC18	10.8	10.7	10.7	11.6	10.6	12.5	10.3	11.3	10.4	11.6	11.2	9.7	10.6	16.3	9.2	11.5	11.1	11.2	11.6	11.8	11.1	11.9	11.1	10.8	14.2	13.4	13.8
1390	Obese	MC18	10.8	10.7	10.7	11.6	10.6	12.5	10.3	11.3	10.4	11.6	11.2	9.7	10.6	16.3	9.2	11.5	11.1	11.2	11.6	11.8	11.1	11.9	11.1	10.8	14.2	13.4	13.8
1391	Obese	MC18	10.3	11.5	11.8	11.4	10.9	11.8	11.1	11.2	10.6	18.1	15.8	12.9	13.8	20.5	11.7	14.6	14.2	13.7	13.8	14	13.4	15.3	13	14.8	14.7	13.7	14.5
1392	Obese	MC18	10.3	11.5	11.8	11.4	10.9	11.8	11.1	11.2	10.6	18.1	15.8	12.9	13.8	20.5	11.7	14.6	14.2	13.7	13.8	14	13.4	15.3	13	14.8	14.7	13.7	14.5
1393	Obese	MC18	10.3	11.5	11.8	11.4	10.9	11.8	11.1	11.2	10.6	18.1	15.8	12.9	13.8	20.5	11.7	14.6	14.2	13.7	13.8	14	13.4	15.3	13	14.8	14.7	13.7	14.5
1394	Obese	MC18	10.3	11.5	11.8	11.4	10.9	11.8	11.1	11.2	10.6	18.1	15.8	12.9	13.8	20.5	11.7	14.6	14.2	13.7	13.8	14	13.4	15.3	13	14.8	14.7	13.7	14.5
1395	Obese	MC18	10	11.2	11.2	10.6	11	10.7	10.4	10.9	10.5	18.5	15.7	11.4	14.1	21.1	12.5	15.2	15.5	14.6	15	16.7	14.6	16.8	14.7	15	15.9	14.6	14.4
1396	Obese	MC18	10	11.2	11.2	10.6	11	10.7	10.4	10.9	10.5	18.5	15.7	11.4	14.1	21.1	12.5	15.2	15.5	14.6	15	16.7	14.6	16.8	14.7	15	15.9	14.6	14.4
1397	Obese	MC18	10	11.2	11.2	10.6	11	10.7	10.4	10.9	10.5	18.5	15.7	11.4	14.1	21.1	12.5	15.2	15.5	14.6	15	16.7	14.6	16.8	14.7	15	15.9	14.6	14.4
1398	Obese	MC18	10	11.2	11.2	10.6	11	10.7	10.4	10.9	10.5	18.5	15.7	11.4	14.1	21.1	12.5	15.2	15.5	14.6	15	16.7	14.6	16.8	14.7	15	15.9	14.6	14.4
1399	WC	MC18	14.7	14	13.7	14.6	14.2	17.8	14.3	14.9	15.5	2.7	9.6	9.7	10.7	16.7	9.7	11.2	11.2	11.7	20.7	18.8	15.5	16.4	14.8	15.2	15.5	14.2	14.5
1400	WC	MC18	14.7	14	13.7	14.6	14.2	17.8	14.3	14.9	15.5	2.7	9.6	9.7	10.7	16.7	9.7	11.2	11.2	11.7	20.7	18.8	15.5	16.4	14.8	15.2	15.5	14.2	14.5
1401	WC	MC18	14.7	14	13.7	14.6	14.2	17.8	14.3	14.9	15.5	2.7	9.6	9.7	10.7	16.7	9.7	11.2	11.2	11.7	20.7	18.8	15.5	16.4	14.8	15.2	15.5	14.2	14.5
1402	WC	MC18	14.7	14	13.7	14.6	14.2	17.8	14.3	14.9	15.5	2.7	9.6	9.7	10.7	16.7	9.7	11.2	11.2	11.7	20.7	18.8	15.5	16.4	14.8	15.2	15.5	14.2	14.5
1403	WC	MC18	16	14.8	14.4	14.7	13.7	15.3	13.2	13.8	13.5	2.7	7.7	8.3	9	13.9	8.1	10.4	10	10.2	19	17.6	15.2	16.4	13.4	14.7	14.5	13.6	14.3
1404	WC	MC18	16	14.8	14.4	14.7	13.7	15.3	13.2	13.8	13.5	2.7	7.7	8.3	9	13.9	8.1	10.4	10	10.2	19	17.6	15.2	16.4	13.4	14.7	14.5	13.6	14.3
1405	WC	MC18	16	14.8	14.4	14.7	13.7	15.3	13.2	13.8	13.5	2.7	7.7	8.3	9	13.9	8.1	10.4	10	10.2	19	17.6	15.2	16.4	13.4	14.7	14.5	13.6	14.3
1406	WC	MC18	16	14.8	14.4	14.7	13.7	15.3	13.2	13.8	13.5	2.7	7.7	8.3	9	13.9	8.1	10.4	10	10.2	19	17.6	15.2	16.4	13.4	14.7	14.5	13.6	14.3
1407	WC	MC18	14.9	14	14.5	16.2	15.9	15.3	15.7	15.5	16.7	7.4	11.2	11	10.9	18	10.1	12.8	12	12.7	20.1	18.2	16.8	17.7	15.6	16.2	16.7	15.3	14.7
1408	WC	MC18	14.9	14	14.5	16.2	15.9	15.3	15.7	15.5	16.7	7.4	11.2	11	10.9	18	10.1	12.8	12	12.7	20.1	18.2	16.8	17.7	15.6	16.2	16.7	15.3	14.7
1409	WC	MC18	14.9	14	14.5	16.2	15.9	15.3	15.7	15.5	16.7	7.4	11.2	11	10.9	18	10.1	12.8	12	12.7	20.1	18.2	16.8	17.7	15.6	16.2	16.7	15.3	14.7
1410	WC	MC18	14.9	14	14.5	16.2	15.9	15.3	15.7	15.5	16.7	7.4	11.2	11	10.9	18	10.1	12.8	12	12.7	20.1	18.2	16.8	17.7	15.6	16.2	16.7	15.3	14.7
1411	WL	MC18	17.3	22.5	17.6	20.1	15.2	19.6	16.3	15.9	15.7	15.3	16.1	13.3	13.5	20.1	11.9	15.1	14.7	15.5	3.5	6.8	8.7	10.9	10.8	11.8	11.7	12.6	13.3
1412	WL	MC18	17.3	22.5	17.6	20.1	15.2	19.6	16.3	15.9	15.7	15.3	16.1	13.3	13.5	20.1	11.9	15.1	14.7	15.5	3.5	6.8	8.7	10.9	10.8	11.8	11.7	12.6	13.3
1413	WL	MC18	17.3	22.5	17.6	20.1	15.2	19.6	16.3	15.9	15.7	15.3	16.1	13.3	13.5	20.1	11.9	15.1	14.7	15.5	3.5	6.8	8.7	10.9	10.8	11.8	11.7	12.6	13.3
1414	WL	MC18	17.3	22.5	17.6	20.1	15.2	19.6	16.3	15.9	15.7	15.3	16.1	13.3	13.5	20.1	11.9	15.1	14.7	15.5	3.5	6.8	8.7	10.9	10.8	11.8	11.7	12.6	13.3
1415	WL	MC18	17.2	16.6	15	14.3	15.2	16	14.5	15.6	17.7	17	17.8	14.1	15	21.9	13	17.7	15.9	16.5	5.5	9.2	9.2	10.7	10.7	12.3	11.7	12	13.5
1416	WL	MC18	17.2	16.6	15	14.3	15.2	16	14.5	15.6	17.7	17	17.8	14.1	15	21.9	13	17.7	15.9	16.5	5.5	9.2	9.2	10.7	10.7	12.3	11.7	12	13.5
1417	WL	MC18	17.2	16.6	15	14.3	15.2	16	14.5	15.6	17.7	17	17.8	14.1	15	21.9	13	17.7	15.9	16.5	5.5	9.2	9.2	10.7	10.7	12.3	11.7	12	13.5
1418	WL	MC18	17.2	16.6	15	14.3	15.2	16	14.5	15.6	17.7	17	17.8	14.1	15	21.9	13	17.7	15.9	16.5	5.5	9.2	9.2	10.7	10.7	12.3	11.7	12	13.5
1419	WL	MC18	15.9	15.4	14.7	14.3	14.1	15.5	14.7	15.5	15.7	14.9	16	12.9	13.4	21.1	12.3	15.3	15	15.9	5.2	7.8	8.1	10.7	10.6	12.5	12.3	12	13.6
1420	WL	MC18	15.9	15.4	14.7	14.3	14.1	15.5	14.7	15.5	15.7	14.9	16	12.9	13.4	21.1	12.3	15.3	15	15.9	5.2	7.8	8.1	10.7	10.6	12.5	12.3	12	13.6
1421	WL	MC18	15.9	15.4	14.7	14.3	14.1	15.5	14.7	15.5	15.7	14.9	16	12.9	13.4	21.1	12.3	15.3	15	15.9	5.2	7.8	8.1	10.7	10.6	12.5	12.3	12	13.6
1422	WL	MC18	15.9	15.4	14.7	14.3	14.1	15.5	14.7	15.5	15.7	14.9	16	12.9	13.4	21.1	12.3	15.3	15	15.9	5.2	7.8	8.1	10.7	10.6	12.5	12.3	12	13.6
1832	Lean	MC53	11.4	14.3	8.2	11.3	11.2	11.7	11.7	11.7	12	11.7	12.6	12.4	13	13.2	13.7	13.4	13.1	13.9	12.4	14.5	13	12.9	12.9	13.1
1833	Lean	MC53	11.4	14.3	8.2	11.3	11.2	11.7	11.7	11.7	12	11.7	12.6	12.4	13	13.2	13.7	13.4	13.1	13.9	12.4	14.5	13	12.9	12.9	13.1
1834	Lean	MC53	11.4	14.3	8.2	11.3	11.2	11.7	11.7	11.7	12	11.7	12.6	12.4	13	13.2	13.7	13.4	13.1	13.9	12.4	14.5	13	12.9	12.9	13.1
1835	Lean	MC53	11.4	14.3	8.2	11.3	11.2	11.7	11.7	11.7	12	11.7	12.6	12.4	13	13.2	13.7	13.4	13.1	13.9	12.4	14.5	13	12.9	12.9	13.1
1836	Lean	MC53	13.3	14.9	8.4	11.3	11.1	10.9	11.9	11.9	11.5	11.6	11.6	11.4	11.9	11.5	11	11.8	11.5	11.2	11.5	11.4	10.9	10.4	11.6	11
1837	Lean	MC53	13.3	14.9	8.4	11.3	11.1	10.9	11.9	11.9	11.5	11.6	11.6	11.4	11.9	11.5	11	11.8	11.5	11.2	11.5	11.4	10.9	10.4	11.6	11
1838	Lean	MC53	13.3	14.9	8.4	11.3	11.1	10.9	11.9	11.9	11.5	11.6	11.6	11.4	11.9	11.5	11	11.8	11.5	11.2	11.5	11.4	10.9	10.4	11.6	11
1839	Lean	MC53	13.3	14.9	8.4	11.3	11.1	10.9	11.9	11.9	11.5	11.6	11.6	11.4	11.9	11.5	11	11.8	11.5	11.2	11.5	11.4	10.9	10.4	11.6	11
1840	Lean	MC53	11.3	14.6	8.4	11.3	11	11.5	11.6	11.2	11.3	10.8	11.1	11	11.4	11.3	12.5	11.7	11.3	13	11.4	12	11.4	11.7	11.7	11.2
1841	Lean	MC53	11.3	14.6	8.4	11.3	11	11.5	11.6	11.2	11.3	10.8	11.1	11	11.4	11.3	12.5	11.7	11.3	13	11.4	12	11.4	11.7	11.7	11.2
1842	Lean	MC53	11.3	14.6	8.4	11.3	11	11.5	11.6	11.2	11.3	10.8	11.1	11	11.4	11.3	12.5	11.7	11.3	13	11.4	12	11.4	11.7	11.7	11.2
1843	Lean	MC53	11.3	14.6	8.4	11.3	11	11.5	11.6	11.2	11.3	10.8	11.1	11	11.4	11.3	12.5	11.7	11.3	13	11.4	12	11.4	11.7	11.7	11.2
1844	Obese	MC53	10.9	13.9	8.2	11.1	10.7	11.3	11.7	11.2	11.5	18.3	15.2	14.4	14.9	14.7	14.6	13.8	14.5	14.6	13.9	15.1	13.7	13.9	13.9	13.5
1845	Obese	MC53	10.9	13.9	8.2	11.1	10.7	11.3	11.7	11.2	11.5	18.3	15.2	14.4	14.9	14.7	14.6	13.8	14.5	14.6	13.9	15.1	13.7	13.9	13.9	13.5
1846	Obese	MC53	10.9	13.9	8.2	11.1	10.7	11.3	11.7	11.2	11.5	18.3	15.2	14.4	14.9	14.7	14.6	13.8	14.5	14.6	13.9	15.1	13.7	13.9	13.9	13.5
1847	Obese	MC53	10.9	13.9	8.2	11.1	10.7	11.3	11.7	11.2	11.5	18.3	15.2	14.4	14.9	14.7	14.6	13.8	14.5	14.6	13.9	15.1	13.7	13.9	13.9	13.5
1848	Obese	MC53	11.3	13.5	7.8	10.6	10.9	10.9	11.3	11.1	11.1	16.1	14.9	14.5	14.8	15.5	15.2	15.7	14.5	15.1	14.5	16.4	14.5	14.5	14.9	14.4
1849	Obese	MC53	11.3	13.5	7.8	10.6	10.9	10.9	11.3	11.1	11.1	16.1	14.9	14.5	14.8	15.5	15.2	15.7	14.5	15.1	14.5	16.4	14.5	14.5	14.9	14.4
1850	Obese	MC53	11.3	13.5	7.8	10.6	10.9	10.9	11.3	11.1	11.1	16.1	14.9	14.5	14.8	15.5	15.2	15.7	14.5	15.1	14.5	16.4	14.5	14.5	14.9	14.4
1851	Obese	MC53	11.3	13.5	7.8	10.6	10.9	10.9	11.3	11.1	11.1	16.1	14.9	14.5	14.8	15.5	15.2	15.7	14.5	15.1	14.5	16.4	14.5	14.5	14.9	14.4
1852	Obese	MC53
1853	Obese	MC53
1854	Obese	MC53
1855	Obese	MC53
1856	WC	MC53	16	22.2	14.8	18.2	17.4	16.4	17.4	17.1	17.3	7.6	10.9	11.5	12	12.1	11.8	12.6	13	12.4	19.4	18.6	16.8	17.1	13.9	16.9
1857	WC	MC53	16	22.2	14.8	18.2	17.4	16.4	17.4	17.1	17.3	7.6	10.9	11.5	12	12.1	11.8	12.6	13	12.4	19.4	18.6	16.8	17.1	13.9	16.9
1858	WC	MC53	16	22.2	14.8	18.2	17.4	16.4	17.4	17.1	17.3	7.6	10.9	11.5	12	12.1	11.8	12.6	13	12.4	19.4	18.6	16.8	17.1	13.9	16.9
1859	WC	MC53	16	22.2	14.8	18.2	17.4	16.4	17.4	17.1	17.3	7.6	10.9	11.5	12	12.1	11.8	12.6	13	12.4	19.4	18.6	16.8	17.1	13.9	16.9
1860	WC	MC53
1861	WC	MC53
1862	WC	MC53	16.3	19.6	11.3	17.1	15.8	16.8	17.5	16.9	16	5.9	7.7	8.9	10.2	9.7	10.2	10.9	10.8	11.3	20.6	19.7	17.4	16.4	16.5	15.1
1863	WC	MC53
1864	WC	MC53	16.2	23.6	13.5	15.9	16.2	16.2	15.9	15.6	15.5	3.5	7.6	8.8	10	9.8	10.2	10	10.7	10.2	18.3	17.8	15.7	14.9	15	14.2
1865	WC	MC53	16.2	23.6	13.5	15.9	16.2	16.2	15.9	15.6	15.5	3.5	7.6	8.8	10	9.8	10.2	10	10.7	10.2	18.3	17.8	15.7	14.9	15	14.2
1866	WC	MC53	16.2	23.6	13.5	15.9	16.2	16.2	15.9	15.6	15.5	3.5	7.6	8.8	10	9.8	10.2	10	10.7	10.2	18.3	17.8	15.7	14.9	15	14.2
1867	WC	MC53
1868	WL	MC53	15.9	20.9	12.4	16.8	16.4	17.3	17.5	16.8	16.5	16.4	15.7	15.7	15.6	15.6	15.7	15.2	15.2	15.9	7.9	9.6	8.4	11	10.7	11
1869	WL	MC53	15.9	20.9	12.4	16.8	16.4	17.3	17.5	16.8	16.5	16.4	15.7	15.7	15.6	15.6	15.7	15.2	15.2	15.9	7.9	9.6	8.4	11	10.7	11
1870	WL	MC53	15.9	20.9	12.4	16.8	16.4	17.3	17.5	16.8	16.5	16.4	15.7	15.7	15.6	15.6	15.7	15.2	15.2	15.9	7.9	9.6	8.4	11	10.7	11
1871	WL	MC53	15.9	20.9	12.4	16.8	16.4	17.3	17.5	16.8	16.5	16.4	15.7	15.7	15.6	15.6	15.7	15.2	15.2	15.9	7.9	9.6	8.4	11	10.7	11
1872	WL	MC53	16.6	21.8	13.2	17.2	16.7	16.8	17.1	16.5	15.5	15.7	15.9	15.7	15.6	15.8	15.9	15.9	16.9	15.8	5.8	8.3	8.9	9.7	11.3	10
1873	WL	MC53	16.6	21.8	13.2	17.2	16.7	16.8	17.1	16.5	15.5	15.7	15.9	15.7	15.6	15.8	15.9	15.9	16.9	15.8	5.8	8.3	8.9	9.7	11.3	10
1874	WL	MC53	16.6	21.8	13.2	17.2	16.7	16.8	17.1	16.5	15.5	15.7	15.9	15.7	15.6	15.8	15.9	15.9	16.9	15.8	5.8	8.3	8.9	9.7	11.3	10
1875	WL	MC53	16.6	21.8	13.2	17.2	16.7	16.8	17.1	16.5	15.5	15.7	15.9	15.7	15.6	15.8	15.9	15.9	16.9	15.8	5.8	8.3	8.9	9.7	11.3	10
1876	WL	MC53	16.3	20.4	12	16.4	16.5	17.4	17.4	18.1	15.3	16.8	15.7	15.8	16.3	16.5	16	15.8	15.8	16	7.6	8.8	8.7	9.6	10	10.6
1877	WL	MC53	16.3	20.4	12	16.4	16.5	17.4	17.4	18.1	15.3	16.8	15.7	15.8	16.3	16.5	16	15.8	15.8	16	7.6	8.8	8.7	9.6	10	10.6
1878	WL	MC53	16.3	20.4	12	16.4	16.5	17.4	17.4	18.1	15.3	16.8	15.7	15.8	16.3	16.5	16	15.8	15.8	16	7.6	8.8	8.7	9.6	10	10.6
1879	WL	MC53	16.3	20.4	12	16.4	16.5	17.4	17.4	18.1	15.3	16.8	15.7	15.8	16.3	16.5	16	15.8	15.8	16	7.6	8.8	8.7	9.6	10	10.6
1900	Lean	HLC90		12.2	11.4	12.3	11.8	10.8	11.8	11.2	12.3	11.4	11.8	11.9	12	12.2	11.9	11.4	10.6	13.3	11.4	14.7	12.6	13.2	13	13.1	12.9	13.8	13.8
1901	Lean	HLC90		12.2	11.4	12.3	11.8	10.8	11.8	11.2	12.3	11.4	11.8	11.9	12	12.2	11.9	11.4	10.6	13.3	11.4	14.7	12.6	13.2	13	13.1	12.9	13.8	13.8
1902	Lean	HLC90		12.2	11.4	12.3	11.8	10.8	11.8	11.2	12.3	11.4	11.8	11.9	12	12.2	11.9	11.4	10.6	13.3	11.4	14.7	12.6	13.2	13	13.1	12.9	13.8	13.8
1903	Lean	HLC90		12.2	11.4	12.3	11.8	10.8	11.8	11.2	12.3	11.4	11.8	11.9	12	12.2	11.9	11.4	10.6	13.3	11.4	14.7	12.6	13.2	13	13.1	12.9	13.8	13.8
1904	Lean	HLC90		10.1	11.2	11.3	10.9	11.1	11.3	11.2	11.5	11.4	11.3	11.3	11.5	12.3	11	11.7	8.7	13.2	11.2	13.9	12.4	11.4	12.6	11.7	11.8	12.6	12.6
1905	Lean	HLC90		10.1	11.2	11.3	10.9	11.1	11.3	11.2	11.5	11.4	11.3	11.3	11.5	12.3	11	11.7	8.7	13.2	11.2	13.9	12.4	11.4	12.6	11.7	11.8	12.6	12.6
1906	Lean	HLC90		10.1	11.2	11.3	10.9	11.1	11.3	11.2	11.5	11.4	11.3	11.3	11.5	12.3	11	11.7	8.7	13.2	11.2	13.9	12.4	11.4	12.6	11.7	11.8	12.6	12.6
1907	Lean	HLC90		10.1	11.2	11.3	10.9	11.1	11.3	11.2	11.5	11.4	11.3	11.3	11.5	12.3	11	11.7	8.7	13.2	11.2	13.9	12.4	11.4	12.6	11.7	11.8	12.6	12.6
1908	Lean	HLC90		7.5	10.8	10.8	10.4	10.8	11	10.8	10.9	10	10.7	10.8	11.3	11.3	11	11	12.3	13.3	11.8	14.2	11.9	11.9	11.9	11.6	11.4	12.3	12.3
1909	Lean	HLC90		7.5	10.8	10.8	10.4	10.8	11	10.8	10.9	10	10.7	10.8	11.3	11.3	11	11	12.3	13.3	11.8	14.2	11.9	11.9	11.9	11.6	11.4	12.3	12.3
1910	Lean	HLC90		7.5	10.8	10.8	10.4	10.8	11	10.8	10.9	10	10.7	10.8	11.3	11.3	11	11	12.3	13.3	11.8	14.2	11.9	11.9	11.9	11.6	11.4	12.3	12.3
1911	Lean	HLC90		7.5	10.8	10.8	10.4	10.8	11	10.8	10.9	10	10.7	10.8	11.3	11.3	11	11	12.3	13.3	11.8	14.2	11.9	11.9	11.9	11.6	11.4	12.3	12.3
1912	Obese	HLC90		10.9	11.8	11.6	12.7	12.4	12.9	12.1	12.9	16.1	18	17.1	14.3	16.6	17.3	15.5	13.6	17.5	14.1	17.4	16	14.4	15.1	14.7	15.4	14.8	14.8
1913	Obese	HLC90		10.9	11.8	11.6	12.7	12.4	12.9	12.1	12.9	16.1	18	17.1	14.3	16.6	17.3	15.5	13.6	17.5	14.1	17.4	16	14.4	15.1	14.7	15.4	14.8	14.8
1914	Obese	HLC90		10.9	11.8	11.6	12.7	12.4	12.9	12.1	12.9	16.1	18	17.1	14.3	16.6	17.3	15.5	13.6	17.5	14.1	17.4	16	14.4	15.1	14.7	15.4	14.8	14.8
1915	Obese	HLC90		10.9	11.8	11.6	12.7	12.4	12.9	12.1	12.9	16.1	18	17.1	14.3	16.6	17.3	15.5	13.6	17.5	14.1	17.4	16	14.4	15.1	14.7	15.4	14.8	14.8
1916	Obese	HLC90		11.3	10.8	11	10.8	11	11.9	11.3	12	16	16.9	15.9	15.4	16.4	16.4	16.4	17.2	17.8	15.3	18.6	15.6	14.6	14.5	14.9	14.7	15.8	15.8
1917	Obese	HLC90		11.3	10.8	11	10.8	11	11.9	11.3	12	16	16.9	15.9	15.4	16.4	16.4	16.4	17.2	17.8	15.3	18.6	15.6	14.6	14.5	14.9	14.7	15.8	15.8
1918	Obese	HLC90		11.3	10.8	11	10.8	11	11.9	11.3	12	16	16.9	15.9	15.4	16.4	16.4	16.4	17.2	17.8	15.3	18.6	15.6	14.6	14.5	14.9	14.7	15.8	15.8
1919	Obese	HLC90		11.3	10.8	11	10.8	11	11.9	11.3	12	16	16.9	15.9	15.4	16.4	16.4	16.4	17.2	17.8	15.3	18.6	15.6	14.6	14.5	14.9	14.7	15.8	15.8
1920	Obese	HLC90		10.8	10.6	9.6	10.1	10.3	10.8	10.6	9.7	14	16.9	15.2	13.9	14.5	14.2	14.4	14.2	16.2	13.2	15.7	15.1	14.1	14.5	14.2	14.3	14.7	14.7
1921	Obese	HLC90		10.8	10.6	9.6	10.1	10.3	10.8	10.6	9.7	14	16.9	15.2	13.9	14.5	14.2	14.4	14.2	16.2	13.2	15.7	15.1	14.1	14.5	14.2	14.3	14.7	14.7
1922	Obese	HLC90		10.8	10.6	9.6	10.1	10.3	10.8	10.6	9.7	14	16.9	15.2	13.9	14.5	14.2	14.4	14.2	16.2	13.2	15.7	15.1	14.1	14.5	14.2	14.3	14.7	14.7
1923	Obese	HLC90		10.8	10.6	9.6	10.1	10.3	10.8	10.6	9.7	14	16.9	15.2	13.9	14.5	14.2	14.4	14.2	16.2	13.2	15.7	15.1	14.1	14.5	14.2	14.3	14.7	14.7
1924	WL	HLC90
1925	WL	HLC90
1926	WL	HLC90
1927	WL	HLC90		8.6	12.4	13.3	14.8	11	12.9	12.5	11.8	14.8	10.4	16.7	15.9	15.9	16.3	22.8	17.2	18	12	10.6	10.6	11.7	13.2	14.1	14	14.1	14.1
1928	WL	HLC90		18.9	17.2	14.5	15.7	16	15.3	14.8	16.4	14.7	14.9	15.7	15.8	15.5	16.2	15.4	16.9	18.6	11.8	7.7	9.1	9.6	10.1	10.6	10.3	10.9	10.9
1929	WL	HLC90		18.9	17.2	14.5	15.7	16	15.3	14.8	16.4	14.7	14.9	15.7	15.8	15.5	16.2	15.4	16.9	18.6	11.8	7.7	9.1	9.6	10.1	10.6	10.3	10.9	10.9
1930	WL	HLC90		18.9	17.2	14.5	15.7	16	15.3	14.8	16.4	14.7	14.9	15.7	15.8	15.5	16.2	15.4	16.9	18.6	11.8	7.7	9.1	9.6	10.1	10.6	10.3	10.9	10.9
1931	WL	HLC90		18.9	17.2	14.5	15.7	16	15.3	14.8	16.4	14.7	14.9	15.7	15.8	15.5	16.2	15.4	16.9	18.6	11.8	7.7	9.1	9.6	10.1	10.6	10.3	10.9	10.9
1932	WL	HLC90		14.9	15.3	13.6	15	15.6	14.9	14.6	16	14.4	15.1	15.3	16	14.3	15.2	14.6	17.2	16.9	11	5.5	7.2	8.3	10	10.4	10.3	11.1	11.1
1933	WL	HLC90		14.9	15.3	13.6	15	15.6	14.9	14.6	16	14.4	15.1	15.3	16	14.3	15.2	14.6	17.2	16.9	11	5.5	7.2	8.3	10	10.4	10.3	11.1	11.1
1934	WL	HLC90		14.9	15.3	13.6	15	15.6	14.9	14.6	16	14.4	15.1	15.3	16	14.3	15.2	14.6	17.2	16.9	11	5.5	7.2	8.3	10	10.4	10.3	11.1	11.1
1935	WL	HLC90		14.9	15.3	13.6	15	15.6	14.9	14.6	16	14.4	15.1	15.3	16	14.3	15.2	14.6	17.2	16.9	11	5.5	7.2	8.3	10	10.4	10.3	11.1	11.1
1936	WC	HLC90		14.9	14.8	14.9	15.2	16.1	15.1	15.3	15.5	11.4	4.4	8.5	9.4	11.4	11.1	11.4	10.9	13.1	15.8	23.8	18.5	15.8	16.4	15.6	15.5	16	16
1937	WC	HLC90		14.9	14.8	14.9	15.2	16.1	15.1	15.3	15.5	11.4	4.4	8.5	9.4	11.4	11.1	11.4	10.9	13.1	15.8	23.8	18.5	15.8	16.4	15.6	15.5	16	16
1938	WC	HLC90		14.9	14.8	14.9	15.2	16.1	15.1	15.3	15.5	11.4	4.4	8.5	9.4	11.4	11.1	11.4	10.9	13.1	15.8	23.8	18.5	15.8	16.4	15.6	15.5	16	16
1939	WC	HLC90		14.9	14.8	14.9	15.2	16.1	15.1	15.3	15.5	11.4	4.4	8.5	9.4	11.4	11.1	11.4	10.9	13.1	15.8	23.8	18.5	15.8	16.4	15.6	15.5	16	16
1940	WC	HLC90		14.4	16.6	14.4	15.7	15.1	15	14.9	16.1	9.8	2.7	7.4	9.4	10.6	10.4	10.4	9.1	12.3	14.7	22.9	18.2	15.4	15.5	15.3	15.1	15.6	15.6
1941	WC	HLC90		14.4	16.6	14.4	15.7	15.1	15	14.9	16.1	9.8	2.7	7.4	9.4	10.6	10.4	10.4	9.1	12.3	14.7	22.9	18.2	15.4	15.5	15.3	15.1	15.6	15.6
1942	WC	HLC90		14.4	16.6	14.4	15.7	15.1	15	14.9	16.1	9.8	2.7	7.4	9.4	10.6	10.4	10.4	9.1	12.3	14.7	22.9	18.2	15.4	15.5	15.3	15.1	15.6	15.6
1943	WC	HLC90		14.4	16.6	14.4	15.7	15.1	15	14.9	16.1	9.8	2.7	7.4	9.4	10.6	10.4	10.4	9.1	12.3	14.7	22.9	18.2	15.4	15.5	15.3	15.1	15.6	15.6
1944	WC	HLC90		16.7	15.2	14.2	13.7	15.1	15	13.6	13.4	9.3	4.5	7.6	9.2	10.2	10.2	10.3	11.6	12.1	14.4	22.4	17.3	14.3	15.2	14.3	14.5	14.8	14.8
1945	WC	HLC90		16.7	15.2	14.2	13.7	15.1	15	13.6	13.4	9.3	4.5	7.6	9.2	10.2	10.2	10.3	11.6	12.1	14.4	22.4	17.3	14.3	15.2	14.3	14.5	14.8	14.8
1946	WC	HLC90		16.7	15.2	14.2	13.7	15.1	15	13.6	13.4	9.3	4.5	7.6	9.2	10.2	10.2	10.3	11.6	12.1	14.4	22.4	17.3	14.3	15.2	14.3	14.5	14.8	14.8
1947	WC	HLC90		16.7	15.2	14.2	13.7	15.1	15	13.6	13.4	9.3	4.5	7.6	9.2	10.2	10.2	10.3	11.6	12.1	14.4	22.4	17.3	14.3	15.2	14.3	14.5	14.8	14.8
1275	Lean	HLC56	10.6	7.9	9.8	11.8	8	9.2	8.8	7.1	10.1	6.5	9.9	9	10.6	10	10.5	12	8.3	10.8	11	13	9.6	10.5	13.6	10	10.1	13.4
1276	Lean	HLC56	10.6	7.9	9.8	11.8	8	9.2	8.8	7.1	10.1	6.5	9.9	9	10.6	10	10.5	12	8.3	10.8	11	13	9.6	10.5	13.6	10	10.1	13.4
1277	Lean	HLC56	10.6	7.9	9.8	11.8	8	9.2	8.8	7.1	10.1	6.5	9.9	9	10.6	10	10.5	12	8.3	10.8	11	13	9.6	10.5	13.6	10	10.1	13.4
1278	Lean	HLC56	10.6	7.9	9.8	11.8	8	9.2	8.8	7.1	10.1	6.5	9.9	9	10.6	10	10.5	12	8.3	10.8	11	13	9.6	10.5	13.6	10	10.1	13.4
1279	Lean	HLC56	10.1	9.3	11	12.7	8.6	15.3	9	8.2	11.3	10.2	11.2	9.3	11.4	10.6	11.4	11.4	9.8	11.9	11.2	13.4	10.8	11.2	13.7	10.3	11.4	14.6
1280	Lean	HLC56	10.1	9.3	11	12.7	8.6	15.3	9	8.2	11.3	10.2	11.2	9.3	11.4	10.6	11.4	11.4	9.8	11.9	11.2	13.4	10.8	11.2	13.7	10.3	11.4	14.6
1281	Lean	HLC56	10.1	9.3	11	12.7	8.6	15.3	9	8.2	11.3	10.2	11.2	9.3	11.4	10.6	11.4	11.4	9.8	11.9	11.2	13.4	10.8	11.2	13.7	10.3	11.4	14.6
1282	Lean	HLC56	10.1	9.3	11	12.7	8.6	15.3	9	8.2	11.3	10.2	11.2	9.3	11.4	10.6	11.4	11.4	9.8	11.9	11.2	13.4	10.8	11.2	13.7	10.3	11.4	14.6
1283	Lean	HLC56	10.3	8.7	10	12.3	8.6	10.6	8.4	6.9	10.7	10.5	11.1	10	10.9	11.2	11	12.2	10	11.7	11.9	13	10.8	11	13.7	10.6	11.8	14.1
1284	Lean	HLC56	10.3	8.7	10	12.3	8.6	10.6	8.4	6.9	10.7	10.5	11.1	10	10.9	11.2	11	12.2	10	11.7	11.9	13	10.8	11	13.7	10.6	11.8	14.1
1285	Lean	HLC56	10.3	8.7	10	12.3	8.6	10.6	8.4	6.9	10.7	10.5	11.1	10	10.9	11.2	11	12.2	10	11.7	11.9	13	10.8	11	13.7	10.6	11.8	14.1
1286	Lean	HLC56	10.3	8.7	10	12.3	8.6	10.6	8.4	6.9	10.7	10.5	11.1	10	10.9	11.2	11	12.2	10	11.7	11.9	13	10.8	11	13.7	10.6	11.8	14.1
1287	Obese	HLC56	9.9	9.4	12.8	9.9	9.8	10.9	10.8	7.9	12	17	22.3	13.8	16.4	17.4	15.8	18.9	14.4	16.3	13.3	18.2	14.5	16.3	19.1	14	16.7	19.2
1288	Obese	HLC56	9.9	9.4	12.8	9.9	9.8	10.9	10.8	7.9	12	17
1289	Obese	HLC56	9.9	9.4	12.8	9.9	9.8	10.9	10.8	7.9	12	17	22.3	13.8	16.4	17.4	15.8	18.9	14.4	16.3	13.3	18.2	14.5	16.3	19.1	14	16.7	19.2
1290	Obese	HLC56	9.9	9.4	12.8	9.9	9.8	10.9	10.8	7.9	12	17	22.3	13.8	16.4	17.4	15.8	18.9	14.4	16.3	13.3	18.2	14.5	16.3	19.1	14	16.7	19.2
1291	Obese	HLC56	10	9	12.8	12	9.7	10.6	10.2	7.7	12	14.6	22.3	12.3	16.5	16	17.2	16.1	12.4	14.2	17.8	19.7	14.5	15.5	19.1	13	16	19.2
1292	Obese	HLC56	10	9	12.8	12	9.7	10.6	10.2	7.7	12	14.6
1293	Obese	HLC56	10	9	12.8	12	9.7	10.6	10.2	7.7	12	14.6	22.3	12.3	16.5	16	17.2	16.1	12.4	14.2	17.8	19.7	14.5	15.5	19.1	13	16	19.2
1294	Obese	HLC56	10	9	12.8	12	9.7	10.6	10.2	7.7	12	14.6	22.3	12.3	16.5	16	17.2	16.1	12.4	14.2	17.8	19.7	14.5	15.5	19.1	13	16	19.2
1295	Obese	HLC56	10.5	8.6	12.3	13	8.5	10.9	10.1	8.9	11.6	17.3	14.9	12.7	14.4	13.6	13.9	15.3	11.2	14	13.5	15.5	12.1	13.2	16.4	12.4	15.2	18
1296	Obese	HLC56	10.5	8.6	12.3	13	8.5	10.9	10.1	8.9	11.6	17.3	14.9	12.7	14.4	13.6	13.9	15.3	11.2	14	13.5	15.5	12.1	13.2	16.4	12.4	15.2	18
1297	Obese	HLC56	10.5	8.6	12.3	13	8.5	10.9	10.1	8.9	11.6	17.3	14.9	12.7	14.4	13.6	13.9	15.3	11.2	14	13.5	15.5	12.1	13.2	16.4	12.4	15.2	18
1298	Obese	HLC56	10.5	8.6	12.3	13	8.5	10.9	10.1	8.9	11.6	17.3	14.9	12.7	14.4	13.6	13.9	15.3	11.2	14	13.5	15.5	12.1	13.2	16.4	12.4	15.2	18
1299	WL	HLC56	15.5	11.8	14.6	16.7	12.7	13.3	15	11.1	18.1	16.7	14.9	13.8	16.9	16.5	16.6	17.1	14.7	17.6	4.6	11.3	9.2	9.7	12.7	10.8	12.2	15.9
1300	WL	HLC56	15.5	11.8	14.6	16.7	12.7	13.3	15	11.1	18.1	16.7	14.9	13.8	16.9	16.5	16.6	17.1	14.7	17.6	4.6	11.3	9.2	9.7	12.7	10.8	12.2	15.9
1301	WL	HLC56	15.5	11.8	14.6	16.7	12.7	13.3	15	11.1	18.1	16.7	14.9	13.8	16.9	16.5	16.6	17.1	14.7	17.6	4.6	11.3	9.2	9.7	12.7	10.8	12.2	15.9
1302	WL	HLC56	15.5	11.8	14.6	16.7	12.7	13.3	15	11.1	18.1	16.7	14.9	13.8	16.9	16.5	16.6	17.1	14.7	17.6	4.6	11.3	9.2	9.7	12.7	10.8	12.2	15.9
1303	WL	HLC56	14.5	11.3	14.4	15.6	14.8	14.9	13.1	10.1	16.6	14.2	11.9	11.6	15.4	14.9	17.9	15.1	14.3	16.7	6.6	12.2	10.2	10.3	14.4	10.8	12.6	15.4
1304	WL	HLC56	14.5	11.3	14.4	15.6	14.8	14.9	13.1	10.1	16.6	14.2	11.9	11.6	15.4	14.9	17.9	15.1	14.3	16.7	6.6	12.2	10.2	10.3	14.4	10.8	12.6	15.4
1305	WL	HLC56	14.5	11.3	14.4	15.6	14.8	14.9	13.1	10.1	16.6	14.2	11.9	11.6	15.4	14.9	17.9	15.1	14.3	16.7	6.6	12.2	10.2	10.3	14.4	10.8	12.6	15.4
1306	WL	HLC56	14.5	11.3	14.4	15.6	14.8	14.9	13.1	10.1	16.6	14.2	11.9	11.6	15.4	14.9	17.9	15.1	14.3	16.7	6.6	12.2	10.2	10.3	14.4	10.8	12.6	15.4
1307	WL	HLC56	14.8	14.9	16.6	17.5	13.5	14.9	13	10	17.3	15.5	16.1	13.1	14.8	14.9	16.7	16.9	13	15.7	5.8	11.4	9.2	10.4	13.6	10.6	11.2	16.3
1308	WL	HLC56	14.8	14.9	16.6	17.5	13.5	14.9	13	10	17.3	15.5	16.1	13.1	14.8	14.9	16.7	16.9	13	15.7	5.8	11.4	9.2	10.4	13.6	10.6	11.2	16.3
1309	WL	HLC56	14.8	14.9	16.6	17.5	13.5	14.9	13	10	17.3	15.5	16.1	13.1	14.8	14.9	16.7	16.9	13	15.7	5.8	11.4	9.2	10.4	13.6	10.6	11.2	16.3
1310	WL	HLC56	14.8	14.9	16.6	17.5	13.5	14.9	13	10	17.3	15.5	16.1	13.1	14.8	14.9	16.7	16.9	13	15.7	5.8	11.4	9.2	10.4	13.6	10.6	11.2	16.3
1311	WC	HLC56	17.5	17.7	23	24.8	15.3	16.2	13.8	11.1	15.7	4.1	10.4	9.4	10.5	11.4	11.5	12.8	9.4	11.7	14.2	19.8	14.7	16.6	17.8	12.9	15.5	19.3
1312	WC	HLC56	17.5	17.7	23	24.8	15.3	16.2	13.8	11.1	15.7	4.1	10.4	9.4	10.5	11.4	11.5	12.8	9.4	11.7	14.2	19.8	14.7	16.6	17.8	12.9	15.5	19.3
1313	WC	HLC56	17.5	17.7	23	24.8	15.3	16.2	13.8	11.1	15.7	4.1	10.4	9.4	10.5	11.4	11.5	12.8	9.4	11.7	14.2	19.8	14.7	16.6	17.8	12.9	15.5	19.3
1314	WC	HLC56	17.5	17.7	23	24.8	15.3	16.2	13.8	11.1	15.7	4.1	10.4	9.4	10.5	11.4	11.5	12.8	9.4	11.7	14.2	19.8	14.7	16.6	17.8	12.9	15.5	19.3
1315	WC	HLC56	15.2	11.7	16.3	16	13.5	14.8	14	11.9	15.4	4.5	10.5	8.2	11	11.9	12.3	13.4	11.1	12.4	22.2	21.5	13	15.1	19	14	16.4	19.1
1316	WC	HLC56	15.2	11.7	16.3	16	13.5	14.8	14	11.9	15.4	4.5	10.5	8.2	11	11.9	12.3	13.4	11.1	12.4	22.2	21.5	13	15.1	19	14	16.4	19.1
1317	WC	HLC56	15.2	11.7	16.3	16	13.5	14.8	14	11.9	15.4	4.5	10.5	8.2	11	11.9	12.3	13.4	11.1	12.4	22.2	21.5	13	15.1	19	14	16.4	19.1
1318	WC	HLC56	15.2	11.7	16.3	16	13.5	14.8	14	11.9	15.4	4.5	10.5	8.2	11	11.9	12.3	13.4	11.1	12.4	22.2	21.5	13	15.1	19	14	16.4	19.1
1319	WC	HLC56	16.3	15.8	16.2	16.8	16.6	13.8	14.2	10.8	18.1	4.2	10.9	10.7	12.4	11.6	12.3	12.4	10.5	13.2	20	22.6	15.6	22.9
1320	WC	HLC56	16.3	15.8	16.2	16.8	16.6	13.8	14.2	10.8	18.1	4.2	10.9	10.7	12.4	11.6	12.3	12.4	10.5	13.2	20	22.6	15.6	22.9
1321	WC	HLC56	16.3	15.8	16.2	16.8	16.6	13.8	14.2	10.8	18.1	4.2	10.9	10.7	12.4	11.6	12.3	12.4	10.5	13.2	20	22.6
1322	WC	HLC56	16.3	15.8	16.2	16.8	16.6	13.8	14.2	10.8	18.1	4.2	10.9	10.7	12.4	11.6	12.3	12.4	10.5	13.2	20	22.6	15.6	22.9
