# Supplementary material for: Multiomics reveals persistence of obesity-associated immune cell phenotypes in adipose tissue during weight loss and weight regain in mice
Source: Nat Commun. 2022 May 26;13:2950. doi: 10.1038/s41467-022-30646-4 (PMC9135744; doi:10.1038/s41467-022-30646-4)
Supplement: Supplementary file 4 — Source Data [file 41467_2022_30646_MOESM4_ESM.zip › Source Data/Fig1_WC-Grouped_TissueMass.csv]

MouseID	Group	Study	pgAT	sAT	Liver	Total_Mass
1195	Lean	MC4	0.7	0.4	1.6	41.3
1196	Lean	MC4	0.6	0.4	1.5	42.1
1197	Lean	MC4	1.1	0.5	1.4	29.8
1198	Lean	MC4	1.7	0.9	1.7	31.5
1199	Lean	MC4	1.8	1.2	1.4	34.5
1200	Lean	MC4	0.5	0.3	0.8	34.5
1201	Lean	MC4	1	0.6	1.3	36.1
1203	Obese	MC4	1.4	2.1	2.3	53.7
1204	Obese	MC4	2.1	2.3	2.9	54.1
1205	Obese	MC4	1.3	2.3	2.9	51.9
1206	Obese	MC4	1.2	1.9	2.7	50.8
1207	Obese	MC4	1.4	2.1	3.6	54.8
1208	Obese	MC4	1.2	2.7	3.4	54.7
1209	Obese	MC4	1.4	2.6	3.2	54.2
1210	Obese	MC4	1.5	2.6	3.3	53.3
1211	WC	MC4	1.6	1.8	2.2	52.3
1212	WC	MC4	1.7	1.9	3	52.3
1213	WC	MC4	1.7	2	3.4	54.6
1214	WC	MC4	1.5	2	2.4	51.2
1215	WC	MC4	1.9	2.2	3.4	56
1216	WC	MC4	2.2	1.6	2.6	50.6
1217	WC	MC4	2.3	1.5	0.9	44.8
1218	WC	MC4	1.6	2.2	2.5	52.2
537	Lean	MC2				37
538	Lean	MC2				34.3
539	Lean	MC2	1.5	0.8	1.8	37.4
540	Lean	MC2	1.3	0.9	1.7	33.4
541	Lean	MC2				35.3
542	Lean	MC2				29.6
543	Lean	MC2	1	0.5	1.8	32.4
544	Lean	MC2
545	Lean	MC2	1.8	0.9	1.9	38.2
546	Lean	MC2				30.9
547	Lean	MC2	1.6	0.8	1.6	33.7
548	Lean	MC2				30.2
549	Obese	MC2				53
550	Obese	MC2				63.5
551	Obese	MC2				53.2
552	Obese	MC2	1.1	2.2	3.7	50.8
553	Obese	MC2	1.5	2.9	3.2	56.2
554	Obese	MC2	1.2	2.7	3.8	53.3
555	Obese	MC2	1.4	3.2	3.3	52.9
556	Obese	MC2				55
557	Obese	MC2	1.3	2.8	3.5	56.9
558	Obese	MC2				55
559	Obese	MC2	1.3	3.7	3.6	60
560	Obese	MC2				51
561	WC	MC2				51
562	WC	MC2	1.5	3.3	2.2	47.4
563	WC	MC2	1.7	2.2	3.5	50.1
564	WC	MC2	1.5	2.1	3.9	52.6
565	WC	MC2				55.6
566	WC	MC2	1.4	2.9	2.6	51.2
567	WC	MC2	1.5	2.2	3.6	53
568	WC	MC2				56.3
569	WC	MC2				52.2
570	WC	MC2	2.3	2.6	3.2	54.8
571	WC	MC2				55.8
572	WC	MC2				50
1375	Lean	MC18	1.5		2	40.6
1376	Lean	MC18	0.7		1.5	34.2
1377	Lean	MC18	1.3		1.3	35.2
1378	Lean	MC18	0.8		1.7	37.4
1379	Lean	MC18	1.8		1.7	38.8
1380	Lean	MC18	1.3		1.6	36
1381	Lean	MC18	1.4		1.5	39.6
1382	Lean	MC18	1.1		1.6	35.2
1383	Lean	MC18	1.4		1.5	33.2
1384	Lean	MC18	1.7		1.9	40.5
1385	Lean	MC18	1		2	35.9
1386	Lean	MC18	0.9		1.7	34.4
1387	Obese	MC18	1.3		0.2	50.8
1388	Obese	MC18	1.2		0.2	53.9
1389	Obese	MC18	1.8		0.1	51.3
1390	Obese	MC18	1.2		0.2	54.2
1391	Obese	MC18	1.8		3.8	53.5
1392	Obese	MC18	1.5		3	48.2
1393	Obese	MC18	1.1		3.8	55
1394	Obese	MC18	1.2		3.7	50.7
1395	Obese	MC18	1.4		3.1	53.5
1396	Obese	MC18	1.3		4.2	47
1397	Obese	MC18				55.5
1398	Obese	MC18	1.2		2.7	48.2
1399	WC	MC18	2		2.3	49.5
1400	WC	MC18	1.6		2.8	54.5
1401	WC	MC18	2		2.6	51.1
1402	WC	MC18	1.5		3.2	53.5
1403	WC	MC18	1.4		3.1	51.1
1404	WC	MC18	1.3		4.2	58.2
1405	WC	MC18	1.3		4	34.1
1406	WC	MC18	1.2		3.5	52.7
1407	WC	MC18	1.7		2.6	48.9
1408	WC	MC18	1.3		3	51.4
1409	WC	MC18	2		1.7	46.4
1410	WC	MC18	1.5		3	50.2
1411	WL	MC18	0.6		1.6	34.8
1412	WL	MC18				36.3
1413	WL	MC18				35.1
1414	WL	MC18				31.8
1415	WL	MC18	0.5		1.5	37.4
1416	WL	MC18	0.5		1.7	37.3
1417	WL	MC18	0.5		1.7	34.5
1418	WL	MC18	0.4		1.6	34.7
1419	WL	MC18	0.4		1.7	33.4
1420	WL	MC18	0.4		1.6	36.1
1421	WL	MC18	0.6		1.6	31.2
1422	WL	MC18				39.1
1832	Lean	MC53	0.9	0.4		34.3
1833	Lean	MC53	1	0.3		36.7
1834	Lean	MC53	0.7	0.3		34.1
1835	Lean	MC53	0.6	0.2		33.6
1836	Lean	MC53				35.4
1837	Lean	MC53	1.4	0.9		36.3
1838	Lean	MC53	1.4	0.5		35.1
1839	Lean	MC53	0.7	0.3		31.2
1840	Lean	MC53	0.5	0.3		32.8
1841	Lean	MC53	1.2	0.5		33.7
1842	Lean	MC53	0.6	0.3		30.9
1843	Lean	MC53	0.6	0.3		34.2
1844	Obese	MC53	1.6	2.2		56.9
1845	Obese	MC53	2.2	1.4		52.8
1846	Obese	MC53	1.4	2.2		49.8
1847	Obese	MC53	1.4	1.8		47.2
1848	Obese	MC53	1.3	2.7		53.3
1849	Obese	MC53	1.2	2.2		50.9
1850	Obese	MC53	1.3	1.7		48.7
1851	Obese	MC53	1.4	1.5		47.9
1852	Obese	MC53
1853	Obese	MC53
1854	Obese	MC53
1855	Obese	MC53
1856	WC	MC53	2.2	1		39
1857	WC	MC53	2.1	2.4		49.7
1858	WC	MC53	1.5	1.7		55.2
1859	WC	MC53	1.2	2.3		54.9
1860	WC	MC53
1861	WC	MC53
1862	WC	MC53	1.3	2		56.4
1863	WC	MC53
1864	WC	MC53	1.4	1.4		43.9
1865	WC	MC53	1.9	2.4		50.1
1866	WC	MC53	1.5	1.9		49
1867	WC	MC53
1868	WL	MC53	0.4	0.3		34.4
1869	WL	MC53	0.6	1.4		39.9
1870	WL	MC53	0.9	0.6		40.7
1871	WL	MC53	0.6	1.3		43.6
1872	WL	MC53	0.4	0.4		38.1
1873	WL	MC53	0.5	0.7		39.7
1874	WL	MC53	0.5	0.4		32.6
1875	WL	MC53	0.6	1.1		37.7
1876	WL	MC53	0.7	0.9		43.7
1877	WL	MC53	0.6	0.6		40.8
1878	WL	MC53	0.6	1		33.8
1879	WL	MC53	0.5	0.4		38.8
1900	Lean	HLC90	1	0.4		35.2
1901	Lean	HLC90	1			37.1
1902	Lean	HLC90	0.8			35.3
1903	Lean	HLC90	0.3	0.3		30.9
1904	Lean	HLC90				32.5
1905	Lean	HLC90				33.8
1906	Lean	HLC90				37.1
1907	Lean	HLC90				32.4
1908	Lean	HLC90	1.2	0.5		37.6
1909	Lean	HLC90	1.2			37.6
1910	Lean	HLC90	1.9	1		41.2
1911	Lean	HLC90	0.6			32.4
1912	Obese	HLC90	1.3	2.1		57.4
1913	Obese	HLC90	1.6	2		55.4
1914	Obese	HLC90	1.9			53.5
1915	Obese	HLC90	1.1	1.8		59.1
1916	Obese	HLC90				54.1
1917	Obese	HLC90	1.4			52.9
1918	Obese	HLC90				52.9
1919	Obese	HLC90	1.4			55.9
1920	Obese	HLC90	1	2.5		54.2
1921	Obese	HLC90	1.2			53.2
1922	Obese	HLC90	0.9	2.2		55.9
1923	Obese	HLC90	1.7	2.6		55.4
1924	WL	HLC90
1925	WL	HLC90
1926	WL	HLC90
1927	WL	HLC90	0.9	1.6		42.7
1928	WL	HLC90	0.5			43.1
1929	WL	HLC90	0.5	0.3
1930	WL	HLC90	0.7	0.9		43.4
1931	WL	HLC90	0.7			41
1932	WL	HLC90	0.5	0.4		32.6
1933	WL	HLC90	0.5			39.6
1934	WL	HLC90	0.4	0.4		32.1
1935	WL	HLC90	0.6			36.5
1936	WC	HLC90	1.8	1.7		53.5
1937	WC	HLC90	1.7			53.2
1938	WC	HLC90	1.3			53.8
1939	WC	HLC90	1.1	2.1		48.3
1940	WC	HLC90				51.1
1941	WC	HLC90				50.7
1942	WC	HLC90				55.7
1943	WC	HLC90				53
1944	WC	HLC90	1.5			54.9
1945	WC	HLC90				56.3
1946	WC	HLC90	1.2			53.6
1947	WC	HLC90	1.2	2.6		55.6
1275	Lean	HLC56	0.3			29.8
1276	Lean	HLC56	1.2	0.9	1.4	35.2
1277	Lean	HLC56	1.4	0.8	1.5	34.2
1278	Lean	HLC56	1.2			38.5
1279	Lean	HLC56	0.9	0.5	1.5	34.4
1280	Lean	HLC56	0.5	0.4	1.1	30.3
1281	Lean	HLC56	0.5	0.6	1.4	32.7
1282	Lean	HLC56	1.3	0.8	1.8	35.4
1283	Lean	HLC56	1.3			39.8
1284	Lean	HLC56	0.7			35.3
1285	Lean	HLC56	1.6	0.9	1.5	36.2
1286	Lean	HLC56	1.6	1.1	2	42.4
1287	Obese	HLC56	1.9	2	1.8	49.7
1288	Obese	HLC56
1289	Obese	HLC56	1.3	2.3	3.2	53.2
1290	Obese	HLC56	1.7	1.8	3	53.7
1291	Obese	HLC56	1.6			48.9
1292	Obese	HLC56
1293	Obese	HLC56	1.5	2.6	3.6	57.7
1294	Obese	HLC56	1.3			56.9
1295	Obese	HLC56	1.2	2.3	3.1	51.4
1296	Obese	HLC56	1.4			53.7
1297	Obese	HLC56	1.9	2.4	2.6	53
1298	Obese	HLC56	0.9			53.3
1299	WL	HLC56				38.5
1300	WL	HLC56	0.4			40
1301	WL	HLC56	0.4	0.4	1.3	30.8
1302	WL	HLC56	0.7	1	2	40.8
1303	WL	HLC56	0.5			34.4
1304	WL	HLC56	0.7			39.6
1305	WL	HLC56	0.7	0.5	1.7	33.5
1306	WL	HLC56	0.7	0.5	1.8	35.8
1307	WL	HLC56	0.5	0.7	1.5	38.2
1308	WL	HLC56	0.5	0.5	1.5	33.1
1309	WL	HLC56	0.9			43.4
1310	WL	HLC56	0.9	1.2	2	41.4
1311	WC	HLC56	0.8			54.1
1312	WC	HLC56	1.2			52.3
1313	WC	HLC56				52
1314	WC	HLC56	2			53.3
1315	WC	HLC56	1.9	1.9	3.2	53.14
1316	WC	HLC56	2	2	2.5	54
1317	WC	HLC56	1.4			54.8
1318	WC	HLC56	2.1	2.8	3.1	59.5
1319	WC	HLC56				51.5
1320	WC	HLC56
1321	WC	HLC56
1322	WC	HLC56
