# Supplementary material for: Multiomics reveals persistence of obesity-associated immune cell phenotypes in adipose tissue during weight loss and weight regain in mice
Source: Nat Commun. 2022 May 26;13:2950. doi: 10.1038/s41467-022-30646-4 (PMC9135744; doi:10.1038/s41467-022-30646-4)
Supplement: Supplementary file 4 — Source Data [file 41467_2022_30646_MOESM4_ESM.zip › Source Data/SuppFig2_HLC90_Seq-Mice_ipGTT.csv]

Mouse#	Group	t0	t15	t30	t45	t60	t90	t120
1901	Lean	111	250	209	176	160	142	133
1902	Lean	110	210	174	160	149	141	117
1909	Lean	103	287	223	195	184	152	134
1911	Lean	105	202	176	171	134	106	107
1914	Obese	168	305	214	209	238	165	158
1917	Obese	131	229	208	203	198	164	154
1919	Obese	168	282	280	280	258	202	165
1921	Obese	196	342	334	315	307	292	228
1928	WL	106	166	140	141	126	104	100
1931	WL	111	187	156	173	150	150	120
1933	WL	134	218	196	144	128	154
1935	WL	127	228	184	129	143	123	127
1937	WC	147	338	368	337	320	210	215
1938	WC	172	356	349	327	301	244	188
1944	WC	204	375	374	356	342	316	293
1946	WC	173	341	395	300	248	220	189
