# Supplementary material for: Multiomics reveals persistence of obesity-associated immune cell phenotypes in adipose tissue during weight loss and weight regain in mice
Source: Nat Commun. 2022 May 26;13:2950. doi: 10.1038/s41467-022-30646-4 (PMC9135744; doi:10.1038/s41467-022-30646-4)
Supplement: Supplementary file 4 — Source Data [file 41467_2022_30646_MOESM4_ESM.zip › Source Data/Fig1_AdipocyteCount_Skeletonize.csv]

Measurement.Number	Sample	Group	Area	Perimeter	Radius	Diameter
1	HLC104_eAT_Block12_Slide2_20x_Stitch_1_Merged_RAW_ch01.tif	Lean	368.101	81.81	10.82451788	21.64903577
2	HLC104_eAT_Block12_Slide2_20x_Stitch_1_Merged_RAW_ch01.tif	Lean	399.682	98.527	11.27930547	22.55861094
3	HLC104_eAT_Block12_Slide2_20x_Stitch_1_Merged_RAW_ch01.tif	Lean	554.211	117.712	13.28197426	26.56394853
4	HLC104_eAT_Block12_Slide2_20x_Stitch_1_Merged_RAW_ch01.tif	Lean	5578.127	325.131	42.13754823	84.27509645
5	HLC104_eAT_Block12_Slide2_20x_Stitch_1_Merged_RAW_ch01.tif	Lean	2503.191	205.502	28.22747673	56.45495345
6	HLC104_eAT_Block12_Slide2_20x_Stitch_1_Merged_RAW_ch01.tif	Lean	3979.608	255.829	35.59141146	71.18282291
7	HLC104_eAT_Block12_Slide2_20x_Stitch_1_Merged_RAW_ch01.tif	Lean	2125.479	193.25	26.01078581	52.02157162
8	HLC104_eAT_Block12_Slide2_20x_Stitch_1_Merged_RAW_ch01.tif	Lean	2103.826	192.097	25.87795615	51.7559123
9	HLC104_eAT_Block12_Slide2_20x_Stitch_1_Merged_RAW_ch01.tif	Lean	2627.3	210.479	28.91877528	57.83755057
10	HLC104_eAT_Block12_Slide2_20x_Stitch_1_Merged_RAW_ch01.tif	Lean	3967.778	346.904	35.5384716	71.0769432
11	HLC104_eAT_Block12_Slide2_20x_Stitch_1_Merged_RAW_ch01.tif	Lean	3001.21	226.558	30.90816742	61.81633485
12	HLC104_eAT_Block12_Slide2_20x_Stitch_1_Merged_RAW_ch01.tif	Lean	943.542	128.683	17.33028409	34.66056818
13	HLC104_eAT_Block12_Slide2_20x_Stitch_1_Merged_RAW_ch01.tif	Lean	597.306	99.327	13.7887057	27.5774114
14	HLC104_eAT_Block12_Slide2_20x_Stitch_1_Merged_RAW_ch01.tif	Lean	544.916	100.627	13.17012338	26.34024677
15	HLC104_eAT_Block12_Slide2_20x_Stitch_1_Merged_RAW_ch01.tif	Lean	441.193	85.644	11.85057356	23.70114711
16	HLC104_eAT_Block12_Slide2_20x_Stitch_1_Merged_RAW_ch01.tif	Lean	3073.351	253.841	31.27743607	62.55487214
17	HLC104_eAT_Block12_Slide2_20x_Stitch_1_Merged_RAW_ch01.tif	Lean	5413.564	310.662	41.51133509	83.02267017
18	HLC104_eAT_Block12_Slide2_20x_Stitch_1_Merged_RAW_ch01.tif	Lean	3140.212	242.579	31.61582712	63.23165423
19	HLC104_eAT_Block12_Slide2_20x_Stitch_1_Merged_RAW_ch01.tif	Lean	5898.38	318.927	43.33027425	86.6605485
20	HLC104_eAT_Block12_Slide2_20x_Stitch_1_Merged_RAW_ch01.tif	Lean	7392.647	370.552	48.50930452	97.01860904
21	HLC104_eAT_Block12_Slide2_20x_Stitch_1_Merged_RAW_ch01.tif	Lean	3313.435	232.625	32.47613151	64.95226302
22	HLC104_eAT_Block12_Slide2_20x_Stitch_1_Merged_RAW_ch01.tif	Lean	1007.656	160.881	17.90940721	35.81881442
23	HLC104_eAT_Block12_Slide2_20x_Stitch_1_Merged_RAW_ch01.tif	Lean	1926.165	212.309	24.76120679	49.52241359
24	HLC104_eAT_Block12_Slide2_20x_Stitch_1_Merged_RAW_ch01.tif	Lean	5847.786	316.793	43.14403894	86.28807788
25	HLC104_eAT_Block12_Slide2_20x_Stitch_1_Merged_RAW_ch01.tif	Lean	1348.612	169.719	20.71898965	41.43797931
26	HLC104_eAT_Block12_Slide2_20x_Stitch_1_Merged_RAW_ch01.tif	Lean	1671.822	197.027	23.06853854	46.13707709
27	HLC104_eAT_Block12_Slide2_20x_Stitch_1_Merged_RAW_ch01.tif	Lean	321.943	73.629	10.12312401	20.24624802
28	HLC104_eAT_Block12_Slide2_20x_Stitch_1_Merged_RAW_ch01.tif	Lean	1962.606	172.276	24.99433721	49.98867442
29	HLC104_eAT_Block12_Slide2_20x_Stitch_1_Merged_RAW_ch01.tif	Lean	2363.239	220.716	27.42703661	54.85407322
30	HLC104_eAT_Block12_Slide2_20x_Stitch_1_Merged_RAW_ch01.tif	Lean	3217.529	244.3	32.00267629	64.00535258
31	HLC104_eAT_Block12_Slide2_20x_Stitch_1_Merged_RAW_ch01.tif	Lean	2312.434	198.643	27.13062114	54.26124228
32	HLC104_eAT_Block12_Slide2_20x_Stitch_1_Merged_RAW_ch01.tif	Lean	1031.316	142.55	18.11844581	36.23689162
33	HLC104_eAT_Block12_Slide2_20x_Stitch_1_Merged_RAW_ch01.tif	Lean	4640.288	297.14	38.43240228	76.86480456
34	HLC104_eAT_Block12_Slide2_20x_Stitch_1_Merged_RAW_ch01.tif	Lean	3178.87	226.804	31.80983728	63.61967456
35	HLC104_eAT_Block12_Slide2_20x_Stitch_1_Merged_RAW_ch01.tif	Lean	1641.719	174.669	22.85990787	45.71981575
36	HLC104_eAT_Block12_Slide2_20x_Stitch_1_Merged_RAW_ch01.tif	Lean	500.342	95.139	12.61997643	25.23995286
37	HLC104_eAT_Block12_Slide2_20x_Stitch_1_Merged_RAW_ch01.tif	Lean	875.098	133.817	16.6898875	33.379775
38	HLC104_eAT_Block12_Slide2_20x_Stitch_1_Merged_RAW_ch01.tif	Lean	314.444	73.262	10.00453067	20.00906133
39	HLC104_eAT_Block12_Slide2_20x_Stitch_1_Merged_RAW_ch01.tif	Lean	3161.231	273.846	31.72146087	63.44292174
40	HLC104_eAT_Block12_Slide2_20x_Stitch_1_Merged_RAW_ch01.tif	Lean	1025.507	129.596	18.06734669	36.13469338
41	HLC104_eAT_Block12_Slide2_20x_Stitch_1_Merged_RAW_ch01.tif	Lean	6527.901	335.966	45.58393823	91.16787646
42	HLC104_eAT_Block12_Slide2_20x_Stitch_1_Merged_RAW_ch01.tif	Lean	5942.531	305.879	43.49214143	86.98428286
43	HLC104_eAT_Block12_Slide2_20x_Stitch_1_Merged_RAW_ch01.tif	Lean	3109.897	264.208	31.46285048	62.92570095
44	HLC104_eAT_Block12_Slide2_20x_Stitch_1_Merged_RAW_ch01.tif	Lean	4807.069	336.064	39.11697312	78.23394625
45	HLC104_eAT_Block12_Slide2_20x_Stitch_1_Merged_RAW_ch01.tif	Lean	5922.357	312.498	43.41825403	86.83650805
46	HLC104_eAT_Block12_Slide2_20x_Stitch_1_Merged_RAW_ch01.tif	Lean	611.142	115.465	13.94749226	27.89498453
47	HLC104_eAT_Block12_Slide2_20x_Stitch_1_Merged_RAW_ch01.tif	Lean	2697.434	236.487	29.3022168	58.6044336
48	HLC104_eAT_Block12_Slide2_20x_Stitch_1_Merged_RAW_ch01.tif	Lean	6096.32	319.4	44.05132149	88.10264299
49	HLC104_eAT_Block12_Slide2_20x_Stitch_1_Merged_RAW_ch01.tif	Lean	1818.323	233.204	24.05805867	48.11611735
50	HLC104_eAT_Block12_Slide2_20x_Stitch_1_Merged_RAW_ch01.tif	Lean	1206.019	161.721	19.59305414	39.18610828
51	HLC104_eAT_Block12_Slide2_20x_Stitch_1_Merged_RAW_ch01.tif	Lean	332.505	74.39	10.28783887	20.57567775
52	HLC104_eAT_Block12_Slide2_20x_Stitch_1_Merged_RAW_ch01.tif	Lean	7462.043	374.41	48.73645512	97.47291025
53	HLC104_eAT_Block12_Slide2_20x_Stitch_1_Merged_RAW_ch01.tif	Lean	353.63	82.519	10.60961475	21.21922949
54	HLC104_eAT_Block12_Slide2_20x_Stitch_1_Merged_RAW_ch01.tif	Lean	1660.415	170.565	22.98970443	45.97940886
55	HLC104_eAT_Block12_Slide2_20x_Stitch_1_Merged_RAW_ch01.tif	Lean	453.34	109.523	12.01260187	24.02520375
56	HLC104_eAT_Block12_Slide2_20x_Stitch_1_Merged_RAW_ch01.tif	Lean	3307.626	256.166	32.447651	64.89530201
57	HLC104_eAT_Block12_Slide2_20x_Stitch_1_Merged_RAW_ch01.tif	Lean	964.667	125.117	17.5232144	35.0464288
58	HLC104_eAT_Block12_Slide2_20x_Stitch_1_Merged_RAW_ch01.tif	Lean	3723.786	269.661	34.42844606	68.85689211
59	HLC104_eAT_Block12_Slide2_20x_Stitch_1_Merged_RAW_ch01.tif	Lean	7358.636	362.485	48.39758866	96.79517731
60	HLC104_eAT_Block12_Slide2_20x_Stitch_1_Merged_RAW_ch01.tif	Lean	2156.004	215.962	26.19689653	52.39379306
61	HLC104_eAT_Block12_Slide2_20x_Stitch_1_Merged_RAW_ch01.tif	Lean	5428.669	302.858	41.56920749	83.13841498
62	HLC104_eAT_Block12_Slide2_20x_Stitch_1_Merged_RAW_ch01.tif	Lean	1165.987	161.242	19.26512884	38.53025768
63	HLC104_eAT_Block12_Slide2_20x_Stitch_1_Merged_RAW_ch01.tif	Lean	4427.35	294.285	37.54023541	75.08047082
64	HLC104_eAT_Block12_Slide2_20x_Stitch_1_Merged_RAW_ch01.tif	Lean	5932.919	302.656	43.45695309	86.91390617
65	HLC104_eAT_Block12_Slide2_20x_Stitch_1_Merged_RAW_ch01.tif	Lean	5845.462	309.191	43.13546504	86.27093007
66	HLC104_eAT_Block12_Slide2_20x_Stitch_1_Merged_RAW_ch01.tif	Lean	8701.227	487.287	52.62781181	105.2556236
67	HLC104_eAT_Block12_Slide2_20x_Stitch_1_Merged_RAW_ch01.tif	Lean	539.423	100.7	13.10357485	26.20714969
68	HLC104_eAT_Block12_Slide2_20x_Stitch_1_Merged_RAW_ch01.tif	Lean	3379.979	243.452	32.80062089	65.60124178
69	HLC104_eAT_Block12_Slide2_20x_Stitch_1_Merged_RAW_ch01.tif	Lean	3546.971	320.654	33.60112997	67.20225994
70	HLC104_eAT_Block12_Slide2_20x_Stitch_1_Merged_RAW_ch01.tif	Lean	402.957	83.55	11.32542259	22.65084518
71	HLC104_eAT_Block12_Slide2_20x_Stitch_1_Merged_RAW_ch01.tif	Lean	335.674	79.289	10.33674769	20.67349537
72	HLC104_eAT_Block12_Slide2_20x_Stitch_1_Merged_RAW_ch01.tif	Lean	836.756	130.07	16.32016259	32.64032519
73	HLC104_eAT_Block12_Slide2_20x_Stitch_1_Merged_RAW_ch01.tif	Lean	599.207	100.66	13.8106304	27.62126079
74	HLC104_eAT_Block12_Slide2_20x_Stitch_1_Merged_RAW_ch01.tif	Lean	2439.288	245.877	27.86484318	55.72968637
75	HLC104_eAT_Block12_Slide2_20x_Stitch_1_Merged_RAW_ch01.tif	Lean	440.453	92.079	11.84063108	23.68126215
76	HLC104_eAT_Block12_Slide2_20x_Stitch_1_Merged_RAW_ch01.tif	Lean	1280.801	178.314	20.1913749	40.38274981
77	HLC104_eAT_Block12_Slide2_20x_Stitch_1_Merged_RAW_ch01.tif	Lean	1246.895	147.081	19.9223243	39.8446486
78	HLC104_eAT_Block12_Slide2_20x_Stitch_1_Merged_RAW_ch01.tif	Lean	10301.859	414.583	57.26415603	114.5283121
79	HLC104_eAT_Block12_Slide2_20x_Stitch_1_Merged_RAW_ch01.tif	Lean	1625.981	177.511	22.75007312	45.50014624
80	HLC104_eAT_Block12_Slide2_20x_Stitch_1_Merged_RAW_ch01.tif	Lean	2921.358	277.733	30.49421474	60.98842948
81	HLC104_eAT_Block12_Slide2_20x_Stitch_1_Merged_RAW_ch01.tif	Lean	558.436	103.681	13.33250538	26.66501075
82	HLC104_eAT_Block12_Slide2_20x_Stitch_1_Merged_RAW_ch01.tif	Lean	325.006	72.125	10.17116625	20.3423325
83	HLC104_eAT_Block12_Slide2_20x_Stitch_1_Merged_RAW_ch01.tif	Lean	2388.061	215.597	27.57069867	55.14139734
84	HLC104_eAT_Block12_Slide2_20x_Stitch_1_Merged_RAW_ch01.tif	Lean	3113.7	230.963	31.48208209	62.96416418
85	HLC104_eAT_Block12_Slide2_20x_Stitch_1_Merged_RAW_ch01.tif	Lean	522.312	99.196	12.89407125	25.78814249
86	HLC104_eAT_Block12_Slide2_20x_Stitch_1_Merged_RAW_ch01.tif	Lean	6468.646	337.362	45.37657955	90.75315911
87	HLC104_eAT_Block12_Slide2_20x_Stitch_1_Merged_RAW_ch01.tif	Lean	460.1	86.452	12.10183369	24.20366738
88	HLC104_eAT_Block12_Slide2_20x_Stitch_1_Merged_RAW_ch01.tif	Lean	5632.207	402.587	42.34131752	84.68263504
89	HLC104_eAT_Block12_Slide2_20x_Stitch_1_Merged_RAW_ch01.tif	Lean	3208.128	284.935	31.95588926	63.91177852
90	HLC104_eAT_Block12_Slide2_20x_Stitch_1_Merged_RAW_ch01.tif	Lean	986.954	132.819	17.72448068	35.44896136
91	HLC104_eAT_Block12_Slide2_20x_Stitch_1_Merged_RAW_ch01.tif	Lean	7720.4	390.454	49.57297293	99.14594586
92	HLC104_eAT_Block12_Slide2_20x_Stitch_1_Merged_RAW_ch01.tif	Lean	2050.908	194.348	25.55042646	51.10085291
93	HLC104_eAT_Block12_Slide2_20x_Stitch_1_Merged_RAW_ch01.tif	Lean	1896.063	207.46	24.56696151	49.13392302
94	HLC104_eAT_Block12_Slide2_20x_Stitch_1_Merged_RAW_ch01.tif	Lean	3364.135	230.387	32.72365244	65.44730488
95	HLC104_eAT_Block12_Slide2_20x_Stitch_1_Merged_RAW_ch01.tif	Lean	6449.633	341.821	45.30984381	90.61968762
96	HLC104_eAT_Block12_Slide2_20x_Stitch_1_Merged_RAW_ch01.tif	Lean	5927.532	343.595	43.43721948	86.87443896
97	HLC104_eAT_Block12_Slide2_20x_Stitch_1_Merged_RAW_ch01.tif	Lean	1873.353	176.956	24.41939353	48.83878705
98	HLC104_eAT_Block12_Slide2_20x_Stitch_1_Merged_RAW_ch01.tif	Lean	714.337	122.754	15.07914219	30.15828438
99	HLC104_eAT_Block12_Slide2_20x_Stitch_1_Merged_RAW_ch01.tif	Lean	792.394	135.289	15.88165117	31.76330234
100	HLC104_eAT_Block12_Slide2_20x_Stitch_1_Merged_RAW_ch01.tif	Lean	951.887	141.544	17.40675279	34.81350558
101	HLC104_eAT_Block12_Slide2_20x_Stitch_1_Merged_RAW_ch01.tif	Lean	5316.918	295.473	41.13912449	82.27824897
102	HLC104_eAT_Block12_Slide2_20x_Stitch_1_Merged_RAW_ch01.tif	Lean	5301.18	325.033	41.07819376	82.15638752
103	HLC104_eAT_Block12_Slide2_20x_Stitch_1_Merged_RAW_ch01.tif	Lean	2156.004	185.45	26.19689653	52.39379306
104	HLC104_eAT_Block12_Slide2_20x_Stitch_1_Merged_RAW_ch01.tif	Lean	1958.909	205.923	24.97078495	49.94156989
105	HLC104_eAT_Block12_Slide2_20x_Stitch_1_Merged_RAW_ch01.tif	Lean	9457.709	479.645	54.86786195	109.7357239
106	HLC104_eAT_Block12_Slide2_20x_Stitch_1_Merged_RAW_ch01.tif	Lean	4762.39	347.508	38.93476363	77.86952726
107	HLC104_eAT_Block12_Slide2_20x_Stitch_1_Merged_RAW_ch01.tif	Lean	1661.999	185.793	23.00066765	46.00133531
108	HLC104_eAT_Block12_Slide2_20x_Stitch_1_Merged_RAW_ch01.tif	Lean	370.636	80.115	10.86172652	21.72345304
109	HLC104_eAT_Block12_Slide2_20x_Stitch_1_Merged_RAW_ch01.tif	Lean	857.247	136.208	16.5187831	33.03756619
110	HLC104_eAT_Block12_Slide2_20x_Stitch_1_Merged_RAW_ch01.tif	Lean	4547.867	377.966	38.04774668	76.09549335
111	HLC104_eAT_Block12_Slide2_20x_Stitch_1_Merged_RAW_ch01.tif	Lean	1725.268	221.961	23.43437349	46.86874697
112	HLC104_eAT_Block12_Slide2_20x_Stitch_1_Merged_RAW_ch01.tif	Lean	7305.719	343.91	48.2232577	96.4465154
113	HLC104_eAT_Block12_Slide2_20x_Stitch_1_Merged_RAW_ch01.tif	Lean	5050.745	277.858	40.09616024	80.19232048
114	HLC104_eAT_Block12_Slide2_20x_Stitch_1_Merged_RAW_ch01.tif	Lean	3157.428	279.86	31.70237447	63.40474895
115	HLC104_eAT_Block12_Slide2_20x_Stitch_1_Merged_RAW_ch01.tif	Lean	308.001	81.029	9.901503081	19.80300616
116	HLC104_eAT_Block12_Slide2_20x_Stitch_1_Merged_RAW_ch01.tif	Lean	4522.412	291.862	37.94111818	75.88223637
117	HLC104_eAT_Block12_Slide2_20x_Stitch_1_Merged_RAW_ch01.tif	Lean	2225.822	220.52	26.61768486	53.23536973
118	HLC104_eAT_Block12_Slide2_20x_Stitch_1_Merged_RAW_ch01.tif	Lean	684.974	130.758	14.76597426	29.53194853
119	HLC104_eAT_Block12_Slide2_20x_Stitch_1_Merged_RAW_ch01.tif	Lean	5120.562	305.748	40.37233592	80.74467183
120	HLC104_eAT_Block12_Slide2_20x_Stitch_1_Merged_RAW_ch01.tif	Lean	3871.449	278.737	35.10442266	70.20884533
121	HLC104_eAT_Block12_Slide2_20x_Stitch_1_Merged_RAW_ch01.tif	Lean	637.865	127.875	14.24916614	28.49833227
122	HLC104_eAT_Block12_Slide2_20x_Stitch_1_Merged_RAW_ch01.tif	Lean	3553.097	237.931	33.63013383	67.26026767
123	HLC104_eAT_Block12_Slide2_20x_Stitch_1_Merged_RAW_ch01.tif	Lean	2240.926	186.271	26.70784342	53.41568683
124	HLC104_eAT_Block12_Slide2_20x_Stitch_1_Merged_RAW_ch01.tif	Lean	2549.032	229.429	28.48476937	56.96953873
125	HLC104_eAT_Block12_Slide2_20x_Stitch_1_Merged_RAW_ch01.tif	Lean	766.199	138.21	15.61693685	31.23387369
126	HLC104_eAT_Block12_Slide2_20x_Stitch_1_Merged_RAW_ch01.tif	Lean	442.355	87.798	11.86616912	23.73233825
127	HLC104_eAT_Block12_Slide2_20x_Stitch_1_Merged_RAW_ch01.tif	Lean	3574.961	264.575	33.73344674	67.46689348
128	HLC104_eAT_Block12_Slide2_20x_Stitch_1_Merged_RAW_ch01.tif	Lean	8064.313	417.028	50.66508219	101.3301644
129	HLC104_eAT_Block12_Slide2_20x_Stitch_1_Merged_RAW_ch01.tif	Lean	989.911	138.8	17.75101287	35.50202573
130	HLC104_eAT_Block12_Slide2_20x_Stitch_1_Merged_RAW_ch01.tif	Lean	5526.16	298.769	41.94080782	83.88161564
131	HLC104_eAT_Block12_Slide2_20x_Stitch_1_Merged_RAW_ch01.tif	Lean	7750.714	482.454	49.67020124	99.34040248
132	HLC104_eAT_Block12_Slide2_20x_Stitch_1_Merged_RAW_ch01.tif	Lean	4836.327	338.25	39.23583435	78.47166869
133	HLC104_eAT_Block12_Slide2_20x_Stitch_1_Merged_RAW_ch01.tif	Lean	2330.918	229.843	27.23883704	54.47767408
134	HLC104_eAT_Block12_Slide2_20x_Stitch_1_Merged_RAW_ch01.tif	Lean	484.604	94.921	12.41991321	24.83982642
135	HLC104_eAT_Block12_Slide2_20x_Stitch_1_Merged_RAW_ch01.tif	Lean	1244.677	142.635	19.90459731	39.80919463
136	HLC104_eAT_Block12_Slide2_20x_Stitch_1_Merged_RAW_ch01.tif	Lean	2499.072	218.831	28.20424301	56.40848602
137	HLC104_eAT_Block12_Slide2_20x_Stitch_1_Merged_RAW_ch01.tif	Lean	772.325	124.612	15.67924369	31.35848739
138	HLC104_eAT_Block12_Slide2_20x_Stitch_1_Merged_RAW_ch01.tif	Lean	683.389	109.577	14.74888046	29.49776092
139	HLC104_eAT_Block12_Slide2_20x_Stitch_1_Merged_RAW_ch01.tif	Lean	493.583	112.996	12.53444648	25.06889296
140	HLC104_eAT_Block12_Slide2_20x_Stitch_1_Merged_RAW_ch01.tif	Lean	545.867	95.881	13.18161078	26.36322155
141	HLC104_eAT_Block12_Slide2_20x_Stitch_1_Merged_RAW_ch01.tif	Lean	4320.035	268.345	37.08247361	74.16494722
142	HLC104_eAT_Block12_Slide2_20x_Stitch_1_Merged_RAW_ch01.tif	Lean	2888.403	224.175	30.32172868	60.64345736
143	HLC104_eAT_Block12_Slide2_20x_Stitch_1_Merged_RAW_ch01.tif	Lean	416.794	100.181	11.51823123	23.03646246
144	HLC104_eAT_Block12_Slide2_20x_Stitch_1_Merged_RAW_ch01.tif	Lean	7251.745	373.377	48.04479291	96.08958582
145	HLC104_eAT_Block12_Slide2_20x_Stitch_1_Merged_RAW_ch01.tif	Lean	1303.616	180.816	20.37041631	40.74083262
146	HLC104_eAT_Block12_Slide2_20x_Stitch_1_Merged_RAW_ch01.tif	Lean	411.407	79.512	11.44355344	22.88710688
147	HLC104_eAT_Block12_Slide2_20x_Stitch_1_Merged_RAW_ch01.tif	Lean	1463.003	178.86	21.57981275	43.1596255
148	HLC104_eAT_Block12_Slide2_20x_Stitch_1_Merged_RAW_ch01.tif	Lean	1950.882	223.335	24.91957117	49.83914234
149	HLC104_eAT_Block12_Slide2_20x_Stitch_1_Merged_RAW_ch01.tif	Lean	5742.373	321.212	42.75341034	85.50682069
150	HLC104_eAT_Block12_Slide2_20x_Stitch_1_Merged_RAW_ch01.tif	Lean	800.316	122.433	15.96084255	31.9216851
151	HLC104_eAT_Block12_Slide2_20x_Stitch_1_Merged_RAW_ch01.tif	Lean	7609.705	353.614	49.21630149	98.43260298
152	HLC104_eAT_Block12_Slide2_20x_Stitch_1_Merged_RAW_ch01.tif	Lean	5627.665	366.666	42.32424135	84.64848269
153	HLC104_eAT_Block12_Slide2_20x_Stitch_1_Merged_RAW_ch01.tif	Lean	6017.207	392.108	43.7645573	87.52911459
154	HLC104_eAT_Block12_Slide2_20x_Stitch_1_Merged_RAW_ch01.tif	Lean	1754.948	175.82	23.63508617	47.27017233
155	HLC104_eAT_Block12_Slide2_20x_Stitch_1_Merged_RAW_ch01.tif	Lean	1573.908	184.919	22.38281654	44.76563308
156	HLC104_eAT_Block12_Slide2_20x_Stitch_1_Merged_RAW_ch01.tif	Lean	1281.857	155.071	20.19969692	40.39939385
157	HLC104_eAT_Block12_Slide2_20x_Stitch_1_Merged_RAW_ch01.tif	Lean	540.691	100.083	13.11896683	26.23793366
158	HLC104_eAT_Block12_Slide2_20x_Stitch_1_Merged_RAW_ch01.tif	Lean	4883.436	361.735	39.42646265	78.85292531
159	HLC104_eAT_Block12_Slide2_20x_Stitch_1_Merged_RAW_ch01.tif	Lean	1990.174	245.364	25.16926815	50.33853631
160	HLC104_eAT_Block12_Slide2_20x_Stitch_1_Merged_RAW_ch01.tif	Lean	967.413	123.023	17.54813728	35.09627456
161	HLC104_eAT_Block12_Slide2_20x_Stitch_1_Merged_RAW_ch01.tif	Lean	787.958	135.406	15.83713425	31.6742685
162	HLC104_eAT_Block12_Slide2_20x_Stitch_1_Merged_RAW_ch01.tif	Lean	544.705	104.016	13.1675733	26.3351466
163	HLC104_eAT_Block12_Slide2_20x_Stitch_1_Merged_RAW_ch01.tif	Lean	847.424	126.175	16.42386791	32.84773581
164	HLC104_eAT_Block12_Slide2_20x_Stitch_1_Merged_RAW_ch01.tif	Lean	1654.183	175.918	22.94652049	45.89304097
165	HLC104_eAT_Block12_Slide2_20x_Stitch_1_Merged_RAW_ch01.tif	Lean	4143.432	310.077	36.31659907	72.63319815
166	HLC104_eAT_Block12_Slide2_20x_Stitch_1_Merged_RAW_ch01.tif	Lean	2351.937	204.164	27.36137421	54.72274842
167	HLC104_eAT_Block12_Slide2_20x_Stitch_1_Merged_RAW_ch01.tif	Lean	388.275	77.352	11.11718359	22.23436719
168	HLC104_eAT_Block12_Slide2_20x_Stitch_1_Merged_RAW_ch01.tif	Lean	4300.917	331.258	37.00032974	74.00065948
169	HLC104_eAT_Block12_Slide2_20x_Stitch_1_Merged_RAW_ch01.tif	Lean	845.734	158.544	16.40748284	32.81496569
170	HLC104_eAT_Block12_Slide2_20x_Stitch_1_Merged_RAW_ch01.tif	Lean	477.422	93.904	12.32753595	24.65507189
171	HLC104_eAT_Block12_Slide2_20x_Stitch_1_Merged_RAW_ch01.tif	Lean	3928.486	315.827	35.36206911	70.72413821
172	HLC104_eAT_Block12_Slide2_20x_Stitch_1_Merged_RAW_ch01.tif	Lean	5416.205	347.698	41.52145948	83.04291895
173	HLC104_eAT_Block12_Slide2_20x_Stitch_1_Merged_RAW_ch01.tif	Lean	2598.887	281.108	28.76197881	57.52395762
174	HLC104_eAT_Block12_Slide2_20x_Stitch_1_Merged_RAW_ch01.tif	Lean	549.775	96.031	13.22871187	26.45742374
175	HLC104_eAT_Block12_Slide2_20x_Stitch_1_Merged_RAW_ch01.tif	Lean	2978.923	264.187	30.79319147	61.58638295
176	HLC104_eAT_Block12_Slide2_20x_Stitch_1_Merged_RAW_ch01.tif	Lean	301.241	73.898	9.792241236	19.58448247
177	HLC104_eAT_Block12_Slide2_20x_Stitch_1_Merged_RAW_ch01.tif	Lean	6905.508	461.823	46.88380814	93.76761628
178	HLC104_eAT_Block12_Slide2_20x_Stitch_1_Merged_RAW_ch01.tif	Lean	1621.545	212.2	22.71901856	45.43803712
179	HLC104_eAT_Block12_Slide2_20x_Stitch_1_Merged_RAW_ch01.tif	Lean	664.694	114.467	14.5457441	29.0914882
180	HLC104_eAT_Block12_Slide2_20x_Stitch_1_Merged_RAW_ch01.tif	Lean	3807.441	339.412	34.81301641	69.62603281
181	HLC104_eAT_Block12_Slide2_20x_Stitch_1_Merged_RAW_ch01.tif	Lean	4336.618	363.252	37.15357832	74.30715664
182	HLC104_eAT_Block12_Slide2_20x_Stitch_1_Merged_RAW_ch01.tif	Lean	2536.991	206.416	28.41741221	56.83482441
183	HLC104_eAT_Block12_Slide2_20x_Stitch_1_Merged_RAW_ch01.tif	Lean	860.205	127.048	16.54725825	33.0945165
184	HLC104_eAT_Block12_Slide2_20x_Stitch_1_Merged_RAW_ch01.tif	Lean	329.02	79.242	10.23378321	20.46756642
185	HLC104_eAT_Block12_Slide2_20x_Stitch_1_Merged_RAW_ch01.tif	Lean	9462.251	466.343	54.88103533	109.7620707
186	HLC104_eAT_Block12_Slide2_20x_Stitch_1_Merged_RAW_ch01.tif	Lean	843.622	126.988	16.38698333	32.77396667
187	HLC104_eAT_Block12_Slide2_20x_Stitch_1_Merged_RAW_ch01.tif	Lean	423.976	87.404	11.61704576	23.23409153
188	HLC104_eAT_Block12_Slide2_20x_Stitch_1_Merged_RAW_ch01.tif	Lean	1011.67	135.656	17.94504284	35.89008568
189	HLC104_eAT_Block12_Slide2_20x_Stitch_1_Merged_RAW_ch01.tif	Lean	1230.84	145.865	19.79364899	39.58729798
190	HLC104_eAT_Block12_Slide2_20x_Stitch_1_Merged_RAW_ch01.tif	Lean	460.416	109.866	12.10598879	24.21197758
191	HLC104_eAT_Block12_Slide2_20x_Stitch_1_Merged_RAW_ch01.tif	Lean	924.741	134.835	17.15675384	34.31350769
192	HLC104_eAT_Block12_Slide2_20x_Stitch_1_Merged_RAW_ch01.tif	Lean	4360.49	294.671	37.25569857	74.51139713
193	HLC104_eAT_Block12_Slide2_20x_Stitch_1_Merged_RAW_ch01.tif	Lean	3386.316	259.125	32.83135484	65.66270968
194	HLC104_eAT_Block12_Slide2_20x_Stitch_1_Merged_RAW_ch01.tif	Lean	5433.633	312.014	41.58820869	83.17641737
195	HLC104_eAT_Block12_Slide2_20x_Stitch_1_Merged_RAW_ch01.tif	Lean	942.486	132.273	17.32058346	34.64116692
196	HLC104_eAT_Block12_Slide2_20x_Stitch_1_Merged_RAW_ch01.tif	Lean	1267.598	172.706	20.087035	40.17407
197	HLC104_eAT_Block12_Slide2_20x_Stitch_1_Merged_RAW_ch01.tif	Lean	741.588	111.106	15.36407472	30.72814943
198	HLC104_eAT_Block12_Slide2_20x_Stitch_1_Merged_RAW_ch01.tif	Lean	4322.57	368.322	37.09335203	74.18670406
199	HLC104_eAT_Block12_Slide2_20x_Stitch_1_Merged_RAW_ch01.tif	Lean	462.001	85.139	12.12680855	24.25361711
200	HLC104_eAT_Block12_Slide2_20x_Stitch_1_Merged_RAW_ch01.tif	Lean	2331.657	199.758	27.24315463	54.48630926
201	HLC104_eAT_Block12_Slide2_20x_Stitch_1_Merged_RAW_ch01.tif	Lean	409.083	82.348	11.41118588	22.82237176
202	HLC104_eAT_Block12_Slide2_20x_Stitch_1_Merged_RAW_ch01.tif	Lean	785.211	143.148	15.80950423	31.61900846
203	HLC104_eAT_Block12_Slide2_20x_Stitch_1_Merged_RAW_ch01.tif	Lean	1913.702	243.419	24.68096971	49.36193942
204	HLC104_eAT_Block12_Slide2_20x_Stitch_1_Merged_RAW_ch01.tif	Lean	5199.781	385.942	40.68343273	81.36686545
205	HLC104_eAT_Block12_Slide2_20x_Stitch_1_Merged_RAW_ch01.tif	Lean	3173.589	247.295	31.78340374	63.56680748
206	HLC104_eAT_Block12_Slide2_20x_Stitch_1_Merged_RAW_ch01.tif	Lean	1259.993	152.017	20.0266879	40.05337581
207	HLC104_eAT_Block12_Slide2_20x_Stitch_1_Merged_RAW_ch01.tif	Lean	1063.531	151.762	18.39925084	36.79850168
208	HLC104_eAT_Block12_Slide2_20x_Stitch_1_Merged_RAW_ch01.tif	Lean	437.602	92.604	11.80224736	23.60449473
209	HLC104_eAT_Block12_Slide2_20x_Stitch_1_Merged_RAW_ch01.tif	Lean	522.946	96.281	12.9018945	25.803789
210	HLC104_eAT_Block12_Slide2_20x_Stitch_1_Merged_RAW_ch01.tif	Lean	2755.739	273.912	29.61720729	59.23441457
211	HLC104_eAT_Block12_Slide2_20x_Stitch_1_Merged_RAW_ch01.tif	Lean	5014.199	297.41	39.9508337	79.90166739
212	HLC104_eAT_Block12_Slide2_20x_Stitch_1_Merged_RAW_ch01.tif	Lean	5276.358	306.722	40.9819096	81.9638192
213	HLC104_eAT_Block12_Slide2_20x_Stitch_1_Merged_RAW_ch01.tif	Lean	3587.319	311.35	33.79170168	67.58340336
214	HLC104_eAT_Block12_Slide2_20x_Stitch_1_Merged_RAW_ch01.tif	Lean	1478.846	188.346	21.69634305	43.39268611
215	HLC104_eAT_Block12_Slide2_20x_Stitch_1_Merged_RAW_ch01.tif	Lean	1890.253	167.119	24.52929305	49.05858609
216	HLC104_eAT_Block12_Slide2_20x_Stitch_1_Merged_RAW_ch01.tif	Lean	714.654	105.873	15.08248764	30.16497528
217	HLC104_eAT_Block12_Slide2_20x_Stitch_1_Merged_RAW_ch01.tif	Lean	4611.453	283.248	38.31280569	76.62561137
218	HLC104_eAT_Block12_Slide2_20x_Stitch_1_Merged_RAW_ch01.tif	Lean	471.19	89.039	12.24681327	24.49362654
219	HLC104_eAT_Block12_Slide2_20x_Stitch_1_Merged_RAW_ch01.tif	Lean	416.688	79.229	11.51676647	23.03353293
220	HLC104_eAT_Block12_Slide2_20x_Stitch_1_Merged_RAW_ch01.tif	Lean	2407.073	203.054	27.68023	55.36045999
221	HLC104_eAT_Block12_Slide2_20x_Stitch_1_Merged_RAW_ch01.tif	Lean	1186.901	161.966	19.43713771	38.87427541
222	HLC104_eAT_Block12_Slide2_20x_Stitch_1_Merged_RAW_ch01.tif	Lean	3720.089	338.46	34.41135141	68.82270283
223	HLC104_eAT_Block12_Slide2_20x_Stitch_1_Merged_RAW_ch01.tif	Lean	3782.091	251.317	34.69693006	69.39386012
224	HLC104_eAT_Block12_Slide2_20x_Stitch_1_Merged_RAW_ch01.tif	Lean	5114.964	383.66	40.35026157	80.70052314
225	HLC104_eAT_Block12_Slide2_20x_Stitch_1_Merged_RAW_ch01.tif	Lean	4398.937	294.733	37.41958225	74.8391645
226	HLC104_eAT_Block12_Slide2_20x_Stitch_1_Merged_RAW_ch01.tif	Lean	451.967	95.421	11.99439721	23.98879441
227	HLC104_eAT_Block12_Slide2_20x_Stitch_1_Merged_RAW_ch01.tif	Lean	5368.04	313.744	41.33642705	82.6728541
228	HLC104_eAT_Block12_Slide2_20x_Stitch_1_Merged_RAW_ch01.tif	Lean	8468.22	424.727	51.91837964	103.8367593
229	HLC104_eAT_Block12_Slide2_20x_Stitch_1_Merged_RAW_ch01.tif	Lean	802.745	141.808	15.98504519	31.97009037
230	HLC104_eAT_Block12_Slide2_20x_Stitch_1_Merged_RAW_ch01.tif	Lean	4093.471	282.014	36.09698447	72.19396895
231	HLC104_eAT_Block12_Slide2_20x_Stitch_1_Merged_RAW_ch01.tif	Lean	5965.768	324.522	43.57709184	87.15418368
232	HLC104_eAT_Block12_Slide2_20x_Stitch_1_Merged_RAW_ch01.tif	Lean	2262.79	203.664	26.83781711	53.67563422
233	HLC104_eAT_Block12_Slide2_20x_Stitch_1_Merged_RAW_ch01.tif	Lean	408.344	89.604	11.40087418	22.80174837
234	HLC104_eAT_Block12_Slide2_20x_Stitch_1_Merged_RAW_ch01.tif	Lean	842.037	120.2	16.37158214	32.74316427
235	HLC104_eAT_Block12_Slide2_20x_Stitch_1_Merged_RAW_ch01.tif	Lean	1317.03	147.416	20.47495224	40.94990449
236	HLC104_eAT_Block12_Slide2_20x_Stitch_1_Merged_RAW_ch01.tif	Lean	450.91	95.631	11.98036355	23.9607271
237	HLC104_eAT_Block12_Slide2_20x_Stitch_1_Merged_RAW_ch01.tif	Lean	1206.547	154.9	19.59734263	39.19468526
238	HLC104_eAT_Block12_Slide2_20x_Stitch_1_Merged_RAW_ch01.tif	Lean	2871.609	218.089	30.23345058	60.46690116
239	HLC104_eAT_Block12_Slide2_20x_Stitch_1_Merged_RAW_ch01.tif	Lean	8293.729	364.577	51.38069612	102.7613922
240	HLC104_eAT_Block12_Slide2_20x_Stitch_1_Merged_RAW_ch01.tif	Lean	5864.052	326.254	43.20400126	86.40800252
241	HLC104_eAT_Block12_Slide2_20x_Stitch_1_Merged_RAW_ch01.tif	Lean	3052.438	243.294	31.17083881	62.34167763
242	HLC104_eAT_Block12_Slide2_20x_Stitch_1_Merged_RAW_ch01.tif	Lean	3191.228	246.618	31.87160839	63.74321678
243	HLC104_eAT_Block12_Slide2_20x_Stitch_1_Merged_RAW_ch01.tif	Lean	1430.999	186.206	21.34247242	42.68494483
244	HLC104_eAT_Block12_Slide2_20x_Stitch_1_Merged_RAW_ch01.tif	Lean	1057.828	151.242	18.34985314	36.69970628
245	HLC104_eAT_Block12_Slide2_20x_Stitch_1_Merged_RAW_ch01.tif	Lean	1027.83	134.96	18.08779838	36.17559676
246	HLC104_eAT_Block12_Slide2_20x_Stitch_1_Merged_RAW_ch01.tif	Lean	1865.22	179.127	24.36632853	48.73265705
247	HLC104_eAT_Block12_Slide2_20x_Stitch_1_Merged_RAW_ch01.tif	Lean	4282.539	309.327	36.92119312	73.84238625
248	HLC104_eAT_Block12_Slide2_20x_Stitch_1_Merged_RAW_ch01.tif	Lean	4168.781	324.418	36.42751989	72.85503979
249	HLC104_eAT_Block12_Slide2_20x_Stitch_1_Merged_RAW_ch01.tif	Lean	2908.472	263.76	30.42688599	60.85377199
250	HLC104_eAT_Block12_Slide2_20x_Stitch_1_Merged_RAW_ch01.tif	Lean	790.809	113.39	15.86575945	31.73151889
251	HLC104_eAT_Block12_Slide2_20x_Stitch_1_Merged_RAW_ch01.tif	Lean	1338.26	180.552	20.63931657	41.27863313
252	HLC104_eAT_Block12_Slide2_20x_Stitch_1_Merged_RAW_ch01.tif	Lean	3982.671	351.087	35.60510571	71.21021142
253	HLC104_eAT_Block12_Slide2_20x_Stitch_1_Merged_RAW_ch01.tif	Lean	8150.185	364.781	50.93411882	101.8682376
254	HLC104_eAT_Block12_Slide2_20x_Stitch_1_Merged_RAW_ch01.tif	Lean	724.266	105.454	15.18357758	30.36715515
255	HLC104_eAT_Block12_Slide2_20x_Stitch_1_Merged_RAW_ch01.tif	Lean	475.626	107.219	12.3043268	24.60865359
256	HLC104_eAT_Block12_Slide2_20x_Stitch_1_Merged_RAW_ch01.tif	Lean	2298.597	214.629	27.04932808	54.09865616
257	HLC104_eAT_Block12_Slide2_20x_Stitch_1_Merged_RAW_ch01.tif	Lean	2193.818	250.129	26.4256307	52.8512614
258	HLC104_eAT_Block12_Slide2_20x_Stitch_1_Merged_RAW_ch01.tif	Lean	880.379	139.76	16.74017142	33.48034285
259	HLC104_eAT_Block12_Slide2_20x_Stitch_1_Merged_RAW_ch01.tif	Lean	395.352	81.225	11.21804128	22.43608256
260	HLC104_eAT_Block12_Slide2_20x_Stitch_1_Merged_RAW_ch01.tif	Lean	1549.826	161.912	22.21091933	44.42183867
261	HLC104_eAT_Block12_Slide2_20x_Stitch_1_Merged_RAW_ch01.tif	Lean	578.293	99.925	13.56747504	27.13495008
262	HLC104_eAT_Block12_Slide2_20x_Stitch_1_Merged_RAW_ch01.tif	Lean	875.098	125.814	16.6898875	33.379775
263	HLC104_eAT_Block12_Slide2_20x_Stitch_1_Merged_RAW_ch01.tif	Lean	382.466	85.237	11.03370785	22.0674157
264	HLC104_eAT_Block12_Slide2_20x_Stitch_1_Merged_RAW_ch01.tif	Lean	1480.853	162.779	21.71106054	43.42212109
265	HLC104_eAT_Block12_Slide2_20x_Stitch_1_Merged_RAW_ch01.tif	Lean	3886.659	276.207	35.17331352	70.34662704
266	HLC104_eAT_Block12_Slide2_20x_Stitch_1_Merged_RAW_ch01.tif	Lean	3311.323	292.794	32.46577963	64.93155927
267	HLC104_eAT_Block12_Slide2_20x_Stitch_1_Merged_RAW_ch01.tif	Lean	3985.523	304.429	35.61785188	71.23570376
268	HLC104_eAT_Block12_Slide2_20x_Stitch_1_Merged_RAW_ch01.tif	Lean	2207.443	193.663	26.50756364	53.01512728
269	HLC104_eAT_Block12_Slide2_20x_Stitch_1_Merged_RAW_ch01.tif	Lean	4872.662	274.679	39.38294665	78.76589329
270	HLC104_eAT_Block12_Slide2_20x_Stitch_1_Merged_RAW_ch01.tif	Lean	1064.905	177.446	18.41113221	36.82226443
271	HLC104_eAT_Block12_Slide2_20x_Stitch_1_Merged_RAW_ch01.tif	Lean	4191.279	267.956	36.52568331	73.05136663
272	HLC104_eAT_Block12_Slide2_20x_Stitch_1_Merged_RAW_ch01.tif	Lean	464.113	86.229	12.15449531	24.30899062
273	HLC104_eAT_Block12_Slide2_20x_Stitch_1_Merged_RAW_ch01.tif	Lean	551.465	95.348	13.2490287	26.49805739
274	HLC104_eAT_Block12_Slide2_20x_Stitch_1_Merged_RAW_ch01.tif	Lean	5057.927	283.248	40.12465785	80.2493157
275	HLC104_eAT_Block12_Slide2_20x_Stitch_1_Merged_RAW_ch01.tif	Lean	485.449	97.646	12.43073674	24.86147348
276	HLC104_eAT_Block12_Slide2_20x_Stitch_1_Merged_RAW_ch01.tif	Lean	981.989	138.566	17.67984182	35.35968364
277	HLC104_eAT_Block12_Slide2_20x_Stitch_1_Merged_RAW_ch01.tif	Lean	2309.476	224.917	27.11326322	54.22652645
278	HLC104_eAT_Block12_Slide2_20x_Stitch_1_Merged_RAW_ch01.tif	Lean	4099.386	275.925	36.12305484	72.24610968
279	HLC104_eAT_Block12_Slide2_20x_Stitch_1_Merged_RAW_ch01.tif	Lean	1248.057	149.581	19.93160509	39.86321019
280	HLC104_eAT_Block12_Slide2_20x_Stitch_1_Merged_RAW_ch01.tif	Lean	2710.109	214.575	29.37098036	58.74196072
281	HLC104_eAT_Block12_Slide2_20x_Stitch_1_Merged_RAW_ch01.tif	Lean	774.755	132.991	15.70389047	31.40778094
282	HLC104_eAT_Block12_Slide2_20x_Stitch_1_Merged_RAW_ch01.tif	Lean	2010.031	186.494	25.29451994	50.58903987
283	HLC104_eAT_Block12_Slide2_20x_Stitch_1_Merged_RAW_ch01.tif	Lean	5717.34	316.237	42.66012007	85.32024015
284	HLC104_eAT_Block12_Slide2_20x_Stitch_1_Merged_RAW_ch01.tif	Lean	3410.821	229.318	32.94993239	65.89986477
285	HLC104_eAT_Block12_Slide2_20x_Stitch_1_Merged_RAW_ch01.tif	Lean	5679.421	395.26	42.5184178	85.0368356
286	HLC104_eAT_Block12_Slide2_20x_Stitch_1_Merged_RAW_ch01.tif	Lean	2055.344	211.142	25.57804361	51.15608721
287	HLC104_eAT_Block12_Slide2_20x_Stitch_1_Merged_RAW_ch01.tif	Lean	5728.747	311.622	42.70265572	85.40531144
288	HLC104_eAT_Block12_Slide2_20x_Stitch_1_Merged_RAW_ch01.tif	Lean	2699.652	219.429	29.31426139	58.62852278
289	HLC104_eAT_Block12_Slide2_20x_Stitch_1_Merged_RAW_ch01.tif	Lean	2503.402	196.815	28.22866638	56.45733276
290	HLC104_eAT_Block12_Slide2_20x_Stitch_1_Merged_RAW_ch01.tif	Lean	625.296	107.994	14.1080792	28.21615839
291	HLC104_eAT_Block12_Slide2_20x_Stitch_1_Merged_RAW_ch01.tif	Lean	8823.54	376.462	52.9964151	105.9928302
292	HLC104_eAT_Block12_Slide2_20x_Stitch_1_Merged_RAW_ch01.tif	Lean	4964.872	287.491	39.75384058	79.50768117
293	HLC104_eAT_Block12_Slide2_20x_Stitch_1_Merged_RAW_ch01.tif	Lean	449.96	93.616	11.96773648	23.93547295
294	HLC104_eAT_Block12_Slide2_20x_Stitch_1_Merged_RAW_ch01.tif	Lean	768.206	121.987	15.63737716	31.27475432
295	HLC104_eAT_Block12_Slide2_20x_Stitch_1_Merged_RAW_ch01.tif	Lean	4838.017	284.791	39.24268901	78.48537802
296	HLC104_eAT_Block12_Slide2_20x_Stitch_1_Merged_RAW_ch01.tif	Lean	2148.399	191.958	26.15065279	52.30130557
297	HLC104_eAT_Block12_Slide2_20x_Stitch_1_Merged_RAW_ch01.tif	Lean	7895.947	369.567	50.13340195	100.2668039
298	HLC104_eAT_Block12_Slide2_20x_Stitch_1_Merged_RAW_ch01.tif	Lean	756.482	124.298	15.51759322	31.03518644
299	HLC104_eAT_Block12_Slide2_20x_Stitch_1_Merged_RAW_ch01.tif	Lean	3238.02	304.785	32.10441991	64.20883982
300	HLC104_eAT_Block12_Slide2_20x_Stitch_1_Merged_RAW_ch01.tif	Lean	2457.984	256.512	27.97142483	55.94284967
301	HLC104_eAT_Block12_Slide2_20x_Stitch_1_Merged_RAW_ch01.tif	Lean	854.184	122.814	16.48924534	32.97849068
302	HLC104_eAT_Block12_Slide2_20x_Stitch_1_Merged_RAW_ch01.tif	Lean	473.197	103.89	12.27286777	24.54573553
303	HLC104_eAT_Block12_Slide2_20x_Stitch_1_Merged_RAW_ch01.tif	Lean	641.773	113.01	14.29274958	28.58549916
304	HLC104_eAT_Block12_Slide2_20x_Stitch_1_Merged_RAW_ch01.tif	Lean	9319.552	509.537	54.46563629	108.9312726
305	HLC104_eAT_Block12_Slide2_20x_Stitch_1_Merged_RAW_ch01.tif	Lean	2809.396	210.156	29.90415558	59.80831116
306	HLC104_eAT_Block12_Slide2_20x_Stitch_1_Merged_RAW_ch01.tif	Lean	1435.012	166.173	21.37237718	42.74475436
307	HLC104_eAT_Block12_Slide2_20x_Stitch_1_Merged_RAW_ch01.tif	Lean	2378.66	196.095	27.51637683	55.03275366
308	HLC104_eAT_Block12_Slide2_20x_Stitch_1_Merged_RAW_ch01.tif	Lean	818.483	130.364	16.14097985	32.2819597
309	HLC104_eAT_Block12_Slide2_20x_Stitch_1_Merged_RAW_ch01.tif	Lean	942.38	136.542	17.31960942	34.63921884
310	HLC104_eAT_Block12_Slide2_20x_Stitch_1_Merged_RAW_ch01.tif	Lean	1418.324	149.504	21.24774226	42.49548451
311	HLC104_eAT_Block12_Slide2_20x_Stitch_1_Merged_RAW_ch01.tif	Lean	2965.298	216.62	30.72268981	61.44537961
312	HLC104_eAT_Block12_Slide2_20x_Stitch_1_Merged_RAW_ch01.tif	Lean	2385.843	212.823	27.55789204	55.11578408
313	HLC104_eAT_Block12_Slide2_20x_Stitch_1_Merged_RAW_ch01.tif	Lean	439.186	86.346	11.82358853	23.64717706
314	HLC104_eAT_Block12_Slide2_20x_Stitch_1_Merged_RAW_ch01.tif	Lean	802.111	139.752	15.97873152	31.95746305
315	HLC104_eAT_Block12_Slide2_20x_Stitch_1_Merged_RAW_ch01.tif	Lean	2043.62	232.856	25.50498872	51.00997744
316	HLC104_eAT_Block12_Slide2_20x_Stitch_1_Merged_RAW_ch01.tif	Lean	3809.764	297.646	34.82363487	69.64726973
317	HLC104_eAT_Block12_Slide2_20x_Stitch_1_Merged_RAW_ch01.tif	Lean	5051.273	363.146	40.09825599	80.19651199
318	HLC104_eAT_Block12_Slide2_20x_Stitch_1_Merged_RAW_ch01.tif	Lean	4556.211	297.923	38.0826339	76.1652678
319	HLC104_eAT_Block12_Slide2_20x_Stitch_1_Merged_RAW_ch01.tif	Lean	611.671	111.946	13.95352738	27.90705476
320	HLC104_eAT_Block12_Slide2_20x_Stitch_1_Merged_RAW_ch01.tif	Lean	2756.69	218.923	29.62231726	59.24463453
321	HLC104_eAT_Block12_Slide2_20x_Stitch_1_Merged_RAW_ch01.tif	Lean	6010.975	337.266	43.74188803	87.48377605
322	HLC104_eAT_Block12_Slide2_20x_Stitch_1_Merged_RAW_ch01.tif	Lean	455.241	95.538	12.03776187	24.07552374
323	HLC104_eAT_Block12_Slide2_20x_Stitch_1_Merged_RAW_ch01.tif	Lean	1207.181	148.025	19.60249083	39.20498166
324	HLC104_eAT_Block12_Slide2_20x_Stitch_1_Merged_RAW_ch01.tif	Lean	600.897	100.719	13.8300924	27.66018479
325	HLC104_eAT_Block12_Slide2_20x_Stitch_1_Merged_RAW_ch01.tif	Lean	2055.344	230.208	25.57804361	51.15608721
326	HLC104_eAT_Block12_Slide2_20x_Stitch_1_Merged_RAW_ch01.tif	Lean	5744.485	326.442	42.76127181	85.52254361
327	HLC104_eAT_Block12_Slide2_20x_Stitch_1_Merged_RAW_ch01.tif	Lean	7640.231	452.446	49.31491722	98.62983443
328	HLC104_eAT_Block12_Slide2_20x_Stitch_1_Merged_RAW_ch01.tif	Lean	2147.343	180.737	26.1442251	52.28845019
329	HLC104_eAT_Block12_Slide2_20x_Stitch_1_Merged_RAW_ch01.tif	Lean	363.453	92.073	10.75596035	21.5119207
330	HLC104_eAT_Block12_Slide2_20x_Stitch_1_Merged_RAW_ch01.tif	Lean	5937.461	308.979	43.47358434	86.94716867
331	HLC104_eAT_Block12_Slide2_20x_Stitch_1_Merged_RAW_ch01.tif	Lean	394.296	88.473	11.20304936	22.40609871
332	HLC104_eAT_Block12_Slide2_20x_Stitch_1_Merged_RAW_ch01.tif	Lean	529.389	100.208	12.98113063	25.96226125
333	HLC104_eAT_Block12_Slide2_20x_Stitch_1_Merged_RAW_ch01.tif	Lean	1491.31	174.808	21.7875817	43.5751634
334	HLC104_eAT_Block12_Slide2_20x_Stitch_1_Merged_RAW_ch01.tif	Lean	5249.107	299.604	40.87594221	81.75188442
335	HLC104_eAT_Block12_Slide2_20x_Stitch_1_Merged_RAW_ch01.tif	Lean	1430.893	168.971	21.34168194	42.68336388
336	HLC104_eAT_Block12_Slide2_20x_Stitch_1_Merged_RAW_ch01.tif	Lean	2288.668	197.212	26.99084383	53.98168766
337	HLC104_eAT_Block12_Slide2_20x_Stitch_1_Merged_RAW_ch01.tif	Lean	5932.285	381.996	43.45463109	86.90926218
338	HLC104_eAT_Block12_Slide2_20x_Stitch_1_Merged_RAW_ch01.tif	Lean	615.896	113.556	14.00163511	28.00327021
339	HLC104_eAT_Block12_Slide2_20x_Stitch_1_Merged_RAW_ch01.tif	Lean	785	127.429	15.80737994	31.61475989
340	HLC104_eAT_Block12_Slide2_20x_Stitch_1_Merged_RAW_ch01.tif	Lean	2743.275	205.347	29.55015318	59.10030636
341	HLC104_eAT_Block12_Slide2_20x_Stitch_1_Merged_RAW_ch01.tif	Lean	3077.154	242.087	31.29678162	62.59356323
342	HLC104_eAT_Block12_Slide2_20x_Stitch_1_Merged_RAW_ch01.tif	Lean	2380.773	219.935	27.52859573	55.05719145
343	HLC104_eAT_Block12_Slide2_20x_Stitch_1_Merged_RAW_ch01.tif	Lean	426.934	85.636	11.65750029	23.31500057
344	HLC104_eAT_Block12_Slide2_20x_Stitch_1_Merged_RAW_ch01.tif	Lean	364.721	78.862	10.77470649	21.54941298
345	HLC104_eAT_Block12_Slide2_20x_Stitch_1_Merged_RAW_ch01.tif	Lean	1100.077	144.933	18.7127065	37.42541301
346	HLC104_eAT_Block12_Slide2_20x_Stitch_1_Merged_RAW_ch01.tif	Lean	3142.324	247.798	31.6264572	63.25291439
347	HLC104_eAT_Block12_Slide2_20x_Stitch_1_Merged_RAW_ch01.tif	Lean	3672.136	245.666	34.18884602	68.37769204
348	HLC104_eAT_Block12_Slide2_20x_Stitch_1_Merged_RAW_ch01.tif	Lean	452.072	88.44	11.99579038	23.99158076
349	HLC104_eAT_Block12_Slide2_20x_Stitch_1_Merged_RAW_ch01.tif	Lean	4461.572	295.487	37.68504313	75.37008625
350	HLC104_eAT_Block12_Slide2_20x_Stitch_1_Merged_RAW_ch01.tif	Lean	806.019	123.844	16.01760956	32.03521913
351	HLC104_eAT_Block12_Slide2_20x_Stitch_1_Merged_RAW_ch01.tif	Lean	3861.837	249.631	35.0608171	70.12163421
352	HLC104_eAT_Block12_Slide2_20x_Stitch_1_Merged_RAW_ch01.tif	Lean	815.314	112.071	16.10970225	32.2194045
353	HLC104_eAT_Block12_Slide2_20x_Stitch_1_Merged_RAW_ch01.tif	Lean	3240.977	238.725	32.11907564	64.23815128
354	HLC104_eAT_Block12_Slide2_20x_Stitch_1_Merged_RAW_ch01.tif	Lean	4178.604	265.46	36.47041217	72.94082433
355	HLC104_eAT_Block12_Slide2_20x_Stitch_1_Merged_RAW_ch01.tif	Lean	861.683	149.896	16.56146786	33.12293572
356	HLC104_eAT_Block12_Slide2_20x_Stitch_1_Merged_RAW_ch01.tif	Lean	6068.224	331.139	43.949695	87.89939
357	HLC104_eAT_Block12_Slide2_20x_Stitch_1_Merged_RAW_ch01.tif	Lean	1244.466	166.252	19.90291011	39.80582022
358	HLC104_eAT_Block12_Slide2_20x_Stitch_1_Merged_RAW_ch01.tif	Lean	4987.581	291.995	39.8446526	79.68930519
359	HLC104_eAT_Block12_Slide2_20x_Stitch_1_Merged_RAW_ch01.tif	Lean	702.824	114.541	14.957133	29.91426599
360	HLC104_eAT_Block12_Slide2_20x_Stitch_1_Merged_RAW_ch01.tif	Lean	2620.962	229.933	28.88387294	57.76774588
361	HLC104_eAT_Block12_Slide2_20x_Stitch_1_Merged_RAW_ch01.tif	Lean	3166.09	234.477	31.7458304	63.49166079
362	HLC104_eAT_Block12_Slide2_20x_Stitch_1_Merged_RAW_ch01.tif	Lean	990.123	141.911	17.75291355	35.5058271
363	HLC104_eAT_Block12_Slide2_20x_Stitch_1_Merged_RAW_ch01.tif	Lean	2735.776	260.629	29.50973648	59.01947296
364	HLC104_eAT_Block12_Slide2_20x_Stitch_1_Merged_RAW_ch01.tif	Lean	3661.573	243.12	34.13963803	68.27927606
365	HLC104_eAT_Block12_Slide2_20x_Stitch_1_Merged_RAW_ch01.tif	Lean	522.629	92.552	12.89798347	25.79596693
366	HLC104_eAT_Block12_Slide2_20x_Stitch_1_Merged_RAW_ch01.tif	Lean	4850.692	289.387	39.29406085	78.58812171
367	HLC104_eAT_Block12_Slide2_20x_Stitch_1_Merged_RAW_ch01.tif	Lean	1337.204	179.72	20.63117188	41.26234376
368	HLC104_eAT_Block12_Slide2_20x_Stitch_1_Merged_RAW_ch01.tif	Lean	2175.967	194.221	26.31789901	52.63579801
369	HLC104_eAT_Block12_Slide2_20x_Stitch_1_Merged_RAW_ch01.tif	Lean	6198.881	322.808	44.42032311	88.84064623
370	HLC104_eAT_Block12_Slide2_20x_Stitch_1_Merged_RAW_ch01.tif	Lean	4586.737	271.739	38.20999519	76.41999038
371	HLC104_eAT_Block12_Slide2_20x_Stitch_1_Merged_RAW_ch01.tif	Lean	3726.638	252.527	34.44162769	68.88325537
372	HLC104_eAT_Block12_Slide2_20x_Stitch_1_Merged_RAW_ch01.tif	Lean	837.707	131.171	16.32943416	32.65886831
373	HLC104_eAT_Block12_Slide2_20x_Stitch_1_Merged_RAW_ch01.tif	Lean	753.313	122.419	15.48505652	30.97011303
374	HLC104_eAT_Block12_Slide2_20x_Stitch_1_Merged_RAW_ch01.tif	Lean	1406.282	164.269	21.1573501	42.31470021
375	HLC104_eAT_Block12_Slide2_20x_Stitch_1_Merged_RAW_ch01.tif	Lean	5999.991	316.488	43.70190445	87.40380889
376	HLC104_eAT_Block12_Slide2_20x_Stitch_1_Merged_RAW_ch01.tif	Lean	5015.466	280.996	39.95588081	79.91176163
377	HLC104_eAT_Block12_Slide2_20x_Stitch_1_Merged_RAW_ch01.tif	Lean	5727.585	301.467	42.69832467	85.39664934
378	HLC104_eAT_Block12_Slide2_20x_Stitch_1_Merged_RAW_ch01.tif	Lean	5830.886	315.104	43.08165107	86.16330214
379	HLC104_eAT_Block12_Slide2_20x_Stitch_1_Merged_RAW_ch01.tif	Lean	3060.465	232.01	31.2117969	62.4235938
380	HLC104_eAT_Block12_Slide2_20x_Stitch_1_Merged_RAW_ch01.tif	Lean	2629.201	205.706	28.92923558	57.85847115
381	HLC104_eAT_Block12_Slide2_20x_Stitch_1_Merged_RAW_ch01.tif	Lean	3907.995	273.259	35.26972418	70.53944836
382	HLC104_eAT_Block12_Slide2_20x_Stitch_1_Merged_RAW_ch01.tif	Lean	492.632	88.69	12.52236543	25.04473085
383	HLC104_eAT_Block12_Slide2_20x_Stitch_1_Merged_RAW_ch01.tif	Lean	4956.528	286.958	39.72042124	79.44084248
384	HLC104_eAT_Block12_Slide2_20x_Stitch_1_Merged_RAW_ch01.tif	Lean	1001.424	149.115	17.85393961	35.70787921
385	HLC104_eAT_Block12_Slide2_20x_Stitch_1_Merged_RAW_ch01.tif	Lean	1580.774	173.954	22.4315847	44.86316939
386	HLC104_eAT_Block12_Slide2_20x_Stitch_1_Merged_RAW_ch01.tif	Lean	2836.964	220.321	30.05051893	60.10103786
387	HLC104_eAT_Block12_Slide2_20x_Stitch_1_Merged_RAW_ch01.tif	Lean	2759.753	223.348	29.6387696	59.2775392
388	HLC104_eAT_Block12_Slide2_20x_Stitch_1_Merged_RAW_ch01.tif	Lean	1638.55	208.523	22.83783405	45.6756681
389	HLC104_eAT_Block12_Slide2_20x_Stitch_1_Merged_RAW_ch01.tif	Lean	1696.961	171.637	23.24133092	46.48266183
390	HLC104_eAT_Block12_Slide2_20x_Stitch_1_Merged_RAW_ch01.tif	Lean	506.68	105.112	12.69965563	25.39931126
391	HLC104_eAT_Block12_Slide2_20x_Stitch_1_Merged_RAW_ch01.tif	Lean	1521.202	215.456	22.00485482	44.00970963
392	HLC104_eAT_Block12_Slide2_20x_Stitch_1_Merged_RAW_ch01.tif	Lean	11753.56	591.964	61.16595741	122.3319148
393	HLC104_eAT_Block12_Slide2_20x_Stitch_1_Merged_RAW_ch01.tif	Lean	1999.997	207.196	25.2313063	50.46261259
394	HLC104_eAT_Block12_Slide2_20x_Stitch_1_Merged_RAW_ch01.tif	Lean	363.665	75.31	10.75909684	21.51819368
395	HLC104_eAT_Block12_Slide2_20x_Stitch_1_Merged_RAW_ch01.tif	Lean	3497.644	246.218	33.36666995	66.7333399
396	HLC104_eAT_Block12_Slide2_20x_Stitch_1_Merged_RAW_ch01.tif	Lean	6326.264	332.553	44.87440667	89.74881334
397	HLC104_eAT_Block12_Slide2_20x_Stitch_1_Merged_RAW_ch01.tif	Lean	2398.201	200.966	27.62917095	55.2583419
398	HLC104_eAT_Block12_Slide2_20x_Stitch_1_Merged_RAW_ch01.tif	Lean	6911.845	336.856	46.90531521	93.81063043
399	HLC104_eAT_Block12_Slide2_20x_Stitch_1_Merged_RAW_ch01.tif	Lean	2256.241	192.548	26.79895177	53.59790354
400	HLC104_eAT_Block12_Slide2_20x_Stitch_1_Merged_RAW_ch01.tif	Lean	2992.232	217.819	30.86190252	61.72380505
401	HLC104_eAT_Block12_Slide2_20x_Stitch_1_Merged_RAW_ch01.tif	Lean	787.429	118.579	15.83181718	31.66363437
402	HLC104_eAT_Block12_Slide2_20x_Stitch_1_Merged_RAW_ch01.tif	Lean	1779.242	227.727	23.79811586	47.59623172
403	HLC104_eAT_Block12_Slide2_20x_Stitch_1_Merged_RAW_ch01.tif	Lean	3745.862	264.056	34.53034762	69.06069524
404	HLC104_eAT_Block12_Slide2_20x_Stitch_1_Merged_RAW_ch01.tif	Lean	6761.436	336.779	46.39215369	92.78430737
405	HLC104_eAT_Block12_Slide2_20x_Stitch_1_Merged_RAW_ch01.tif	Lean	3019.166	234.371	31.00049009	62.00098018
406	HLC104_eAT_Block12_Slide2_20x_Stitch_1_Merged_RAW_ch01.tif	Lean	8917.44	393.343	53.27766241	106.5553248
407	HLC104_eAT_Block12_Slide2_20x_Stitch_1_Merged_RAW_ch01.tif	Lean	1624.08	164.846	22.73677022	45.47354044
408	HLC104_eAT_Block12_Slide2_20x_Stitch_1_Merged_RAW_ch01.tif	Lean	6911.423	346.094	46.9038833	93.8077666
409	HLC104_eAT_Block12_Slide2_20x_Stitch_1_Merged_RAW_ch01.tif	Lean	1177.606	138.438	19.3608789	38.7217578
410	HLC104_eAT_Block12_Slide2_20x_Stitch_1_Merged_RAW_ch01.tif	Lean	397.464	84.516	11.24796518	22.49593035
411	HLC104_eAT_Block12_Slide2_20x_Stitch_1_Merged_RAW_ch01.tif	Lean	3831.1	243.794	34.92101094	69.84202188
412	HLC104_eAT_Block12_Slide2_20x_Stitch_1_Merged_RAW_ch01.tif	Lean	3824.552	299.74	34.89115521	69.78231042
413	HLC104_eAT_Block12_Slide2_20x_Stitch_1_Merged_RAW_ch01.tif	Lean	3512.326	246.604	33.43662796	66.87325592
414	HLC104_eAT_Block12_Slide2_20x_Stitch_1_Merged_RAW_ch01.tif	Lean	2331.763	211.229	27.24377388	54.48754776
415	HLC104_eAT_Block12_Slide2_20x_Stitch_1_Merged_RAW_ch01.tif	Lean	6163.18	333.823	44.2922242	88.58444839
416	HLC104_eAT_Block12_Slide2_20x_Stitch_1_Merged_RAW_ch01.tif	Lean	1492.155	166.81	21.79375342	43.58750684
417	HLC104_eAT_Block12_Slide2_20x_Stitch_1_Merged_RAW_ch01.tif	Lean	1659.358	199.377	22.98238578	45.96477156
418	HLC104_eAT_Block12_Slide2_20x_Stitch_1_Merged_RAW_ch01.tif	Lean	889.779	121.756	16.82930338	33.65860676
419	HLC104_eAT_Block12_Slide2_20x_Stitch_1_Merged_RAW_ch01.tif	Lean	3025.715	239.231	31.03409411	62.06818822
420	HLC104_eAT_Block12_Slide2_20x_Stitch_1_Merged_RAW_ch01.tif	Lean	2066.223	178.156	25.64564696	51.29129392
421	HLC104_eAT_Block12_Slide2_20x_Stitch_1_Merged_RAW_ch01.tif	Lean	6331.123	326.045	44.89163665	89.78327331
422	HLC104_eAT_Block12_Slide2_20x_Stitch_1_Merged_RAW_ch01.tif	Lean	6114.699	321.052	44.11767381	88.23534763
423	HLC104_eAT_Block12_Slide2_20x_Stitch_1_Merged_RAW_ch01.tif	Lean	370.319	79.892	10.85708058	21.71416116
424	HLC104_eAT_Block12_Slide2_20x_Stitch_1_Merged_RAW_ch01.tif	Lean	4722.147	292.854	38.76991197	77.53982394
425	HLC104_eAT_Block12_Slide2_20x_Stitch_1_Merged_RAW_ch01.tif	Lean	2800.735	211.262	29.8580247	59.7160494
426	HLC104_eAT_Block12_Slide2_20x_Stitch_1_Merged_RAW_ch01.tif	Lean	5336.564	289.117	41.21505889	82.43011778
427	HLC104_eAT_Block12_Slide2_20x_Stitch_1_Merged_RAW_ch01.tif	Lean	331.449	81.127	10.27148935	20.5429787
428	HLC104_eAT_Block12_Slide2_20x_Stitch_1_Merged_RAW_ch01.tif	Lean	5231.785	322.033	40.80844138	81.61688276
429	HLC104_eAT_Block12_Slide2_20x_Stitch_1_Merged_RAW_ch01.tif	Lean	552.943	102.59	13.2667714	26.5335428
430	HLC104_eAT_Block12_Slide2_20x_Stitch_1_Merged_RAW_ch01.tif	Lean	2114.916	227.447	25.94607237	51.89214473
431	HLC104_eAT_Block12_Slide2_20x_Stitch_1_Merged_RAW_ch01.tif	Lean	6335.453	320.935	44.90698524	89.81397048
432	HLC104_eAT_Block12_Slide2_20x_Stitch_1_Merged_RAW_ch01.tif	Lean	4403.162	276.539	37.43754793	74.87509586
433	HLC104_eAT_Block12_Slide2_20x_Stitch_1_Merged_RAW_ch01.tif	Lean	8539.411	511.304	52.13615774	104.2723155
434	HLC104_eAT_Block12_Slide2_20x_Stitch_1_Merged_RAW_ch01.tif	Lean	3026.454	265.508	31.03788376	62.07576752
435	HLC104_eAT_Block12_Slide2_20x_Stitch_1_Merged_RAW_ch01.tif	Lean	4860.093	271.967	39.33211982	78.66423964
436	HLC104_eAT_Block12_Slide2_20x_Stitch_1_Merged_RAW_ch01.tif	Lean	314.972	76.912	10.01292672	20.02585344
437	HLC104_eAT_Block12_Slide2_20x_Stitch_1_Merged_RAW_ch01.tif	Lean	4691.094	270.243	38.64222557	77.28445115
438	HLC104_eAT_Block12_Slide2_20x_Stitch_1_Merged_RAW_ch01.tif	Lean	4368.306	295.454	37.28907327	74.57814655
439	HLC104_eAT_Block12_Slide2_20x_Stitch_1_Merged_RAW_ch01.tif	Lean	2285.922	207.631	26.97464683	53.94929366
440	HLC104_eAT_Block12_Slide2_20x_Stitch_1_Merged_RAW_ch01.tif	Lean	465.064	88.296	12.16694164	24.33388328
441	HLC104_eAT_Block12_Slide2_20x_Stitch_1_Merged_RAW_ch01.tif	Lean	2191.071	191.137	26.40908103	52.81816205
442	HLC104_eAT_Block12_Slide2_20x_Stitch_1_Merged_RAW_ch01.tif	Lean	3606.86	267.589	33.8836125	67.767225
443	HLC104_eAT_Block12_Slide2_20x_Stitch_1_Merged_RAW_ch01.tif	Lean	3186.581	223.827	31.84839455	63.6967891
444	HLC104_eAT_Block12_Slide2_20x_Stitch_1_Merged_RAW_ch01.tif	Lean	1275.203	185.504	20.14720134	40.29440268
445	HLC104_eAT_Block12_Slide2_20x_Stitch_1_Merged_RAW_ch01.tif	Lean	7467.324	357.9	48.75369783	97.50739567
446	HLC104_eAT_Block12_Slide2_20x_Stitch_1_Merged_RAW_ch01.tif	Lean	3563.343	243.31	33.67858822	67.35717645
447	HLC104_eAT_Block12_Slide2_20x_Stitch_1_Merged_RAW_ch01.tif	Lean	1874.093	199.983	24.42421605	48.84843209
448	HLC104_eAT_Block12_Slide2_20x_Stitch_1_Merged_RAW_ch01.tif	Lean	4699.438	283.76	38.67657657	77.35315313
449	HLC104_eAT_Block12_Slide2_20x_Stitch_1_Merged_RAW_ch01.tif	Lean	3428.249	229.941	33.03400595	66.0680119
450	HLC104_eAT_Block12_Slide2_20x_Stitch_1_Merged_RAW_ch01.tif	Lean	2829.465	212.829	30.0107761	60.0215522
451	HLC104_eAT_Block12_Slide2_20x_Stitch_1_Merged_RAW_ch01.tif	Lean	2886.608	217.335	30.31230549	60.62461097
452	HLC104_eAT_Block12_Slide2_20x_Stitch_1_Merged_RAW_ch01.tif	Lean	13659.868	649.074	65.93990467	131.8798093
453	HLC104_eAT_Block12_Slide2_20x_Stitch_1_Merged_RAW_ch01.tif	Lean	5148.13	309.531	40.480868	80.96173601
454	HLC104_eAT_Block12_Slide2_20x_Stitch_1_Merged_RAW_ch01.tif	Lean	8160.748	363.777	50.96711456	101.9342291
455	HLC104_eAT_Block12_Slide2_20x_Stitch_1_Merged_RAW_ch01.tif	Lean	7802.47	397.06	49.83576364	99.67152728
456	HLC104_eAT_Block12_Slide2_20x_Stitch_1_Merged_RAW_ch01.tif	Lean	4713.909	275.764	38.73607927	77.47215854
457	HLC104_eAT_Block12_Slide2_20x_Stitch_1_Merged_RAW_ch01.tif	Lean	754.369	110.339	15.49590625	30.9918125
458	HLC104_eAT_Block12_Slide2_20x_Stitch_1_Merged_RAW_ch01.tif	Lean	6412.348	355.751	45.17868703	90.35737407
459	HLC104_eAT_Block12_Slide2_20x_Stitch_1_Merged_RAW_ch01.tif	Lean	5084.967	298.927	40.23176937	80.46353875
460	HLC104_eAT_Block12_Slide2_20x_Stitch_1_Merged_RAW_ch01.tif	Lean	1034.59	149.844	18.14718229	36.29436458
461	HLC104_eAT_Block12_Slide2_20x_Stitch_1_Merged_RAW_ch01.tif	Lean	544.705	96.025	13.1675733	26.3351466
462	HLC104_eAT_Block12_Slide2_20x_Stitch_1_Merged_RAW_ch01.tif	Lean	3072.929	217.631	31.27528865	62.5505773
463	HLC104_eAT_Block12_Slide2_20x_Stitch_1_Merged_RAW_ch01.tif	Lean	1307.629	143.042	20.40174596	40.80349192
464	HLC104_eAT_Block12_Slide2_20x_Stitch_1_Merged_RAW_ch01.tif	Lean	5770.152	338.033	42.8566964	85.7133928
465	HLC104_eAT_Block12_Slide2_20x_Stitch_1_Merged_RAW_ch01.tif	Lean	9179.072	381.439	54.05357864	108.1071573
466	HLC104_eAT_Block12_Slide2_20x_Stitch_1_Merged_RAW_ch01.tif	Lean	1993.871	183.9	25.19263486	50.38526972
467	HLC104_eAT_Block12_Slide2_20x_Stitch_1_Merged_RAW_ch01.tif	Lean	1171.268	145.373	19.30870746	38.61741492
468	HLC104_eAT_Block12_Slide2_20x_Stitch_1_Merged_RAW_ch01.tif	Lean	4049.426	266.177	35.90226078	71.80452156
469	HLC104_eAT_Block12_Slide2_20x_Stitch_1_Merged_RAW_ch01.tif	Lean	3013.674	258.889	30.97228161	61.94456321
470	HLC104_eAT_Block12_Slide2_20x_Stitch_1_Merged_RAW_ch01.tif	Lean	3558.695	252.19	33.656616	67.313232
471	HLC104_eAT_Block12_Slide2_20x_Stitch_1_Merged_RAW_ch01.tif	Lean	3883.068	252.193	35.15706093	70.31412186
472	HLC104_eAT_Block12_Slide2_20x_Stitch_1_Merged_RAW_ch01.tif	Lean	8115.752	365.871	50.8264114	101.6528228
473	HLC104_eAT_Block12_Slide2_20x_Stitch_1_Merged_RAW_ch01.tif	Lean	1893.95	186.173	24.5532688	49.10653761
474	HLC104_eAT_Block12_Slide2_20x_Stitch_1_Merged_RAW_ch01.tif	Lean	3674.248	244.964	34.19867633	68.39735266
475	HLC104_eAT_Block12_Slide2_20x_Stitch_1_Merged_RAW_ch01.tif	Lean	669.341	108.9	14.59650155	29.1930031
476	HLC104_eAT_Block12_Slide2_20x_Stitch_1_Merged_RAW_ch01.tif	Lean	5100.177	329.719	40.29189448	80.58378895
477	HLC104_eAT_Block12_Slide2_20x_Stitch_1_Merged_RAW_ch01.tif	Lean	1410.93	191.243	21.19228557	42.38457114
478	HLC104_eAT_Block12_Slide2_20x_Stitch_1_Merged_RAW_ch01.tif	Lean	16604.252	715.191	72.70005202	145.400104
479	HLC104_eAT_Block12_Slide2_20x_Stitch_1_Merged_RAW_ch01.tif	Lean	450.91	85.927	11.98036355	23.9607271
480	HLC104_eAT_Block12_Slide2_20x_Stitch_1_Merged_RAW_ch01.tif	Lean	2056.189	186.777	25.58330093	51.16660186
481	HLC104_eAT_Block12_Slide2_20x_Stitch_1_Merged_RAW_ch01.tif	Lean	790.704	111.133	15.86470612	31.72941224
482	HLC104_eAT_Block12_Slide2_20x_Stitch_1_Merged_RAW_ch01.tif	Lean	3333.398	228.469	32.57381675	65.14763351
483	HLC104_eAT_Block12_Slide2_20x_Stitch_1_Merged_RAW_ch01.tif	Lean	5653.965	311.973	42.42302389	84.84604777
484	HLC104_eAT_Block12_Slide2_20x_Stitch_1_Merged_RAW_ch01.tif	Lean	2071.399	223.033	25.67774873	51.35549746
485	HLC104_eAT_Block12_Slide2_20x_Stitch_1_Merged_RAW_ch01.tif	Lean	2962.235	230.4	30.70681823	61.41363646
486	HLC104_eAT_Block12_Slide2_20x_Stitch_1_Merged_RAW_ch01.tif	Lean	2460.519	213.489	27.98584504	55.97169009
487	HLC104_eAT_Block12_Slide2_20x_Stitch_1_Merged_RAW_ch01.tif	Lean	7686.494	366.089	49.46399731	98.92799463
488	HLC104_eAT_Block12_Slide2_20x_Stitch_1_Merged_RAW_ch01.tif	Lean	10545.428	421.151	57.93715549	115.874311
489	HLC104_eAT_Block12_Slide2_20x_Stitch_1_Merged_RAW_ch01.tif	Lean	2853.442	243.046	30.13766411	60.27532823
490	HLC104_eAT_Block12_Slide2_20x_Stitch_1_Merged_RAW_ch01.tif	Lean	3036.172	252.718	31.08767543	62.17535086
491	HLC104_eAT_Block12_Slide2_20x_Stitch_1_Merged_RAW_ch01.tif	Lean	1441.772	163.358	21.42265813	42.84531625
492	HLC104_eAT_Block12_Slide2_20x_Stitch_1_Merged_RAW_ch01.tif	Lean	2361.866	191.977	27.41906814	54.83813628
493	HLC104_eAT_Block12_Slide2_20x_Stitch_1_Merged_RAW_ch01.tif	Lean	931.501	120.989	17.21934892	34.43869784
494	HLC104_eAT_Block12_Slide2_20x_Stitch_1_Merged_RAW_ch01.tif	Lean	440.137	99.4	11.83638282	23.67276565
495	HLC104_eAT_Block12_Slide2_20x_Stitch_1_Merged_RAW_ch01.tif	Lean	1407.972	152.839	21.17005921	42.34011843
496	HLC104_eAT_Block12_Slide2_20x_Stitch_1_Merged_RAW_ch01.tif	Lean	3836.065	299.137	34.94363195	69.88726389
497	HLC104_eAT_Block12_Slide2_20x_Stitch_1_Merged_RAW_ch01.tif	Lean	1641.93	160.383	22.86137685	45.7227537
498	HLC104_eAT_Block12_Slide2_20x_Stitch_1_Merged_RAW_ch01.tif	Lean	2432.951	225.573	27.82862476	55.65724952
499	HLC104_eAT_Block12_Slide2_20x_Stitch_1_Merged_RAW_ch01.tif	Lean	397.781	84.265	11.25244973	22.50489945
500	HLC104_eAT_Block12_Slide2_20x_Stitch_1_Merged_RAW_ch01.tif	Lean	1842.3	169.265	24.2161579	48.43231579
501	HLC104_eAT_Block12_Slide2_20x_Stitch_1_Merged_RAW_ch01.tif	Lean	3551.935	250.431	33.62463421	67.24926841
502	HLC104_eAT_Block12_Slide2_20x_Stitch_1_Merged_RAW_ch01.tif	Lean	4305.776	298.979	37.02122457	74.04244914
503	HLC104_eAT_Block12_Slide2_20x_Stitch_1_Merged_RAW_ch01.tif	Lean	4281.694	314.035	36.91755043	73.83510086
504	HLC104_eAT_Block12_Slide2_20x_Stitch_1_Merged_RAW_ch01.tif	Lean	626.775	102.308	14.12475412	28.24950824
505	HLC104_eAT_Block12_Slide2_20x_Stitch_1_Merged_RAW_ch01.tif	Lean	7211.502	336.012	47.91129701	95.82259401
506	HLC104_eAT_Block12_Slide2_20x_Stitch_1_Merged_RAW_ch01.tif	Lean	5694.208	351.117	42.57373252	85.14746503
507	HLC104_eAT_Block12_Slide2_20x_Stitch_1_Merged_RAW_ch01.tif	Lean	2386.582	223.539	27.56215965	55.12431931
508	HLC104_eAT_Block12_Slide2_20x_Stitch_1_Merged_RAW_ch01.tif	Lean	2456.611	268.587	27.96361149	55.92722299
509	HLC104_eAT_Block12_Slide2_20x_Stitch_1_Merged_RAW_ch01.tif	Lean	1408.184	183.573	21.17165295	42.34330591
510	HLC104_eAT_Block12_Slide2_20x_Stitch_1_Merged_RAW_ch01.tif	Lean	1551.41	177.144	22.22226677	44.44453355
511	HLC104_eAT_Block12_Slide2_20x_Stitch_1_Merged_RAW_ch01.tif	Lean	3428.038	254.774	33.03298935	66.06597871
512	HLC104_eAT_Block12_Slide2_20x_Stitch_1_Merged_RAW_ch01.tif	Lean	1462.58	155.713	21.57669283	43.15338565
513	HLC104_eAT_Block12_Slide2_20x_Stitch_1_Merged_RAW_ch01.tif	Lean	1011.353	137.361	17.94223114	35.88446228
514	HLC104_eAT_Block12_Slide2_20x_Stitch_1_Merged_RAW_ch01.tif	Lean	4917.024	291.666	39.56181682	79.12363363
515	HLC104_eAT_Block12_Slide2_20x_Stitch_1_Merged_RAW_ch01.tif	Lean	1236.439	155.917	19.83861783	39.67723566
516	HLC104_eAT_Block12_Slide2_20x_Stitch_1_Merged_RAW_ch01.tif	Lean	3351.777	229.424	32.6634927	65.3269854
517	HLC104_eAT_Block12_Slide2_20x_Stitch_1_Merged_RAW_ch01.tif	Lean	1752.202	205.798	23.6165878	47.23317559
518	HLC104_eAT_Block12_Slide2_20x_Stitch_1_Merged_RAW_ch01.tif	Lean	460.628	101.862	12.10877559	24.21755118
519	HLC104_eAT_Block12_Slide2_20x_Stitch_1_Merged_RAW_ch01.tif	Lean	331.449	87.673	10.27148935	20.5429787
520	HLC104_eAT_Block12_Slide2_20x_Stitch_1_Merged_RAW_ch01.tif	Lean	3683.015	252.304	34.23945218	68.47890436
521	HLC104_eAT_Block12_Slide2_20x_Stitch_1_Merged_RAW_ch01.tif	Lean	6604.056	320.85	45.84906012	91.69812024
522	HLC104_eAT_Block12_Slide2_20x_Stitch_1_Merged_RAW_ch01.tif	Lean	4356.687	265.829	37.23944875	74.4788975
523	HLC104_eAT_Block12_Slide2_20x_Stitch_1_Merged_RAW_ch01.tif	Lean	2071.927	207.085	25.68102115	51.36204231
524	HLC104_eAT_Block12_Slide2_20x_Stitch_1_Merged_RAW_ch01.tif	Lean	2146.498	184.46	26.13908059	52.27816118
525	HLC104_eAT_Block12_Slide2_20x_Stitch_1_Merged_RAW_ch01.tif	Lean	2583.149	213.348	28.67476005	57.34952011
526	HLC104_eAT_Block12_Slide2_20x_Stitch_1_Merged_RAW_ch01.tif	Lean	3556.688	254.156	33.64712399	67.29424797
527	HLC104_eAT_Block12_Slide2_20x_Stitch_1_Merged_RAW_ch01.tif	Lean	1335.514	189.6	20.6181306	41.2362612
528	HLC104_eAT_Block12_Slide2_20x_Stitch_1_Merged_RAW_ch01.tif	Lean	1493.951	158.977	21.80686527	43.61373053
529	HLC104_eAT_Block12_Slide2_20x_Stitch_1_Merged_RAW_ch01.tif	Lean	5356.527	297.91	41.29207551	82.58415101
530	HLC104_eAT_Block12_Slide2_20x_Stitch_1_Merged_RAW_ch01.tif	Lean	2074.04	230.019	25.69411287	51.38822575
531	HLC104_eAT_Block12_Slide2_20x_Stitch_1_Merged_RAW_ch01.tif	Lean	7903.869	368.267	50.15854505	100.3170901
532	HLC104_eAT_Block12_Slide2_20x_Stitch_1_Merged_RAW_ch01.tif	Lean	836.334	161.708	16.31604671	32.63209343
533	HLC104_eAT_Block12_Slide2_20x_Stitch_1_Merged_RAW_ch01.tif	Lean	4142.481	343.924	36.31243114	72.62486229
534	HLC104_eAT_Block12_Slide2_20x_Stitch_1_Merged_RAW_ch01.tif	Lean	374.016	78.258	10.91114065	21.82228131
535	HLC104_eAT_Block12_Slide2_20x_Stitch_1_Merged_RAW_ch01.tif	Lean	1756.005	168.392	23.64220277	47.28440553
536	HLC104_eAT_Block12_Slide2_20x_Stitch_1_Merged_RAW_ch01.tif	Lean	2473.3	233.446	28.05843619	56.11687238
537	HLC104_eAT_Block12_Slide2_20x_Stitch_1_Merged_RAW_ch01.tif	Lean	4750.771	320.004	38.88723925	77.7744785
538	HLC104_eAT_Block12_Slide2_20x_Stitch_1_Merged_RAW_ch01.tif	Lean	1299.707	170.816	20.33985219	40.67970439
539	HLC104_eAT_Block12_Slide2_20x_Stitch_1_Merged_RAW_ch01.tif	Lean	2327.432	194.544	27.21846092	54.43692185
540	HLC104_eAT_Block12_Slide2_20x_Stitch_1_Merged_RAW_ch01.tif	Lean	553.894	96.412	13.27817518	26.55635036
541	HLC104_eAT_Block12_Slide2_20x_Stitch_1_Merged_RAW_ch01.tif	Lean	4136.355	263.512	36.28557136	72.57114273
542	HLC104_eAT_Block12_Slide2_20x_Stitch_1_Merged_RAW_ch01.tif	Lean	4646.732	272.731	38.45907869	76.91815739
543	HLC104_eAT_Block12_Slide2_20x_Stitch_1_Merged_RAW_ch01.tif	Lean	5647.628	312.539	42.39924322	84.79848645
544	HLC104_eAT_Block12_Slide2_20x_Stitch_1_Merged_RAW_ch01.tif	Lean	3792.547	251.635	34.74485867	69.48971734
545	HLC104_eAT_Block12_Slide2_20x_Stitch_1_Merged_RAW_ch01.tif	Lean	1727.486	189.258	23.44943223	46.89886447
546	HLC104_eAT_Block12_Slide2_20x_Stitch_1_Merged_RAW_ch01.tif	Lean	626.986	125.248	14.12713142	28.25426285
547	HLC104_eAT_Block12_Slide2_20x_Stitch_1_Merged_RAW_ch01.tif	Lean	410.139	81.113	11.42590471	22.85180942
548	HLC104_eAT_Block12_Slide2_20x_Stitch_1_Merged_RAW_ch01.tif	Lean	2069.498	212.154	25.66596331	51.33192663
549	HLC104_eAT_Block12_Slide2_20x_Stitch_1_Merged_RAW_ch01.tif	Lean	2340.847	264.083	27.29678996	54.59357992
550	HLC104_eAT_Block12_Slide2_20x_Stitch_1_Merged_RAW_ch01.tif	Lean	4143.22	263.729	36.31566999	72.63133997
551	HLC104_eAT_Block12_Slide2_20x_Stitch_1_Merged_RAW_ch01.tif	Lean	5876.621	324.481	43.25027817	86.50055634
552	HLC104_eAT_Block12_Slide2_20x_Stitch_1_Merged_RAW_ch01.tif	Lean	1342.697	146.746	20.67350307	41.34700614
553	HLC104_eAT_Block12_Slide2_20x_Stitch_1_Merged_RAW_ch01.tif	Lean	2388.378	223.946	27.57252853	55.14505705
554	HLC104_eAT_Block12_Slide2_20x_Stitch_1_Merged_RAW_ch01.tif	Lean	3280.269	232.429	32.31318697	64.62637394
555	HLC104_eAT_Block12_Slide2_20x_Stitch_1_Merged_RAW_ch01.tif	Lean	1654.605	186.337	22.94944725	45.89889451
556	HLC104_eAT_Block12_Slide2_20x_Stitch_1_Merged_RAW_ch01.tif	Lean	4150.086	294.606	36.34574806	72.69149613
557	HLC104_eAT_Block12_Slide2_20x_Stitch_1_Merged_RAW_ch01.tif	Lean	1671.188	194.21	23.06416402	46.12832805
558	HLC104_eAT_Block12_Slide2_20x_Stitch_1_Merged_RAW_ch01.tif	Lean	3014.413	243.077	30.97607882	61.95215764
559	HLC104_eAT_Block12_Slide2_20x_Stitch_1_Merged_RAW_ch01.tif	Lean	321.309	74.581	10.1131514	20.2263028
560	HLC104_eAT_Block12_Slide2_20x_Stitch_1_Merged_RAW_ch01.tif	Lean	624.557	106.727	14.09973998	28.19947997
561	HLC104_eAT_Block12_Slide2_20x_Stitch_1_Merged_RAW_ch01.tif	Lean	346.553	76.262	10.50291607	21.00583214
562	HLC104_eAT_Block12_Slide2_20x_Stitch_1_Merged_RAW_ch01.tif	Lean	782.782	136.088	15.78503245	31.57006489
563	HLC104_eAT_Block12_Slide2_20x_Stitch_1_Merged_RAW_ch01.tif	Lean	3167.568	258.554	31.75323936	63.50647871
564	HLC104_eAT_Block12_Slide2_20x_Stitch_1_Merged_RAW_ch01.tif	Lean	4978.814	278.173	39.80961841	79.61923681
565	HLC104_eAT_Block12_Slide2_20x_Stitch_1_Merged_RAW_ch01.tif	Lean	7749.341	366.258	49.66580163	99.33160326
566	HLC104_eAT_Block12_Slide2_20x_Stitch_1_Merged_RAW_ch01.tif	Lean	2128.119	191.321	26.02693445	52.05386889
567	HLC104_eAT_Block12_Slide2_20x_Stitch_1_Merged_RAW_ch01.tif	Lean	9537.033	409.72	55.09747625	110.1949525
568	HLC104_eAT_Block12_Slide2_20x_Stitch_1_Merged_RAW_ch01.tif	Lean	5302.87	319.7	41.08474104	82.16948208
569	HLC104_eAT_Block12_Slide2_20x_Stitch_1_Merged_RAW_ch01.tif	Lean	377.501	85.644	10.96185661	21.92371322
570	HLC104_eAT_Block12_Slide2_20x_Stitch_1_Merged_RAW_ch01.tif	Lean	381.198	83.333	11.01540249	22.03080498
571	HLC104_eAT_Block12_Slide2_20x_Stitch_1_Merged_RAW_ch01.tif	Lean	3730.335	257.741	34.45870731	68.91741461
572	HLC104_eAT_Block12_Slide2_20x_Stitch_1_Merged_RAW_ch01.tif	Lean	5974.324	349.197	43.60832939	87.21665879
573	HLC104_eAT_Block12_Slide2_20x_Stitch_1_Merged_RAW_ch01.tif	Lean	2132.767	203.448	26.05534151	52.11068301
574	HLC104_eAT_Block12_Slide2_20x_Stitch_1_Merged_RAW_ch01.tif	Lean	2102.241	182.129	25.86820623	51.73641246
575	HLC104_eAT_Block12_Slide2_20x_Stitch_1_Merged_RAW_ch01.tif	Lean	3579.82	277.037	33.7563638	67.51272759
576	HLC104_eAT_Block12_Slide2_20x_Stitch_1_Merged_RAW_ch01.tif	Lean	1725.902	203.762	23.43867891	46.87735783
577	HLC104_eAT_Block12_Slide2_20x_Stitch_1_Merged_RAW_ch01.tif	Lean	5113.063	292.912	40.34276269	80.68552538
578	HLC104_eAT_Block12_Slide2_20x_Stitch_1_Merged_RAW_ch01.tif	Lean	2395.032	191.833	27.61091022	55.22182045
579	HLC104_eAT_Block12_Slide2_20x_Stitch_1_Merged_RAW_ch01.tif	Lean	329.654	79.898	10.24363838	20.48727676
580	HLC104_eAT_Block12_Slide2_20x_Stitch_1_Merged_RAW_ch01.tif	Lean	680.538	121.06	14.71808321	29.43616642
581	HLC104_eAT_Block12_Slide2_20x_Stitch_1_Merged_RAW_ch01.tif	Lean	3001.21	232.921	30.90816742	61.81633485
582	HLC104_eAT_Block12_Slide2_20x_Stitch_1_Merged_RAW_ch01.tif	Lean	1139.264	143.042	19.04308258	38.08616516
583	HLC104_eAT_Block12_Slide2_20x_Stitch_1_Merged_RAW_ch01.tif	Lean	1649.852	173.554	22.91646138	45.83292277
584	HLC104_eAT_Block12_Slide2_20x_Stitch_1_Merged_RAW_ch01.tif	Lean	5428.774	296.773	41.5696095	83.139219
585	HLC104_eAT_Block12_Slide2_20x_Stitch_1_Merged_RAW_ch01.tif	Lean	449.009	106.156	11.95508276	23.91016551
586	HLC104_eAT_Block12_Slide2_20x_Stitch_1_Merged_RAW_ch01.tif	Lean	3057.191	219.31	31.19509768	62.39019536
587	HLC104_eAT_Block12_Slide2_20x_Stitch_1_Merged_RAW_ch01.tif	Lean	2458.301	203.843	27.97322848	55.94645696
588	HLC104_eAT_Block12_Slide2_20x_Stitch_1_Merged_RAW_ch01.tif	Lean	767.572	126.115	15.63092307	31.26184614
589	HLC104_eAT_Block12_Slide2_20x_Stitch_1_Merged_RAW_ch01.tif	Lean	3997.353	284.791	35.67067393	71.34134786
590	HLC104_eAT_Block12_Slide2_20x_Stitch_1_Merged_RAW_ch01.tif	Lean	1305.517	163.764	20.38526349	40.77052699
591	HLC104_eAT_Block12_Slide2_20x_Stitch_1_Merged_RAW_ch01.tif	Lean	7257.976	361.958	48.06542952	96.13085903
592	HLC104_eAT_Block12_Slide2_20x_Stitch_1_Merged_RAW_ch01.tif	Lean	4057.876	283.373	35.93970016	71.87940032
593	HLC104_eAT_Block12_Slide2_20x_Stitch_1_Merged_RAW_ch01.tif	Lean	3655.87	253.833	34.11304096	68.22608192
594	HLC104_eAT_Block12_Slide2_20x_Stitch_1_Merged_RAW_ch01.tif	Lean	704.831	107.502	14.97847373	29.95694747
595	HLC104_eAT_Block12_Slide2_20x_Stitch_1_Merged_RAW_ch01.tif	Lean	3438.917	252.272	33.08536351	66.17072703
596	HLC104_eAT_Block12_Slide2_20x_Stitch_1_Merged_RAW_ch01.tif	Lean	4356.053	292.525	37.23673904	74.47347809
597	HLC104_eAT_Block12_Slide2_20x_Stitch_1_Merged_RAW_ch01.tif	Lean	676.101	129.254	14.67002496	29.34004992
598	HLC104_eAT_Block12_Slide2_20x_Stitch_1_Merged_RAW_ch01.tif	Lean	3349.031	230.49	32.6501099	65.3002198
599	HLC104_eAT_Block12_Slide2_20x_Stitch_1_Merged_RAW_ch01.tif	Lean	5666.535	304.927	42.47015553	84.94031106
600	HLC104_eAT_Block12_Slide2_20x_Stitch_1_Merged_RAW_ch01.tif	Lean	587.694	99.662	13.67731005	27.3546201
601	HLC104_eAT_Block12_Slide2_20x_Stitch_1_Merged_RAW_ch01.tif	Lean	1134.617	145.169	19.00420501	38.00841002
602	HLC104_eAT_Block12_Slide2_20x_Stitch_1_Merged_RAW_ch01.tif	Lean	7275.404	361.479	48.12310276	96.24620552
603	HLC104_eAT_Block12_Slide2_20x_Stitch_1_Merged_RAW_ch01.tif	Lean	2323.524	190.9	27.19560001	54.39120002
604	HLC104_eAT_Block12_Slide2_20x_Stitch_1_Merged_RAW_ch01.tif	Lean	952.837	132.964	17.41543675	34.83087349
605	HLC104_eAT_Block12_Slide2_20x_Stitch_1_Merged_RAW_ch01.tif	Lean	2415.734	208.915	27.72998404	55.45996807
606	HLC104_eAT_Block12_Slide2_20x_Stitch_1_Merged_RAW_ch01.tif	Lean	1305.728	172.143	20.38691078	40.77382156
607	HLC104_eAT_Block12_Slide2_20x_Stitch_1_Merged_RAW_ch01.tif	Lean	3763.078	258.608	34.60960748	69.21921496
608	HLC104_eAT_Block12_Slide2_20x_Stitch_1_Merged_RAW_ch01.tif	Lean	1204.117	188.996	19.57759805	39.15519609
609	HLC104_eAT_Block12_Slide2_20x_Stitch_1_Merged_RAW_ch01.tif	Lean	6208.176	317.271	44.45361398	88.90722796
610	HLC104_eAT_Block12_Slide2_20x_Stitch_1_Merged_RAW_ch01.tif	Lean	1894.584	192.331	24.55737806	49.11475613
611	HLC104_eAT_Block12_Slide2_20x_Stitch_1_Merged_RAW_ch01.tif	Lean	417.744	92.715	11.53135053	23.06270106
612	HLC104_eAT_Block12_Slide2_20x_Stitch_1_Merged_RAW_ch01.tif	Lean	1810.19	176.016	24.0041949	48.0083898
613	HLC104_eAT_Block12_Slide2_20x_Stitch_1_Merged_RAW_ch01.tif	Lean	3215.522	248.133	31.99269357	63.98538714
614	HLC104_eAT_Block12_Slide2_20x_Stitch_1_Merged_RAW_ch01.tif	Lean	3548.767	260.808	33.60963582	67.21927164
615	HLC104_eAT_Block12_Slide2_20x_Stitch_1_Merged_RAW_ch01.tif	Lean	4841.08	280.417	39.25510952	78.51021905
616	HLC104_eAT_Block12_Slide2_20x_Stitch_1_Merged_RAW_ch01.tif	Lean	8411.711	382.306	51.74486227	103.4897245
617	HLC104_eAT_Block12_Slide2_20x_Stitch_1_Merged_RAW_ch01.tif	Lean	2916.077	262.408	30.46663976	60.93327951
618	HLC104_eAT_Block12_Slide2_20x_Stitch_1_Merged_RAW_ch01.tif	Lean	4041.504	266.169	35.86712531	71.73425063
619	HLC104_eAT_Block12_Slide2_20x_Stitch_1_Merged_RAW_ch01.tif	Lean	1151.833	169.831	19.14784142	38.29568284
620	HLC104_eAT_Block12_Slide2_20x_Stitch_1_Merged_RAW_ch01.tif	Lean	1757.589	172.45	23.65286356	47.30572712
621	HLC104_eAT_Block12_Slide2_20x_Stitch_1_Merged_RAW_ch01.tif	Lean	4231.733	307.889	36.70153198	73.40306396
622	HLC104_eAT_Block12_Slide2_20x_Stitch_1_Merged_RAW_ch01.tif	Lean	3283.438	304.968	32.32879175	64.6575835
623	HLC104_eAT_Block12_Slide2_20x_Stitch_1_Merged_RAW_ch01.tif	Lean	359.756	87.621	10.70111636	21.40223273
624	HLC104_eAT_Block12_Slide2_20x_Stitch_1_Merged_RAW_ch01.tif	Lean	3569.997	261.469	33.71001837	67.42003675
625	HLC104_eAT_Block12_Slide2_20x_Stitch_1_Merged_RAW_ch01.tif	Lean	7746.911	406.035	49.65801404	99.31602809
626	HLC104_eAT_Block12_Slide2_20x_Stitch_1_Merged_RAW_ch01.tif	Lean	409.928	92.414	11.42296525	22.84593049
627	HLC104_eAT_Block12_Slide2_20x_Stitch_1_Merged_RAW_ch01.tif	Lean	5405.642	291.666	41.48095093	82.96190185
628	HLC104_eAT_Block12_Slide2_20x_Stitch_1_Merged_RAW_ch01.tif	Lean	3968.306	276.971	35.54083611	71.08167221
629	HLC104_eAT_Block12_Slide2_20x_Stitch_1_Merged_RAW_ch01.tif	Lean	549.986	97.344	13.23125017	26.46250034
630	HLC104_eAT_Block12_Slide2_20x_Stitch_1_Merged_RAW_ch01.tif	Lean	8086.388	366.508	50.73437931	101.4687586
631	HLC104_eAT_Block12_Slide2_20x_Stitch_1_Merged_RAW_ch01.tif	Lean	4110.16	286.531	36.17049297	72.34098594
632	HLC104_eAT_Block12_Slide2_20x_Stitch_1_Merged_RAW_ch01.tif	Lean	862.845	131.139	16.57263086	33.14526173
633	HLC104_eAT_Block12_Slide2_20x_Stitch_1_Merged_RAW_ch01.tif	Lean	2091.89	184.525	25.80444279	51.60888558
634	HLC104_eAT_Block12_Slide2_20x_Stitch_1_Merged_RAW_ch01.tif	Lean	2873.405	228.798	30.24290361	60.48580721
635	HLC104_eAT_Block12_Slide2_20x_Stitch_1_Merged_RAW_ch01.tif	Lean	836.122	115.598	16.31397863	32.62795725
636	HLC104_eAT_Block12_Slide2_20x_Stitch_1_Merged_RAW_ch01.tif	Lean	3926.479	264.719	35.353035	70.70607
637	HLC104_eAT_Block12_Slide2_20x_Stitch_1_Merged_RAW_ch01.tif	Lean	1486.134	166.975	21.74973895	43.4994779
638	HLC104_eAT_Block12_Slide2_20x_Stitch_1_Merged_RAW_ch01.tif	Lean	317.612	95.762	10.05480182	20.10960363
639	HLC104_eAT_Block12_Slide2_20x_Stitch_1_Merged_RAW_ch01.tif	Lean	4057.665	295.171	35.93876576	71.87753152
640	HLC104_eAT_Block12_Slide2_20x_Stitch_1_Merged_RAW_ch01.tif	Lean	6561.384	326.491	45.70069359	91.40138717
641	HLC104_eAT_Block12_Slide2_20x_Stitch_1_Merged_RAW_ch01.tif	Lean	7021.167	335.964	47.27480162	94.54960325
642	HLC104_eAT_Block12_Slide2_20x_Stitch_1_Merged_RAW_ch01.tif	Lean	2329.967	234.366	27.23327984	54.46655967
643	HLC104_eAT_Block12_Slide2_20x_Stitch_1_Merged_RAW_ch01.tif	Lean	2810.769	263.8	29.91146203	59.82292405
644	HLC104_eAT_Block12_Slide2_20x_Stitch_1_Merged_RAW_ch01.tif	Lean	2143.223	196.584	26.11913224	52.23826449
645	HLC104_eAT_Block12_Slide2_20x_Stitch_1_Merged_RAW_ch01.tif	Lean	521.784	97.437	12.88755235	25.77510471
646	HLC104_eAT_Block12_Slide2_20x_Stitch_1_Merged_RAW_ch01.tif	Lean	2917.872	219.413	30.47601523	60.95203046
647	HLC104_eAT_Block12_Slide2_20x_Stitch_1_Merged_RAW_ch01.tif	Lean	5363.921	315.085	41.32056489	82.64112978
648	HLC104_eAT_Block12_Slide2_20x_Stitch_1_Merged_RAW_ch01.tif	Lean	2417.635	201.542	27.74089259	55.48178518
649	HLC104_eAT_Block12_Slide2_20x_Stitch_1_Merged_RAW_ch01.tif	Lean	324.689	76.591	10.16620473	20.33240946
650	HLC104_eAT_Block12_Slide2_20x_Stitch_1_Merged_RAW_ch01.tif	Lean	7271.813	344.014	48.11122497	96.22244995
651	HLC104_eAT_Block12_Slide2_20x_Stitch_1_Merged_RAW_ch01.tif	Lean	7495.631	353.777	48.84601775	97.69203551
652	HLC104_eAT_Block12_Slide2_20x_Stitch_1_Merged_RAW_ch01.tif	Lean	4922.622	302.019	39.58433085	79.16866169
653	HLC104_eAT_Block12_Slide2_20x_Stitch_1_Merged_RAW_ch01.tif	Lean	309.796	70.537	9.930313666	19.86062733
654	HLC104_eAT_Block12_Slide2_20x_Stitch_1_Merged_RAW_ch01.tif	Lean	1975.915	184.354	25.07894094	50.15788188
655	HLC104_eAT_Block12_Slide2_20x_Stitch_1_Merged_RAW_ch01.tif	Lean	2061.681	199.342	25.61744414	51.23488829
656	HLC104_eAT_Block12_Slide2_20x_Stitch_1_Merged_RAW_ch01.tif	Lean	3744.066	260.031	34.52206863	69.04413726
657	HLC104_eAT_Block12_Slide2_20x_Stitch_1_Merged_RAW_ch01.tif	Lean	487.139	86.025	12.45235559	24.90471117
658	HLC104_eAT_Block12_Slide2_20x_Stitch_1_Merged_RAW_ch01.tif	Lean	7139.677	332.104	47.67210687	95.34421374
659	HLC104_eAT_Block12_Slide2_20x_Stitch_1_Merged_RAW_ch01.tif	Lean	4256.344	274.85	36.80810202	73.61620404
660	HLC104_eAT_Block12_Slide2_20x_Stitch_1_Merged_RAW_ch01.tif	Lean	1390.544	163.573	21.03862881	42.07725763
661	HLC104_eAT_Block12_Slide2_20x_Stitch_1_Merged_RAW_ch01.tif	Lean	2672.613	222.252	29.16709001	58.33418003
662	HLC104_eAT_Block12_Slide2_20x_Stitch_1_Merged_RAW_ch01.tif	Lean	5589.112	317.921	42.17901854	84.35803707
663	HLC104_eAT_Block12_Slide2_20x_Stitch_1_Merged_RAW_ch01.tif	Lean	1487.191	162.464	21.75747223	43.51494446
664	HLC104_eAT_Block12_Slide2_20x_Stitch_1_Merged_RAW_ch01.tif	Lean	1035.33	158.615	18.1536711	36.3073422
665	HLC104_eAT_Block12_Slide2_20x_Stitch_1_Merged_RAW_ch01.tif	Lean	1337.838	144.729	20.63606216	41.27212432
666	HLC104_eAT_Block12_Slide2_20x_Stitch_1_Merged_RAW_ch01.tif	Lean	3436.593	240.118	33.07418218	66.14836435
667	HLC104_eAT_Block12_Slide2_20x_Stitch_1_Merged_RAW_ch01.tif	Lean	2355.317	225.994	27.38102785	54.7620557
668	HLC104_eAT_Block12_Slide2_20x_Stitch_1_Merged_RAW_ch01.tif	Lean	2609.872	252.139	28.82270042	57.64540083
669	HLC104_eAT_Block12_Slide2_20x_Stitch_1_Merged_RAW_ch01.tif	Lean	4091.464	259.4	36.08813434	72.17626868
670	HLC104_eAT_Block12_Slide2_20x_Stitch_1_Merged_RAW_ch01.tif	Lean	5437.963	305.014	41.60477597	83.20955194
671	HLC104_eAT_Block12_Slide2_20x_Stitch_1_Merged_RAW_ch01.tif	Lean	312.331	76.419	9.970859796	19.94171959
672	HLC104_eAT_Block12_Slide2_20x_Stitch_1_Merged_RAW_ch01.tif	Lean	3336.039	235.298	32.58671807	65.17343613
673	HLC104_eAT_Block12_Slide2_20x_Stitch_1_Merged_RAW_ch01.tif	Lean	2896.642	250.583	30.36494336	60.72988672
674	HLC104_eAT_Block12_Slide2_20x_Stitch_1_Merged_RAW_ch01.tif	Lean	1163.135	185.417	19.2415532	38.4831064
675	HLC104_eAT_Block12_Slide2_20x_Stitch_1_Merged_RAW_ch01.tif	Lean	812.04	113.143	16.0773244	32.15464881
676	HLC104_eAT_Block12_Slide2_20x_Stitch_1_Merged_RAW_ch01.tif	Lean	6521.035	330.1	45.55995949	91.11991898
677	HLC104_eAT_Block12_Slide2_20x_Stitch_1_Merged_RAW_ch01.tif	Lean	2721.094	235.023	29.43044548	58.86089097
678	HLC104_eAT_Block12_Slide2_20x_Stitch_1_Merged_RAW_ch01.tif	Lean	665.856	106.721	14.55845279	29.11690558
679	HLC104_eAT_Block12_Slide2_20x_Stitch_1_Merged_RAW_ch01.tif	Lean	1891.732	237.208	24.53888746	49.07777491
680	HLC104_eAT_Block12_Slide2_20x_Stitch_1_Merged_RAW_ch01.tif	Lean	1369.631	155.044	20.8798249	41.75964979
681	HLC104_eAT_Block12_Slide2_20x_Stitch_1_Merged_RAW_ch01.tif	Lean	366.2	79.21	10.79653094	21.59306188
682	HLC104_eAT_Block12_Slide2_20x_Stitch_1_Merged_RAW_ch01.tif	Lean	2196.669	203.002	26.44279598	52.88559197
683	HLC104_eAT_Block12_Slide2_20x_Stitch_1_Merged_RAW_ch01.tif	Lean	2140.372	258.6	26.10175411	52.20350822
684	HLC104_eAT_Block12_Slide2_20x_Stitch_1_Merged_RAW_ch01.tif	Lean	3866.696	330.07	35.0828671	70.16573419
685	HLC104_eAT_Block12_Slide2_20x_Stitch_1_Merged_RAW_ch01.tif	Lean	5206.646	402.997	40.71027998	81.42055995
686	HLC104_eAT_Block12_Slide2_20x_Stitch_1_Merged_RAW_ch01.tif	Lean	7237.591	351.237	47.99788295	95.9957659
687	HLC104_eAT_Block12_Slide2_20x_Stitch_1_Merged_RAW_ch01.tif	Lean	4214.2	255.527	36.6254218	73.25084361
688	HLC104_eAT_Block12_Slide2_20x_Stitch_1_Merged_RAW_ch01.tif	Lean	2647.157	219.856	29.02785289	58.05570578
689	HLC104_eAT_Block12_Slide2_20x_Stitch_1_Merged_RAW_ch01.tif	Lean	1333.085	146.883	20.59937219	41.19874438
690	HLC104_eAT_Block12_Slide2_20x_Stitch_1_Merged_RAW_ch01.tif	Lean	3184.574	281.921	31.83836345	63.67672691
691	HLC104_eAT_Block12_Slide2_20x_Stitch_1_Merged_RAW_ch01.tif	Lean	1810.401	185.616	24.00559385	48.01118771
692	HLC104_eAT_Block12_Slide2_20x_Stitch_1_Merged_RAW_ch01.tif	Lean	5800.466	308.337	42.96912464	85.93824928
693	HLC104_eAT_Block12_Slide2_20x_Stitch_1_Merged_RAW_ch01.tif	Lean	6799.144	443.952	46.52133653	93.04267307
694	HLC104_eAT_Block12_Slide2_20x_Stitch_1_Merged_RAW_ch01.tif	Lean	2437.493	209.404	27.85458884	55.70917768
695	HLC104_eAT_Block12_Slide2_20x_Stitch_1_Merged_RAW_ch01.tif	Lean	4817.209	288.043	39.15820793	78.31641587
696	HLC104_eAT_Block12_Slide2_20x_Stitch_1_Merged_RAW_ch01.tif	Lean	2316.975	212.883	27.1572467	54.31449341
697	HLC104_eAT_Block12_Slide2_20x_Stitch_1_Merged_RAW_ch01.tif	Lean	1874.938	180.139	24.42972168	48.85944336
698	HLC104_eAT_Block12_Slide2_20x_Stitch_1_Merged_RAW_ch01.tif	Lean	4864.106	368.893	39.34835482	78.69670965
699	HLC104_eAT_Block12_Slide2_20x_Stitch_1_Merged_RAW_ch01.tif	Lean	965.512	151.979	17.53088745	35.0617749
700	HLC104_eAT_Block12_Slide2_20x_Stitch_1_Merged_RAW_ch01.tif	Lean	3780.929	269.841	34.69159955	69.38319911
701	HLC104_eAT_Block12_Slide2_20x_Stitch_1_Merged_RAW_ch01.tif	Lean	1527.75	158.846	22.05216381	44.10432762
702	HLC104_eAT_Block12_Slide2_20x_Stitch_1_Merged_RAW_ch01.tif	Lean	439.397	87.456	11.82642842	23.65285683
703	HLC104_eAT_Block12_Slide2_20x_Stitch_1_Merged_RAW_ch01.tif	Lean	3601.896	251.11	33.86028803	67.72057607
704	HLC104_eAT_Block12_Slide2_20x_Stitch_1_Merged_RAW_ch01.tif	Lean	2064.216	182.798	25.63318864	51.26637729
705	HLC104_eAT_Block12_Slide2_20x_Stitch_1_Merged_RAW_ch01.tif	Lean	1299.919	149.771	20.34151098	40.68302196
706	HLC104_eAT_Block12_Slide2_20x_Stitch_1_Merged_RAW_ch01.tif	Lean	1699.073	197.694	23.25578924	46.51157848
707	HLC104_eAT_Block12_Slide2_20x_Stitch_1_Merged_RAW_ch01.tif	Lean	467.81	111.408	12.20280901	24.40561803
708	HLC104_eAT_Block12_Slide2_20x_Stitch_1_Merged_RAW_ch01.tif	Lean	6988.846	467.921	47.16586451	94.33172902
709	HLC104_eAT_Block12_Slide2_20x_Stitch_1_Merged_RAW_ch01.tif	Lean	1149.51	141.585	19.12852313	38.25704627
710	HLC104_eAT_Block12_Slide2_20x_Stitch_1_Merged_RAW_ch01.tif	Lean	4719.507	272.993	38.75907295	77.5181459
711	HLC104_eAT_Block12_Slide2_20x_Stitch_1_Merged_RAW_ch01.tif	Lean	315.711	70.51	10.0246662	20.04933241
712	HLC104_eAT_Block12_Slide2_20x_Stitch_1_Merged_RAW_ch01.tif	Lean	559.915	104.369	13.35014906	26.70029812
713	HLC104_eAT_Block12_Slide2_20x_Stitch_1_Merged_RAW_ch01.tif	Lean	9094.889	500.491	53.80513993	107.6102799
714	HLC104_eAT_Block12_Slide2_20x_Stitch_1_Merged_RAW_ch01.tif	Lean	2400.102	216.783	27.64011929	55.28023858
715	HLC104_eAT_Block12_Slide2_20x_Stitch_1_Merged_RAW_ch01.tif	Lean	6327.215	327.279	44.87777943	89.75555886
716	HLC104_eAT_Block12_Slide2_20x_Stitch_1_Merged_RAW_ch01.tif	Lean	5438.069	317.693	41.60518146	83.21036292
717	HLC104_eAT_Block12_Slide2_20x_Stitch_1_Merged_RAW_ch01.tif	Lean	1340.901	141.218	20.65967194	41.31934388
718	HLC104_eAT_Block12_Slide2_20x_Stitch_1_Merged_RAW_ch01.tif	Lean	3351.672	257.064	32.66298108	65.32596215
719	HLC104_eAT_Block12_Slide2_20x_Stitch_1_Merged_RAW_ch01.tif	Lean	7402.154	337.541	48.54048617	97.08097233
720	HLC104_eAT_Block12_Slide2_20x_Stitch_1_Merged_RAW_ch01.tif	Lean	2814.466	240.09	29.93112681	59.86225362
721	HLC104_eAT_Block12_Slide2_20x_Stitch_1_Merged_RAW_ch01.tif	Lean	560.548	98.092	13.35769329	26.71538658
722	HLC104_eAT_Block12_Slide2_20x_Stitch_1_Merged_RAW_ch01.tif	Lean	4397.352	364.925	37.41284024	74.82568047
723	HLC104_eAT_Block12_Slide2_20x_Stitch_1_Merged_RAW_ch01.tif	Lean	1865.643	182.964	24.3690913	48.73818261
724	HLC104_eAT_Block12_Slide2_20x_Stitch_1_Merged_RAW_ch01.tif	Lean	5501.972	315.144	41.84891971	83.69783943
725	HLC104_eAT_Block12_Slide2_20x_Stitch_1_Merged_RAW_ch01.tif	Lean	1584.154	189.589	22.45555342	44.91110684
726	HLC104_eAT_Block12_Slide2_20x_Stitch_1_Merged_RAW_ch01.tif	Lean	518.404	92.873	12.8457432	25.69148639
727	HLC104_eAT_Block12_Slide2_20x_Stitch_1_Merged_RAW_ch01.tif	Lean	759.439	131.06	15.54789187	31.09578374
728	HLC104_eAT_Block12_Slide2_20x_Stitch_1_Merged_RAW_ch01.tif	Lean	1247.846	188.189	19.92992018	39.85984035
729	HLC104_eAT_Block12_Slide2_20x_Stitch_1_Merged_RAW_ch01.tif	Lean	2799.362	239.631	29.85070518	59.70141036
730	HLC104_eAT_Block12_Slide2_20x_Stitch_1_Merged_RAW_ch01.tif	Lean	2807.284	241.877	29.89291305	59.7858261
731	HLC104_eAT_Block12_Slide2_20x_Stitch_1_Merged_RAW_ch01.tif	Lean	1150.777	141.9	19.13906204	38.27812409
732	HLC104_eAT_Block12_Slide2_20x_Stitch_1_Merged_RAW_ch01.tif	Lean	2234.694	216.337	26.6706804	53.34136079
733	HLC104_eAT_Block12_Slide2_20x_Stitch_1_Merged_RAW_ch01.tif	Lean	654.871	139.844	14.43786388	28.87572776
734	HLC104_eAT_Block12_Slide2_20x_Stitch_1_Merged_RAW_ch01.tif	Lean	625.93	98.046	14.11522961	28.23045923
735	HLC104_eAT_Block12_Slide2_20x_Stitch_1_Merged_RAW_ch01.tif	Lean	7362.333	355.664	48.40974467	96.81948935
736	HLC104_eAT_Block12_Slide2_20x_Stitch_1_Merged_RAW_ch01.tif	Lean	914.812	120.516	17.06439872	34.12879744
737	HLC104_eAT_Block12_Slide2_20x_Stitch_1_Merged_RAW_ch01.tif	Lean	1096.803	160.144	18.68483979	37.36967959
738	HLC104_eAT_Block12_Slide2_20x_Stitch_1_Merged_RAW_ch01.tif	Lean	1954.367	196.462	24.94181905	49.88363809
739	HLC104_eAT_Block12_Slide2_20x_Stitch_1_Merged_RAW_ch01.tif	Lean	2004.222	238.391	25.25794284	50.51588569
740	HLC104_eAT_Block12_Slide2_20x_Stitch_1_Merged_RAW_ch01.tif	Lean	557.908	109.012	13.32620096	26.65240192
741	HLC104_eAT_Block12_Slide2_20x_Stitch_1_Merged_RAW_ch01.tif	Lean	455.03	96.977	12.03497185	24.06994371
742	HLC104_eAT_Block12_Slide2_20x_Stitch_1_Merged_RAW_ch01.tif	Lean	890.413	146.502	16.83529806	33.67059612
743	HLC104_eAT_Block12_Slide2_20x_Stitch_1_Merged_RAW_ch01.tif	Lean	5865.003	401.879	43.20750441	86.41500882
744	HLC104_eAT_Block12_Slide2_20x_Stitch_1_Merged_RAW_ch01.tif	Lean	1175.071	133.075	19.34002886	38.68005772
745	HLC104_eAT_Block12_Slide2_20x_Stitch_1_Merged_RAW_ch01.tif	Lean	2112.698	200.737	25.93246344	51.86492687
746	HLC104_eAT_Block12_Slide2_20x_Stitch_1_Merged_RAW_ch01.tif	Lean	3386.105	247.675	32.83033197	65.66066394
747	HLC104_eAT_Block12_Slide2_20x_Stitch_1_Merged_RAW_ch01.tif	Lean	3276.256	257.083	32.29341534	64.58683068
748	HLC104_eAT_Block12_Slide2_20x_Stitch_1_Merged_RAW_ch01.tif	Lean	303.247	71.79	9.824790993	19.64958199
749	HLC104_eAT_Block12_Slide2_20x_Stitch_1_Merged_RAW_ch01.tif	Lean	5991.012	314.718	43.66919221	87.33838441
750	HLC104_eAT_Block12_Slide2_20x_Stitch_1_Merged_RAW_ch01.tif	Lean	4111.533	308.707	36.17653385	72.3530677
751	HLC104_eAT_Block12_Slide2_20x_Stitch_1_Merged_RAW_ch01.tif	Lean	1581.302	163.679	22.43533061	44.87066122
752	HLC104_eAT_Block12_Slide2_20x_Stitch_1_Merged_RAW_ch01.tif	Lean	1880.219	176.973	24.46410219	48.92820438
753	HLC104_eAT_Block12_Slide2_20x_Stitch_1_Merged_RAW_ch01.tif	Lean	1326.114	146.66	20.54544223	41.09088446
754	HLC104_eAT_Block12_Slide2_20x_Stitch_1_Merged_RAW_ch01.tif	Lean	1679.638	172.673	23.12239998	46.24479995
755	HLC104_eAT_Block12_Slide2_20x_Stitch_1_Merged_RAW_ch01.tif	Lean	356.271	83.123	10.64915872	21.29831744
756	HLC104_eAT_Block12_Slide2_20x_Stitch_1_Merged_RAW_ch01.tif	Lean	5126.689	289.985	40.39648242	80.79296484
757	HLC104_eAT_Block12_Slide2_20x_Stitch_1_Merged_RAW_ch01.tif	Lean	491.998	94.791	12.51430491	25.02860982
758	HLC104_eAT_Block12_Slide2_20x_Stitch_1_Merged_RAW_ch01.tif	Lean	6239.018	313.379	44.56389917	89.12779835
759	HLC104_eAT_Block12_Slide2_20x_Stitch_1_Merged_RAW_ch01.tif	Lean	4505.617	268.948	37.87060119	75.74120238
760	HLC104_eAT_Block12_Slide2_20x_Stitch_1_Merged_RAW_ch01.tif	Lean	2156.321	216.894	26.19882234	52.39764468
761	HLC104_eAT_Block12_Slide2_20x_Stitch_1_Merged_RAW_ch01.tif	Lean	5094.896	398.695	40.27102887	80.54205773
762	HLC104_eAT_Block12_Slide2_20x_Stitch_1_Merged_RAW_ch01.tif	Lean	1169.684	189.015	19.29564668	38.59129337
763	HLC104_eAT_Block12_Slide2_20x_Stitch_1_Merged_RAW_ch01.tif	Lean	4261.203	285.087	36.82910591	73.65821181
764	HLC104_eAT_Block12_Slide2_20x_Stitch_1_Merged_RAW_ch01.tif	Lean	7408.491	359.766	48.56125953	97.12251906
765	HLC104_eAT_Block12_Slide2_20x_Stitch_1_Merged_RAW_ch01.tif	Lean	1578.133	180.658	22.41283863	44.82567727
766	HLC104_eAT_Block12_Slide2_20x_Stitch_1_Merged_RAW_ch01.tif	Lean	525.587	98.704	12.93443227	25.86886454
767	HLC104_eAT_Block12_Slide2_20x_Stitch_1_Merged_RAW_ch01.tif	Lean	780.881	115.196	15.76585368	31.53170736
768	HLC104_eAT_Block12_Slide2_20x_Stitch_1_Merged_RAW_ch01.tif	Lean	1353.153	193.198	20.75384247	41.50768495
769	HLC104_eAT_Block12_Slide2_20x_Stitch_1_Merged_RAW_ch01.tif	Lean	5760.012	310.747	42.81902339	85.63804678
770	HLC104_eAT_Block12_Slide2_20x_Stitch_1_Merged_RAW_ch01.tif	Lean	1924.475	176.546	24.75034178	49.50068356
771	HLC104_eAT_Block12_Slide2_20x_Stitch_1_Merged_RAW_ch01.tif	Lean	319.302	72.808	10.08151691	20.16303383
772	HLC104_eAT_Block12_Slide2_20x_Stitch_1_Merged_RAW_ch01.tif	Lean	3014.413	239.696	30.97607882	61.95215764
773	HLC104_eAT_Block12_Slide2_20x_Stitch_1_Merged_RAW_ch01.tif	Lean	6031.15	375.162	43.81523331	87.63046662
774	HLC104_eAT_Block12_Slide2_20x_Stitch_1_Merged_RAW_ch01.tif	Lean	2907.416	289.689	30.42136184	60.84272368
775	HLC104_eAT_Block12_Slide2_20x_Stitch_1_Merged_RAW_ch01.tif	Lean	3585.207	240.033	33.78175295	67.56350589
776	HLC104_eAT_Block12_Slide2_20x_Stitch_1_Merged_RAW_ch01.tif	Lean	1336.887	149.975	20.6287263	41.2574526
777	HLC104_eAT_Block12_Slide2_20x_Stitch_1_Merged_RAW_ch01.tif	Lean	1030.788	156.673	18.11380719	36.22761438
778	HLC104_eAT_Block12_Slide2_20x_Stitch_1_Merged_RAW_ch01.tif	Lean	1195.773	147.223	19.50964806	39.01929613
779	HLC104_eAT_Block12_Slide2_20x_Stitch_1_Merged_RAW_ch01.tif	Lean	1602.955	177.204	22.58841348	45.17682696
780	HLC104_eAT_Block12_Slide2_20x_Stitch_1_Merged_RAW_ch01.tif	Lean	3736.038	244.885	34.48503778	68.97007556
781	HLC104_eAT_Block12_Slide2_20x_Stitch_1_Merged_RAW_ch01.tif	Lean	2275.676	196.527	26.91412582	53.82825164
782	HLC104_eAT_Block12_Slide2_20x_Stitch_1_Merged_RAW_ch01.tif	Lean	2930.653	211.248	30.54268853	61.08537707
783	HLC104_eAT_Block12_Slide2_20x_Stitch_1_Merged_RAW_ch01.tif	Lean	7223.437	435.241	47.9509271	95.90185419
784	HLC104_eAT_Block12_Slide2_20x_Stitch_1_Merged_RAW_ch01.tif	Lean	677.369	116.273	14.68377504	29.36755007
785	HLC104_eAT_Block12_Slide2_20x_Stitch_1_Merged_RAW_ch01.tif	Lean	824.609	126.496	16.20127146	32.40254292
786	HLC104_eAT_Block12_Slide2_20x_Stitch_1_Merged_RAW_ch01.tif	Lean	4129.489	288.358	36.25544336	72.51088673
787	HLC104_eAT_Block12_Slide2_20x_Stitch_1_Merged_RAW_ch01.tif	Lean	4822.385	303.241	39.17923966	78.35847932
788	HLC104_eAT_Block12_Slide2_20x_Stitch_1_Merged_RAW_ch01.tif	Lean	2536.568	197	28.41504305	56.83008609
789	HLC104_eAT_Block12_Slide2_20x_Stitch_1_Merged_RAW_ch01.tif	Lean	1607.602	186.744	22.62113193	45.24226385
790	HLC104_eAT_Block12_Slide2_20x_Stitch_1_Merged_RAW_ch01.tif	Lean	10052.48	478.5	56.56680798	113.133616
791	HLC104_eAT_Block12_Slide2_20x_Stitch_1_Merged_RAW_ch01.tif	Lean	774.86	125.465	15.70495458	31.40990916
792	HLC104_eAT_Block12_Slide2_20x_Stitch_1_Merged_RAW_ch01.tif	Lean	1465.221	159.241	21.5961647	43.1923294
793	HLC104_eAT_Block12_Slide2_20x_Stitch_1_Merged_RAW_ch01.tif	Lean	2322.257	197.275	27.18818422	54.37636845
794	HLC104_eAT_Block12_Slide2_20x_Stitch_1_Merged_RAW_ch01.tif	Lean	5076.411	291.75	40.197908	80.395816
795	HLC104_eAT_Block12_Slide2_20x_Stitch_1_Merged_RAW_ch01.tif	Lean	436.545	91.875	11.78798495	23.57596991
796	HLC104_eAT_Block12_Slide2_20x_Stitch_1_Merged_RAW_ch01.tif	Lean	3326.11	226.016	32.53818826	65.07637653
797	HLC104_eAT_Block12_Slide2_20x_Stitch_1_Merged_RAW_ch01.tif	Lean	3280.798	232.881	32.31579239	64.63158479
798	HLC104_eAT_Block12_Slide2_20x_Stitch_1_Merged_RAW_ch01.tif	Lean	1579.401	162.488	22.42184097	44.84368194
799	HLC104_eAT_Block12_Slide2_20x_Stitch_1_Merged_RAW_ch01.tif	Lean	2620.223	220.827	28.87980064	57.75960128
800	HLC104_eAT_Block12_Slide2_20x_Stitch_1_Merged_RAW_ch01.tif	Lean	6271.551	325.427	44.67993605	89.35987209
801	HLC104_eAT_Block12_Slide2_20x_Stitch_1_Merged_RAW_ch01.tif	Lean	3304.141	227.996	32.43055266	64.86110531
802	HLC104_eAT_Block12_Slide2_20x_Stitch_1_Merged_RAW_ch01.tif	Lean	1021.493	129.556	18.03195277	36.06390553
803	HLC104_eAT_Block12_Slide2_20x_Stitch_1_Merged_RAW_ch01.tif	Lean	857.775	127.342	16.52386948	33.04773896
804	HLC104_eAT_Block12_Slide2_20x_Stitch_1_Merged_RAW_ch01.tif	Lean	4859.565	365.197	39.32998325	78.65996649
805	HLC104_eAT_Block12_Slide2_20x_Stitch_1_Merged_RAW_ch01.tif	Lean	374.333	77.989	10.91576358	21.83152717
806	HLC104_eAT_Block12_Slide2_20x_Stitch_1_Merged_RAW_ch01.tif	Lean	403.696	86.044	11.33580292	22.67160584
807	HLC104_eAT_Block12_Slide2_20x_Stitch_1_Merged_RAW_ch01.tif	Lean	1972.006	223.389	25.05412153	50.10824305
808	HLC104_eAT_Block12_Slide2_20x_Stitch_1_Merged_RAW_ch01.tif	Lean	2673.986	245.987	29.17458105	58.3491621
809	HLC104_eAT_Block12_Slide2_20x_Stitch_1_Merged_RAW_ch01.tif	Lean	616.001	113.923	14.00282858	28.00565716
810	HLC104_eAT_Block12_Slide2_20x_Stitch_1_Merged_RAW_ch01.tif	Lean	3174.645	235.562	31.78869121	63.57738241
811	HLC104_eAT_Block12_Slide2_20x_Stitch_1_Merged_RAW_ch01.tif	Lean	1276.153	188.667	20.15470457	40.30940913
812	HLC104_eAT_Block12_Slide2_20x_Stitch_1_Merged_RAW_ch01.tif	Lean	7585.095	348.775	49.13665359	98.27330718
813	HLC104_eAT_Block12_Slide2_20x_Stitch_1_Merged_RAW_ch01.tif	Lean	965.618	128.316	17.53184975	35.0636995
814	HLC104_eAT_Block12_Slide2_20x_Stitch_1_Merged_RAW_ch01.tif	Lean	6752.353	327.712	46.36098268	92.72196536
815	HLC104_eAT_Block12_Slide2_20x_Stitch_1_Merged_RAW_ch01.tif	Lean	3197.882	244.175	31.90481869	63.80963737
816	HLC104_eAT_Block12_Slide2_20x_Stitch_1_Merged_RAW_ch01.tif	Lean	1800.472	186.902	23.93967496	47.87934993
817	HLC104_eAT_Block12_Slide2_20x_Stitch_1_Merged_RAW_ch01.tif	Lean	1803.113	173.016	23.95722634	47.91445268
818	HLC104_eAT_Block12_Slide2_20x_Stitch_1_Merged_RAW_ch01.tif	Lean	714.971	122.814	15.08583235	30.1716647
819	HLC104_eAT_Block12_Slide2_20x_Stitch_1_Merged_RAW_ch01.tif	Lean	4590.962	364.966	38.2275894	76.45517881
820	HLC104_eAT_Block12_Slide2_20x_Stitch_1_Merged_RAW_ch01.tif	Lean	2994.872	274.823	30.87551401	61.75102802
821	HLC104_eAT_Block12_Slide2_20x_Stitch_1_Merged_RAW_ch01.tif	Lean	8326.683	371.729	51.48267202	102.965344
822	HLC104_eAT_Block12_Slide2_20x_Stitch_1_Merged_RAW_ch01.tif	Lean	3970.841	254.045	35.55218624	71.10437249
823	HLC104_eAT_Block12_Slide2_20x_Stitch_1_Merged_RAW_ch01.tif	Lean	5770.046	408.064	42.85630275	85.7126055
824	HLC104_eAT_Block12_Slide2_20x_Stitch_1_Merged_RAW_ch01.tif	Lean	2117.451	196.573	25.96161757	51.92323514
825	HLC104_eAT_Block12_Slide2_20x_Stitch_1_Merged_RAW_ch01.tif	Lean	2183.889	197.027	26.36576301	52.73152602
826	HLC104_eAT_Block12_Slide2_20x_Stitch_1_Merged_RAW_ch01.tif	Lean	849.642	130.187	16.44534732	32.89069463
827	HLC104_eAT_Block12_Slide2_20x_Stitch_1_Merged_RAW_ch01.tif	Lean	1943.277	177.879	24.87095255	49.7419051
828	HLC104_eAT_Block12_Slide2_20x_Stitch_1_Merged_RAW_ch01.tif	Lean	2673.986	213.06	29.17458105	58.3491621
829	HLC104_eAT_Block12_Slide2_20x_Stitch_1_Merged_RAW_ch01.tif	Lean	645.998	114.323	14.33971931	28.67943862
830	HLC104_eAT_Block12_Slide2_20x_Stitch_1_Merged_RAW_ch01.tif	Lean	616.107	102.446	14.00403331	28.00806663
831	HLC104_eAT_Block12_Slide2_20x_Stitch_1_Merged_RAW_ch01.tif	Lean	4202.37	263.61	36.57397868	73.14795736
832	HLC104_eAT_Block12_Slide2_20x_Stitch_1_Merged_RAW_ch01.tif	Lean	1776.179	169.915	23.77762258	47.55524515
833	HLC104_eAT_Block12_Slide2_20x_Stitch_1_Merged_RAW_ch01.tif	Lean	1192.921	137.364	19.48636825	38.97273651
834	HLC104_eAT_Block12_Slide2_20x_Stitch_1_Merged_RAW_ch01.tif	Lean	305.571	70.858	9.862366361	19.72473272
835	HLC104_eAT_Block12_Slide2_20x_Stitch_1_Merged_RAW_ch01.tif	Lean	1362.448	154.658	20.82500103	41.65000206
836	HLC104_eAT_Block12_Slide2_20x_Stitch_1_Merged_RAW_ch01.tif	Lean	7446.938	410.77	48.68710288	97.37420577
837	HLC104_eAT_Block12_Slide2_20x_Stitch_1_Merged_RAW_ch01.tif	Lean	1907.576	234.839	24.64143461	49.28286921
838	HLC104_eAT_Block12_Slide2_20x_Stitch_1_Merged_RAW_ch01.tif	Lean	6933.815	367.269	46.97980272	93.95960544
839	HLC104_eAT_Block12_Slide2_20x_Stitch_1_Merged_RAW_ch01.tif	Lean	518.404	93.621	12.8457432	25.69148639
840	HLC104_eAT_Block12_Slide2_20x_Stitch_1_Merged_RAW_ch01.tif	Lean	1262.633	186.467	20.04765738	40.09531476
841	HLC104_eAT_Block12_Slide2_20x_Stitch_1_Merged_RAW_ch01.tif	Lean	1223.658	168.104	19.73581614	39.47163228
842	HLC104_eAT_Block12_Slide2_20x_Stitch_1_Merged_RAW_ch01.tif	Lean	480.063	97.706	12.36158561	24.72317123
843	HLC104_eAT_Block12_Slide2_20x_Stitch_1_Merged_RAW_ch01.tif	Lean	811.723	123.956	16.07418601	32.14837201
844	HLC104_eAT_Block12_Slide2_20x_Stitch_1_Merged_RAW_ch01.tif	Lean	2949.348	224.466	30.63995147	61.27990294
845	HLC104_eAT_Block12_Slide2_20x_Stitch_1_Merged_RAW_ch01.tif	Lean	810.033	144.092	16.05744413	32.11488826
846	HLC104_eAT_Block12_Slide2_20x_Stitch_1_Merged_RAW_ch01.tif	Lean	1266.541	141.827	20.07865836	40.15731672
847	HLC104_eAT_Block12_Slide2_20x_Stitch_1_Merged_RAW_ch01.tif	Lean	3095.744	237.091	31.39117583	62.78235167
848	HLC104_eAT_Block12_Slide2_20x_Stitch_1_Merged_RAW_ch01.tif	Lean	390.81	97.706	11.15341592	22.30683183
849	HLC104_eAT_Block12_Slide2_20x_Stitch_1_Merged_RAW_ch01.tif	Lean	5409.128	315.172	41.49432393	82.98864785
850	HLC104_eAT_Block12_Slide2_20x_Stitch_1_Merged_RAW_ch01.tif	Lean	1546.657	157.691	22.18819987	44.37639975
851	HLC104_eAT_Block12_Slide2_20x_Stitch_1_Merged_RAW_ch01.tif	Lean	317.612	80.923	10.05480182	20.10960363
852	HLC104_eAT_Block12_Slide2_20x_Stitch_1_Merged_RAW_ch01.tif	Lean	6949.87	342.768	47.03416129	94.06832259
853	HLC104_eAT_Block12_Slide2_20x_Stitch_1_Merged_RAW_ch01.tif	Lean	516.714	98.44	12.8247875	25.64957501
854	HLC104_eAT_Block12_Slide2_20x_Stitch_1_Merged_RAW_ch01.tif	Lean	1199.259	192.293	19.5380653	39.07613061
855	HLC104_eAT_Block12_Slide2_20x_Stitch_1_Merged_RAW_ch01.tif	Lean	483.126	89.446	12.40095892	24.80191783
856	HLC104_eAT_Block12_Slide2_20x_Stitch_1_Merged_RAW_ch01.tif	Lean	8565.394	391.216	52.21541525	104.4308305
857	HLC104_eAT_Block12_Slide2_20x_Stitch_1_Merged_RAW_ch01.tif	Lean	2669.655	222.081	29.15094474	58.30188948
858	HLC104_eAT_Block12_Slide2_20x_Stitch_1_Merged_RAW_ch01.tif	Lean	340.427	84.312	10.40967241	20.81934481
859	HLC104_eAT_Block12_Slide2_20x_Stitch_1_Merged_RAW_ch01.tif	Lean	2694.477	204.452	29.28615146	58.57230292
860	HLC104_eAT_Block12_Slide2_20x_Stitch_1_Merged_RAW_ch01.tif	Lean	1300.975	200.269	20.3497716	40.6995432
861	HLC104_eAT_Block12_Slide2_20x_Stitch_1_Merged_RAW_ch01.tif	Lean	2099.389	185.102	25.85065325	51.70130651
862	HLC104_eAT_Block12_Slide2_20x_Stitch_1_Merged_RAW_ch01.tif	Lean	958.33	132.95	17.46556364	34.93112728
863	HLC104_eAT_Block12_Slide2_20x_Stitch_1_Merged_RAW_ch01.tif	Lean	4325.105	275.454	37.10422726	74.20845451
864	HLC104_eAT_Block12_Slide2_20x_Stitch_1_Merged_RAW_ch01.tif	Lean	704.62	110.975	14.97623157	29.95246314
865	HLC104_eAT_Block12_Slide2_20x_Stitch_1_Merged_RAW_ch01.tif	Lean	730.075	105.25	15.24434617	30.48869234
866	HLC104_eAT_Block12_Slide2_20x_Stitch_1_Merged_RAW_ch01.tif	Lean	1152.784	138.952	19.15574441	38.31148882
867	HLC104_eAT_Block12_Slide2_20x_Stitch_1_Merged_RAW_ch01.tif	Lean	536.466	89.446	13.06761001	26.13522002
868	HLC104_eAT_Block12_Slide2_20x_Stitch_1_Merged_RAW_ch01.tif	Lean	369.685	78.987	10.84778274	21.69556547
869	HLC104_eAT_Block12_Slide2_20x_Stitch_1_Merged_RAW_ch01.tif	Lean	1574.331	174.12	22.38582412	44.77164824
870	HLC104_eAT_Block12_Slide2_20x_Stitch_1_Merged_RAW_ch01.tif	Lean	704.726	107.81	14.97735801	29.95471601
871	HLC104_eAT_Block12_Slide2_20x_Stitch_1_Merged_RAW_ch01.tif	Lean	3220.909	228.687	32.01948121	64.03896243
872	HLC104_eAT_Block12_Slide2_20x_Stitch_1_Merged_RAW_ch01.tif	Lean	2817.74	222.81	29.94853083	59.89706165
873	HLC104_eAT_Block12_Slide2_20x_Stitch_1_Merged_RAW_ch01.tif	Lean	532.875	93.537	13.02380054	26.04760109
874	HLC104_eAT_Block12_Slide2_20x_Stitch_1_Merged_RAW_ch01.tif	Lean	1237.072	151.65	19.84369541	39.68739082
875	HLC104_eAT_Block12_Slide2_20x_Stitch_1_Merged_RAW_ch01.tif	Lean	8125.258	360.223	50.85616923	101.7123385
876	HLC104_eAT_Block12_Slide2_20x_Stitch_1_Merged_RAW_ch01.tif	Lean	4690.671	270.083	38.64048333	77.28096666
877	HLC104_eAT_Block12_Slide2_20x_Stitch_1_Merged_RAW_ch01.tif	Lean	3728.011	253.991	34.44797174	68.89594348
878	HLC104_eAT_Block12_Slide2_20x_Stitch_1_Merged_RAW_ch01.tif	Lean	2350.987	230.656	27.35584772	54.71169544
879	HLC104_eAT_Block12_Slide2_20x_Stitch_1_Merged_RAW_ch01.tif	Lean	8171.416	359.371	51.00041663	102.0008333
880	HLC104_eAT_Block12_Slide2_20x_Stitch_1_Merged_RAW_ch01.tif	Lean	417.111	82.919	11.5226106	23.04522119
881	HLC104_eAT_Block12_Slide2_20x_Stitch_1_Merged_RAW_ch01.tif	Lean	2702.927	212.279	29.33203685	58.6640737
882	HLC104_eAT_Block12_Slide2_20x_Stitch_1_Merged_RAW_ch01.tif	Lean	5002.58	338.974	39.90451942	79.80903885
883	HLC104_eAT_Block12_Slide2_20x_Stitch_1_Merged_RAW_ch01.tif	Lean	4895.054	377.054	39.4733338	78.94666761
884	HLC104_eAT_Block12_Slide2_20x_Stitch_1_Merged_RAW_ch01.tif	Lean	486.506	116.006	12.44426251	24.88852503
885	HLC104_eAT_Block12_Slide2_20x_Stitch_1_Merged_RAW_ch01.tif	Lean	6549.871	323.581	45.66058139	91.32116277
886	HLC104_eAT_Block12_Slide2_20x_Stitch_1_Merged_RAW_ch01.tif	Lean	4860.41	282.941	39.33340252	78.66680504
887	HLC104_eAT_Block12_Slide2_20x_Stitch_1_Merged_RAW_ch01.tif	Lean	902.032	136.358	16.94478395	33.88956791
888	HLC104_eAT_Block12_Slide2_20x_Stitch_1_Merged_RAW_ch01.tif	Lean	4959.696	280.687	39.73311301	79.46622601
889	HLC104_eAT_Block12_Slide2_20x_Stitch_1_Merged_RAW_ch01.tif	Lean	440.348	84.535	11.83921964	23.67843929
890	HLC104_eAT_Block12_Slide2_20x_Stitch_1_Merged_RAW_ch01.tif	Lean	2704.089	223	29.33834116	58.67668231
891	HLC104_eAT_Block12_Slide2_20x_Stitch_1_Merged_RAW_ch01.tif	Lean	6519.134	327.889	45.55331823	91.10663646
892	HLC104_eAT_Block12_Slide2_20x_Stitch_1_Merged_RAW_ch01.tif	Lean	6458.189	427.498	45.33988758	90.67977516
893	HLC104_eAT_Block12_Slide2_20x_Stitch_1_Merged_RAW_ch01.tif	Lean	4136.143	253.052	36.28464148	72.56928297
894	HLC104_eAT_Block12_Slide2_20x_Stitch_1_Merged_RAW_ch01.tif	Lean	3011.456	274.823	30.96088204	61.92176408
895	HLC104_eAT_Block12_Slide2_20x_Stitch_1_Merged_RAW_ch01.tif	Lean	3277.523	222.133	32.29965902	64.59931805
896	HLC104_eAT_Block12_Slide2_20x_Stitch_1_Merged_RAW_ch01.tif	Lean	2486.714	199.141	28.13442109	56.26884219
897	HLC104_eAT_Block12_Slide2_20x_Stitch_1_Merged_RAW_ch01.tif	Lean	8715.064	393.056	52.6696405	105.339281
898	HLC104_eAT_Block12_Slide2_20x_Stitch_1_Merged_RAW_ch01.tif	Lean	7470.493	368.76	48.76404184	97.52808368
899	HLC104_eAT_Block12_Slide2_20x_Stitch_1_Merged_RAW_ch01.tif	Lean	2194.346	190.204	26.42881052	52.85762104
900	HLC104_eAT_Block12_Slide2_20x_Stitch_1_Merged_RAW_ch01.tif	Lean	3054.761	236.237	31.18269755	62.36539509
901	HLC104_eAT_Block12_Slide2_20x_Stitch_1_Merged_RAW_ch01.tif	Lean	830.102	123.962	16.25514298	32.51028595
902	HLC104_eAT_Block12_Slide2_20x_Stitch_1_Merged_RAW_ch01.tif	Lean	656.878	132.569	14.459971	28.91994201
903	HLC104_eAT_Block12_Slide2_20x_Stitch_1_Merged_RAW_ch01.tif	Lean	3578.869	280.798	33.75187971	67.50375942
904	HLC104_eAT_Block12_Slide2_20x_Stitch_1_Merged_RAW_ch01.tif	Lean	7148.444	358.923	47.70136682	95.40273363
905	HLC104_eAT_Block12_Slide2_20x_Stitch_1_Merged_RAW_ch01.tif	Lean	2149.033	204.933	26.15451108	52.30902215
906	HLC104_eAT_Block12_Slide2_20x_Stitch_1_Merged_RAW_ch01.tif	Lean	1358.963	160.364	20.79834988	41.59669977
907	HLC104_eAT_Block12_Slide2_20x_Stitch_1_Merged_RAW_ch01.tif	Lean	1335.303	153.331	20.61650179	41.23300357
908	HLC104_eAT_Block12_Slide2_20x_Stitch_1_Merged_RAW_ch01.tif	Lean	1214.997	164.073	19.66584747	39.33169494
909	HLC104_eAT_Block12_Slide2_20x_Stitch_1_Merged_RAW_ch01.tif	Lean	1515.709	210.827	21.96508956	43.93017912
910	HLC104_eAT_Block12_Slide2_20x_Stitch_1_Merged_RAW_ch01.tif	Lean	2997.407	220.966	30.88857849	61.77715698
911	HLC104_eAT_Block12_Slide2_20x_Stitch_1_Merged_RAW_ch01.tif	Lean	1796.459	168.662	23.91298099	47.82596198
912	HLC104_eAT_Block12_Slide2_20x_Stitch_1_Merged_RAW_ch01.tif	Lean	2456.188	225.233	27.96120389	55.92240777
913	HLC104_eAT_Block12_Slide2_20x_Stitch_1_Merged_RAW_ch01.tif	Lean	758.911	114.304	15.5424861	31.08497219
914	HLC104_eAT_Block12_Slide2_20x_Stitch_1_Merged_RAW_ch01.tif	Lean	12678.512	613.454	63.52712579	127.0542516
915	HLC104_eAT_Block12_Slide2_20x_Stitch_1_Merged_RAW_ch01.tif	Lean	1345.232	156.877	20.69300956	41.38601913
916	HLC104_eAT_Block12_Slide2_20x_Stitch_1_Merged_RAW_ch01.tif	Lean	2285.288	202.646	26.97090586	53.94181173
917	HLC104_eAT_Block12_Slide2_20x_Stitch_1_Merged_RAW_ch01.tif	Lean	2238.391	223.808	26.6927328	53.3854656
918	HLC104_eAT_Block12_Slide2_20x_Stitch_1_Merged_RAW_ch01.tif	Lean	3686.606	268.073	34.25614013	68.51228025
919	HLC104_eAT_Block12_Slide2_20x_Stitch_1_Merged_RAW_ch01.tif	Lean	316.979	73.885	10.04477722	20.08955444
920	HLC104_eAT_Block12_Slide2_20x_Stitch_1_Merged_RAW_ch01.tif	Lean	4916.39	298.065	39.55926619	79.11853238
921	HLC104_eAT_Block12_Slide2_20x_Stitch_1_Merged_RAW_ch01.tif	Lean	3071.978	232.204	31.27044879	62.54089758
922	HLC104_eAT_Block12_Slide2_20x_Stitch_1_Merged_RAW_ch01.tif	Lean	848.163	146.273	16.4310276	32.8620552
923	HLC104_eAT_Block12_Slide2_20x_Stitch_1_Merged_RAW_ch01.tif	Lean	2029.783	186.521	25.41849712	50.83699423
924	HLC104_eAT_Block12_Slide2_20x_Stitch_1_Merged_RAW_ch01.tif	Lean	1698.967	177.65	23.2550638	46.5101276
925	HLC104_eAT_Block12_Slide2_20x_Stitch_1_Merged_RAW_ch01.tif	Lean	5903.767	317.842	43.35005654	86.70011308
926	HLC104_eAT_Block12_Slide2_20x_Stitch_1_Merged_RAW_ch01.tif	Lean	11918.439	564.775	61.59348149	123.186963
927	HLC104_eAT_Block12_Slide2_20x_Stitch_1_Merged_RAW_ch01.tif	Lean	1473.46	167.867	21.65679766	43.31359532
928	HLC104_eAT_Block12_Slide2_20x_Stitch_1_Merged_RAW_ch01.tif	Lean	3534.613	234.17	33.54254406	67.08508811
929	HLC104_eAT_Block12_Slide2_20x_Stitch_1_Merged_RAW_ch01.tif	Lean	6756.261	383.554	46.37439671	92.74879341
930	HLC104_eAT_Block12_Slide2_20x_Stitch_1_Merged_RAW_ch01.tif	Lean	4350.35	264.825	37.21235565	74.42471131
931	HLC104_eAT_Block12_Slide2_20x_Stitch_1_Merged_RAW_ch01.tif	Lean	9549.18	546.606	55.13255299	110.265106
932	HLC104_eAT_Block12_Slide2_20x_Stitch_1_Merged_RAW_ch01.tif	Lean	5145.701	296.721	40.471317	80.942634
933	HLC104_eAT_Block12_Slide2_20x_Stitch_1_Merged_RAW_ch01.tif	Lean	4371.58	267.839	37.30304454	74.60608909
934	HLC104_eAT_Block12_Slide2_20x_Stitch_1_Merged_RAW_ch01.tif	Lean	1919.405	176.127	24.71771808	49.43543616
935	HLC104_eAT_Block12_Slide2_20x_Stitch_1_Merged_RAW_ch01.tif	Lean	3594.607	254.083	33.82600989	67.65201978
936	HLC104_eAT_Block12_Slide2_20x_Stitch_1_Merged_RAW_ch01.tif	Lean	1383.468	153.752	20.98503137	41.97006274
937	HLC104_eAT_Block12_Slide2_20x_Stitch_1_Merged_RAW_ch01.tif	Lean	3074.513	225.219	31.28334834	62.56669667
938	HLC104_eAT_Block12_Slide2_20x_Stitch_1_Merged_RAW_ch01.tif	Lean	1829.942	186.658	24.13480122	48.26960243
939	HLC104_eAT_Block12_Slide2_20x_Stitch_1_Merged_RAW_ch01.tif	Lean	1308.157	143.464	20.40586449	40.81172899
940	HLC104_eAT_Block12_Slide2_20x_Stitch_1_Merged_RAW_ch01.tif	Lean	5505.352	297.029	41.86177216	83.72354432
941	HLC104_eAT_Block12_Slide2_20x_Stitch_1_Merged_RAW_ch01.tif	Lean	2387.533	200.158	27.56765056	55.13530112
942	HLC104_eAT_Block12_Slide2_20x_Stitch_1_Merged_RAW_ch01.tif	Lean	2253.178	199.102	26.78075489	53.56150979
943	HLC104_eAT_Block12_Slide2_20x_Stitch_1_Merged_RAW_ch01.tif	Lean	375.178	86.702	10.92807698	21.85615396
944	HLC104_eAT_Block12_Slide2_20x_Stitch_1_Merged_RAW_ch01.tif	Lean	5272.556	305.59	40.96714171	81.93428343
945	HLC104_eAT_Block12_Slide2_20x_Stitch_1_Merged_RAW_ch01.tif	Lean	5787.052	319.977	42.91941127	85.83882253
946	HLC104_eAT_Block12_Slide2_20x_Stitch_1_Merged_RAW_ch01.tif	Lean	4450.904	323.883	37.63996208	75.27992417
947	HLC104_eAT_Block12_Slide2_20x_Stitch_1_Merged_RAW_ch01.tif	Lean	3676.783	253.017	34.21047176	68.42094353
948	HLC104_eAT_Block12_Slide2_20x_Stitch_1_Merged_RAW_ch01.tif	Lean	1112.33	141.046	18.81663189	37.63326378
949	HLC104_eAT_Block12_Slide2_20x_Stitch_1_Merged_RAW_ch01.tif	Lean	7347.44	349.885	48.36075672	96.72151343
950	HLC104_eAT_Block12_Slide2_20x_Stitch_1_Merged_RAW_ch01.tif	Lean	3874.512	250.183	35.11830682	70.23661364
951	HLC104_eAT_Block12_Slide2_20x_Stitch_1_Merged_RAW_ch01.tif	Lean	332.717	81.146	10.29111803	20.58223607
952	HLC104_eAT_Block12_Slide2_20x_Stitch_1_Merged_RAW_ch01.tif	Lean	3004.484	243.098	30.92502159	61.85004317
953	HLC104_eAT_Block12_Slide2_20x_Stitch_1_Merged_RAW_ch01.tif	Lean	926.854	119.721	17.17634394	34.35268789
954	HLC104_eAT_Block12_Slide2_20x_Stitch_1_Merged_RAW_ch01.tif	Lean	4333.661	276.216	37.14090925	74.28181849
955	HLC104_eAT_Block12_Slide2_20x_Stitch_1_Merged_RAW_ch01.tif	Lean	628.887	110.627	14.1485317	28.29706341
956	HLC104_eAT_Block12_Slide2_20x_Stitch_1_Merged_RAW_ch01.tif	Lean	3650.588	245.66	34.0883888	68.17677759
957	HLC104_eAT_Block12_Slide2_20x_Stitch_1_Merged_RAW_ch01.tif	Lean	7344.06	337.293	48.34963188	96.69926376
958	HLC104_eAT_Block12_Slide2_20x_Stitch_1_Merged_RAW_ch01.tif	Lean	755.108	123.456	15.50349449	31.00698899
959	HLC104_eAT_Block12_Slide2_20x_Stitch_1_Merged_RAW_ch01.tif	Lean	4891.886	289.123	39.46055848	78.92111697
960	HLC104_eAT_Block12_Slide2_20x_Stitch_1_Merged_RAW_ch01.tif	Lean	2244.834	207.368	26.73112147	53.46224294
961	HLC104_eAT_Block12_Slide2_20x_Stitch_1_Merged_RAW_ch01.tif	Lean	3715.97	248.252	34.39229547	68.78459094
962	HLC104_eAT_Block12_Slide2_20x_Stitch_1_Merged_RAW_ch01.tif	Lean	393.873	98.965	11.19703844	22.39407688
963	HLC104_eAT_Block12_Slide2_20x_Stitch_1_Merged_RAW_ch01.tif	Lean	6420.059	313.472	45.20584309	90.41168618
964	HLC104_eAT_Block12_Slide2_20x_Stitch_1_Merged_RAW_ch01.tif	Lean	4192.864	260.491	36.53258905	73.0651781
965	HLC104_eAT_Block12_Slide2_20x_Stitch_1_Merged_RAW_ch01.tif	Lean	1029.626	154.356	18.10359453	36.20718906
966	HLC104_eAT_Block12_Slide2_20x_Stitch_1_Merged_RAW_ch01.tif	Lean	450.171	86.675	11.97054217	23.94108433
967	HLC104_eAT_Block12_Slide2_20x_Stitch_1_Merged_RAW_ch01.tif	Lean	4823.335	292.639	39.18309859	78.36619717
968	HLC104_eAT_Block12_Slide2_20x_Stitch_1_Merged_RAW_ch01.tif	Lean	1196.935	158.45	19.51912507	39.03825015
969	HLC104_eAT_Block12_Slide2_20x_Stitch_1_Merged_RAW_ch01.tif	Lean	1213.729	146.042	19.65558292	39.31116584
970	HLC104_eAT_Block12_Slide2_20x_Stitch_1_Merged_RAW_ch01.tif	Lean	1045.681	136.437	18.2441936	36.4883872
971	HLC104_eAT_Block12_Slide2_20x_Stitch_1_Merged_RAW_ch01.tif	Lean	3031.947	227.89	31.0660378	62.1320756
972	HLC104_eAT_Block12_Slide2_20x_Stitch_1_Merged_RAW_ch01.tif	Lean	331.027	79.512	10.26494845	20.5298969
973	HLC104_eAT_Block12_Slide2_20x_Stitch_1_Merged_RAW_ch01.tif	Lean	4637.014	274.766	38.41884171	76.83768343
974	HLC104_eAT_Block12_Slide2_20x_Stitch_1_Merged_RAW_ch01.tif	Lean	1114.759	143.665	18.83716567	37.67433134
975	HLC104_eAT_Block12_Slide2_20x_Stitch_1_Merged_RAW_ch01.tif	Lean	2454.393	198.569	27.95098489	55.90196979
976	HLC104_eAT_Block12_Slide2_20x_Stitch_1_Merged_RAW_ch01.tif	Lean	3996.614	275.456	35.66737651	71.33475303
977	HLC104_eAT_Block12_Slide2_20x_Stitch_1_Merged_RAW_ch01.tif	Lean	1677.314	211.268	23.106398	46.212796
978	HLC104_eAT_Block12_Slide2_20x_Stitch_1_Merged_RAW_ch01.tif	Lean	3302.028	240.569	32.42018132	64.84036264
979	HLC104_eAT_Block12_Slide2_20x_Stitch_1_Merged_RAW_ch01.tif	Lean	7382.613	363.508	48.47637263	96.95274527
980	HLC104_eAT_Block12_Slide2_20x_Stitch_1_Merged_RAW_ch01.tif	Lean	590.863	109.991	13.71413629	27.42827259
981	HLC104_eAT_Block12_Slide2_20x_Stitch_1_Merged_RAW_ch01.tif	Lean	2208.499	252.487	26.51390325	53.02780649
982	HLC104_eAT_Block12_Slide2_20x_Stitch_1_Merged_RAW_ch01.tif	Lean	1832.265	207.689	24.15011519	48.30023038
983	HLC104_eAT_Block12_Slide2_20x_Stitch_1_Merged_RAW_ch01.tif	Lean	691.1	106.044	14.83185633	29.66371267
984	HLC104_eAT_Block12_Slide2_20x_Stitch_1_Merged_RAW_ch01.tif	Lean	1805.014	166.285	23.96985192	47.93970383
985	HLC104_eAT_Block12_Slide2_20x_Stitch_1_Merged_RAW_ch01.tif	Lean	7075.774	347.323	47.45828502	94.91657003
986	HLC104_eAT_Block12_Slide2_20x_Stitch_1_Merged_RAW_ch01.tif	Lean	6896.107	328.245	46.851884	93.703768
987	HLC104_eAT_Block12_Slide2_20x_Stitch_1_Merged_RAW_ch01.tif	Lean	2572.058	205.189	28.61313491	57.22626982
988	HLC104_eAT_Block12_Slide2_20x_Stitch_1_Merged_RAW_ch01.tif	Lean	4563.5	281.875	38.11308392	76.22616783
989	HLC104_eAT_Block12_Slide2_20x_Stitch_1_Merged_RAW_ch01.tif	Lean	3194.925	243.729	31.89006449	63.78012898
990	HLC104_eAT_Block12_Slide2_20x_Stitch_1_Merged_RAW_ch01.tif	Lean	4502.766	270.608	37.85861768	75.71723537
991	HLC104_eAT_Block12_Slide2_20x_Stitch_1_Merged_RAW_ch01.tif	Lean	3140.951	242.527	31.61954704	63.23909409
992	HLC104_eAT_Block12_Slide2_20x_Stitch_1_Merged_RAW_ch01.tif	Lean	7723.252	355.999	49.58212848	99.16425697
993	HLC104_eAT_Block12_Slide2_20x_Stitch_1_Merged_RAW_ch01.tif	Lean	3919.508	252.041	35.32163849	70.64327697
994	HLC104_eAT_Block12_Slide2_20x_Stitch_1_Merged_RAW_ch01.tif	Lean	445.101	85.506	11.90294286	23.80588571
995	HLC104_eAT_Block12_Slide2_20x_Stitch_1_Merged_RAW_ch01.tif	Lean	1643.515	173.823	22.87240854	45.74481709
996	HLC104_eAT_Block12_Slide2_20x_Stitch_1_Merged_RAW_ch01.tif	Lean	588.011	96.169	13.6809983	27.3619966
997	HLC104_eAT_Block12_Slide2_20x_Stitch_1_Merged_RAW_ch01.tif	Lean	1075.573	161.558	18.50312188	37.00624375
998	HLC104_eAT_Block12_Slide2_20x_Stitch_1_Merged_RAW_ch01.tif	Lean	4139.735	286.746	36.30039362	72.60078723
999	HLC104_eAT_Block12_Slide2_20x_Stitch_1_Merged_RAW_ch01.tif	Lean	6462.203	351.133	45.35397559	90.70795117
1000	HLC104_eAT_Block12_Slide2_20x_Stitch_1_Merged_RAW_ch01.tif	Lean	1230.629	165.392	19.79195233	39.58390465
1001	HLC104_eAT_Block12_Slide2_20x_Stitch_1_Merged_RAW_ch01.tif	Lean	3913.382	265.712	35.29402469	70.58804939
1002	HLC104_eAT_Block12_Slide2_20x_Stitch_1_Merged_RAW_ch01.tif	Lean	8719.606	370.91	52.68336354	105.3667271
1003	HLC104_eAT_Block12_Slide2_20x_Stitch_1_Merged_RAW_ch01.tif	Lean	1834.906	189.771	24.16751373	48.33502747
1004	HLC104_eAT_Block12_Slide2_20x_Stitch_1_Merged_RAW_ch01.tif	Lean	6220.534	326.687	44.49783668	88.99567337
1005	HLC104_eAT_Block12_Slide2_20x_Stitch_1_Merged_RAW_ch01.tif	Lean	791.021	140.579	15.86788595	31.7357719
1006	HLC104_eAT_Block12_Slide2_20x_Stitch_1_Merged_RAW_ch01.tif	Lean	391.549	85.854	11.16395618	22.32791236
1007	HLC104_eAT_Block12_Slide2_20x_Stitch_1_Merged_RAW_ch01.tif	Lean	3042.72	216.756	31.1211802	62.2423604
1008	HLC104_eAT_Block12_Slide2_20x_Stitch_1_Merged_RAW_ch01.tif	Lean	1847.792	173.565	24.2522259	48.5044518
1009	HLC104_eAT_Block12_Slide2_20x_Stitch_1_Merged_RAW_ch01.tif	Lean	309.479	74.279	9.925231749	19.8504635
1010	HLC104_eAT_Block12_Slide2_20x_Stitch_1_Merged_RAW_ch01.tif	Lean	816.054	119.281	16.11701138	32.23402276
1011	HLC104_eAT_Block12_Slide2_20x_Stitch_1_Merged_RAW_ch01.tif	Lean	3153.626	276.169	31.6832816	63.36656321
1012	HLC104_eAT_Block12_Slide2_20x_Stitch_1_Merged_RAW_ch01.tif	Lean	879.956	158.708	16.73614932	33.47229865
1013	HLC104_eAT_Block12_Slide2_20x_Stitch_1_Merged_RAW_ch01.tif	Lean	4975.963	290.483	39.79821876	79.59643751
1014	HLC104_eAT_Block12_Slide2_20x_Stitch_1_Merged_RAW_ch01.tif	Lean	3679.107	261.616	34.22128183	68.44256367
1015	HLC104_eAT_Block12_Slide2_20x_Stitch_1_Merged_RAW_ch01.tif	Lean	594.454	111.644	13.75574735	27.51149469
1016	HLC104_eAT_Block12_Slide2_20x_Stitch_1_Merged_RAW_ch01.tif	Lean	4125.053	256.5	36.23596488	72.47192976
1017	HLC104_eAT_Block12_Slide2_20x_Stitch_1_Merged_RAW_ch01.tif	Lean	613.044	121.829	13.96917914	27.93835828
1018	HLC104_eAT_Block12_Slide2_20x_Stitch_1_Merged_RAW_ch01.tif	Lean	7107.462	351.422	47.56443441	95.12886881
1019	HLC104_eAT_Block12_Slide2_20x_Stitch_1_Merged_RAW_ch01.tif	Lean	983.891	131.421	17.69695545	35.3939109
1020	HLC104_eAT_Block12_Slide2_20x_Stitch_1_Merged_RAW_ch01.tif	Lean	6331.545	393.62	44.89313275	89.7862655
1021	HLC104_eAT_Block12_Slide2_20x_Stitch_1_Merged_RAW_ch01.tif	Lean	449.115	82.144	11.95649382	23.91298765
1022	HLC104_eAT_Block12_Slide2_20x_Stitch_1_Merged_RAW_ch01.tif	Lean	4112.906	274.842	36.18257372	72.36514743
1023	HLC104_eAT_Block12_Slide2_20x_Stitch_1_Merged_RAW_ch01.tif	Lean	3562.181	260.858	33.67309651	67.34619302
1024	HLC104_eAT_Block12_Slide2_20x_Stitch_1_Merged_RAW_ch01.tif	Lean	4234.48	265.291	36.71344232	73.42688464
1025	HLC104_eAT_Block12_Slide2_20x_Stitch_1_Merged_RAW_ch01.tif	Lean	979.349	136.404	17.6560604	35.31212079
1026	HLC104_eAT_Block12_Slide2_20x_Stitch_1_Merged_RAW_ch01.tif	Lean	2104.671	201.591	25.88315256	51.76630512
1027	HLC104_eAT_Block12_Slide2_20x_Stitch_1_Merged_RAW_ch01.tif	Lean	9704.87	394.395	55.58017691	111.1603538
1028	HLC104_eAT_Block12_Slide2_20x_Stitch_1_Merged_RAW_ch01.tif	Lean	1123.737	139.281	18.91286854	37.82573709
1029	HLC104_eAT_Block12_Slide2_20x_Stitch_1_Merged_RAW_ch01.tif	Lean	730.709	141.585	15.25096386	30.50192772
1030	HLC104_eAT_Block12_Slide2_20x_Stitch_1_Merged_RAW_ch01.tif	Lean	492.421	98.612	12.5196834	25.0393668
1031	HLC104_eAT_Block12_Slide2_20x_Stitch_1_Merged_RAW_ch01.tif	Lean	322.049	71.554	10.12479039	20.24958079
1032	HLC104_eAT_Block12_Slide2_20x_Stitch_1_Merged_RAW_ch01.tif	Lean	4236.803	260.596	36.72351128	73.44702256
1033	HLC104_eAT_Block12_Slide2_20x_Stitch_1_Merged_RAW_ch01.tif	Lean	5009.129	294.666	39.93063087	79.86126174
1034	HLC104_eAT_Block12_Slide2_20x_Stitch_1_Merged_RAW_ch01.tif	Lean	1108.316	167.579	18.78264997	37.56529994
1035	HLC104_eAT_Block12_Slide2_20x_Stitch_1_Merged_RAW_ch01.tif	Lean	2845.52	270.208	30.0957995	60.19159899
1036	HLC104_eAT_Block12_Slide2_20x_Stitch_1_Merged_RAW_ch01.tif	Lean	680.643	105.019	14.71921859	29.43843718
1037	HLC104_eAT_Block12_Slide2_20x_Stitch_1_Merged_RAW_ch01.tif	Lean	3721.251	278.62	34.41672533	68.83345066
1038	HLC104_eAT_Block12_Slide2_20x_Stitch_1_Merged_RAW_ch01.tif	Lean	1421.387	151.794	21.2706731	42.5413462
1039	HLC104_eAT_Block12_Slide2_20x_Stitch_1_Merged_RAW_ch01.tif	Lean	5640.657	320.456	42.37306795	84.7461359
1040	HLC104_eAT_Block12_Slide2_20x_Stitch_1_Merged_RAW_ch01.tif	Lean	770.213	146.102	15.65779079	31.31558158
1041	HLC104_eAT_Block12_Slide2_20x_Stitch_1_Merged_RAW_ch01.tif	Lean	432.954	85.941	11.73940111	23.47880222
1042	HLC104_eAT_Block12_Slide2_20x_Stitch_1_Merged_RAW_ch01.tif	Lean	503.406	89.558	12.65855863	25.31711726
1043	HLC104_eAT_Block12_Slide2_20x_Stitch_1_Merged_RAW_ch01.tif	Lean	4583.885	308.253	38.19811399	76.39622799
1044	HLC104_eAT_Block12_Slide2_20x_Stitch_1_Merged_RAW_ch01.tif	Lean	10013.187	393.791	56.45614594	112.9122919
1045	HLC104_eAT_Block12_Slide2_20x_Stitch_1_Merged_RAW_ch01.tif	Lean	330.499	91.764	10.2567587	20.5135174
1046	HLC104_eAT_Block12_Slide2_20x_Stitch_1_Merged_RAW_ch01.tif	Lean	5947.39	338.041	43.5099188	87.0198376
1047	HLC104_eAT_Block12_Slide2_20x_Stitch_1_Merged_RAW_ch01.tif	Lean	4119.138	275.323	36.20997581	72.41995161
1048	HLC104_eAT_Block12_Slide2_20x_Stitch_1_Merged_RAW_ch01.tif	Lean	3617	248.116	33.93120773	67.86241547
1049	HLC104_eAT_Block12_Slide2_20x_Stitch_1_Merged_RAW_ch01.tif	Lean	2050.168	193.362	25.54581654	51.09163308
1050	HLC104_eAT_Block12_Slide2_20x_Stitch_1_Merged_RAW_ch01.tif	Lean	562.133	94.902	13.376565	26.75313
1051	HLC104_eAT_Block12_Slide2_20x_Stitch_1_Merged_RAW_ch01.tif	Lean	4953.253	333.483	39.70729654	79.41459308
1052	HLC104_eAT_Block12_Slide2_20x_Stitch_1_Merged_RAW_ch01.tif	Lean	8148.601	467.714	50.92916902	101.858338
1053	HLC104_eAT_Block12_Slide2_20x_Stitch_1_Merged_RAW_ch01.tif	Lean	1054.553	143.758	18.32142586	36.64285171
1054	HLC104_eAT_Block12_Slide2_20x_Stitch_1_Merged_RAW_ch01.tif	Lean	942.275	146.241	17.31864452	34.63728904
1055	HLC104_eAT_Block12_Slide2_20x_Stitch_1_Merged_RAW_ch01.tif	Lean	886.399	127.771	16.79730826	33.59461652
1056	HLC104_eAT_Block12_Slide2_20x_Stitch_1_Merged_RAW_ch01.tif	Lean	857.142	138.019	16.51777141	33.03554283
1057	HLC104_eAT_Block12_Slide2_20x_Stitch_1_Merged_RAW_ch01.tif	Lean	4573.745	297.235	38.15584163	76.31168326
1058	HLC104_eAT_Block12_Slide2_20x_Stitch_1_Merged_RAW_ch01.tif	Lean	10148.598	540.212	56.83659978	113.6731996
1059	HLC104_eAT_Block12_Slide2_20x_Stitch_1_Merged_RAW_ch01.tif	Lean	602.376	106.61	13.84710208	27.69420416
1060	HLC104_eAT_Block12_Slide2_20x_Stitch_1_Merged_RAW_ch01.tif	Lean	2026.509	223.617	25.39798908	50.79597815
1061	HLC104_eAT_Block12_Slide2_20x_Stitch_1_Merged_RAW_ch01.tif	Lean	2113.437	191.814	25.93699849	51.87399699
1062	HLC104_eAT_Block12_Slide2_20x_Stitch_1_Merged_RAW_ch01.tif	Lean	680.221	104.889	14.71465491	29.42930982
1063	HLC104_eAT_Block12_Slide2_20x_Stitch_1_Merged_RAW_ch01.tif	Lean	315.606	75.342	10.02299905	20.0459981
1064	HLC104_eAT_Block12_Slide2_20x_Stitch_1_Merged_RAW_ch01.tif	Lean	6918.711	464.595	46.92860653	93.85721306
1065	HLC104_eAT_Block12_Slide2_20x_Stitch_1_Merged_RAW_ch01.tif	Lean	3379.768	311.291	32.79959706	65.59919412
1066	HLC104_eAT_Block12_Slide2_20x_Stitch_1_Merged_RAW_ch01.tif	Lean	3340.053	252.264	32.60631672	65.21263345
1067	HLC104_eAT_Block12_Slide2_20x_Stitch_1_Merged_RAW_ch01.tif	Lean	6648.63	327.889	46.00352876	92.00705752
1068	HLC104_eAT_Block12_Slide2_20x_Stitch_1_Merged_RAW_ch01.tif	Lean	501.082	99.466	12.62930538	25.25861076
1069	HLC104_eAT_Block12_Slide2_20x_Stitch_1_Merged_RAW_ch01.tif	Lean	1833.427	185.096	24.15777183	48.31554366
1070	HLC104_eAT_Block12_Slide2_20x_Stitch_1_Merged_RAW_ch01.tif	Lean	891.469	154.092	16.84527815	33.6905563
1071	HLC104_eAT_Block12_Slide2_20x_Stitch_1_Merged_RAW_ch01.tif	Lean	5599.463	383.206	42.21805811	84.43611621
1072	HLC104_eAT_Block12_Slide2_20x_Stitch_1_Merged_RAW_ch01.tif	Lean	6154.73	321.06	44.26185046	88.52370091
1073	HLC104_eAT_Block12_Slide2_20x_Stitch_1_Merged_RAW_ch01.tif	Lean	3702.556	244.556	34.33016427	68.66032854
1074	HLC104_eAT_Block12_Slide2_20x_Stitch_1_Merged_RAW_ch01.tif	Lean	4078.261	252.775	36.02985977	72.05971953
1075	HLC104_eAT_Block12_Slide2_20x_Stitch_1_Merged_RAW_ch01.tif	Lean	1162.185	164.288	19.23369374	38.46738749
1076	HLC104_eAT_Block12_Slide2_20x_Stitch_1_Merged_RAW_ch01.tif	Lean	7109.891	332.893	47.57256137	95.14512273
1077	HLC104_eAT_Block12_Slide2_20x_Stitch_1_Merged_RAW_ch01.tif	Lean	1987.322	222.317	25.1512274	50.3024548
1078	HLC104_eAT_Block12_Slide2_20x_Stitch_1_Merged_RAW_ch01.tif	Lean	6072.871	324.467	43.96651995	87.93303991
1079	HLC104_eAT_Block12_Slide2_20x_Stitch_1_Merged_RAW_ch01.tif	Lean	2254.763	201.929	26.79017271	53.58034542
1080	HLC104_eAT_Block12_Slide2_20x_Stitch_1_Merged_RAW_ch01.tif	Lean	5926.582	304.173	43.43373852	86.86747704
1081	HLC104_eAT_Block12_Slide2_20x_Stitch_1_Merged_RAW_ch01.tif	Lean	1811.246	205.352	24.01119547	48.02239095
1082	HLC104_eAT_Block12_Slide2_20x_Stitch_1_Merged_RAW_ch01.tif	Lean	3189.538	236.5	31.86316804	63.72633609
1083	HLC104_eAT_Block12_Slide2_20x_Stitch_1_Merged_RAW_ch01.tif	Lean	1355.9	159.535	20.77489771	41.54979541
1084	HLC104_eAT_Block12_Slide2_20x_Stitch_1_Merged_RAW_ch01.tif	Lean	1670.66	203.158	23.06052026	46.12104051
1085	HLC104_eAT_Block12_Slide2_20x_Stitch_1_Merged_RAW_ch01.tif	Lean	5003.002	294.981	39.90620249	79.81240498
1086	HLC104_eAT_Block12_Slide2_20x_Stitch_1_Merged_RAW_ch01.tif	Lean	1533.771	179.233	22.09557586	44.19115171
1087	HLC104_eAT_Block12_Slide2_20x_Stitch_1_Merged_RAW_ch01.tif	Lean	719.935	105.985	15.13811177	30.27622354
1088	HLC104_eAT_Block12_Slide2_20x_Stitch_1_Merged_RAW_ch01.tif	Lean	6578.389	350.318	45.75987603	91.51975205
1089	HLC104_eAT_Block12_Slide2_20x_Stitch_1_Merged_RAW_ch01.tif	Lean	2211.985	260.387	26.5348204	53.0696408
1090	HLC104_eAT_Block12_Slide2_20x_Stitch_1_Merged_RAW_ch01.tif	Lean	2027.248	189.312	25.40261955	50.80523911
1091	HLC104_eAT_Block12_Slide2_20x_Stitch_1_Merged_RAW_ch01.tif	Lean	3327.061	307.189	32.54283958	65.08567917
1092	HLC104_eAT_Block12_Slide2_20x_Stitch_1_Merged_RAW_ch01.tif	Lean	1102.824	146.942	18.73605567	37.47211133
1093	HLC104_eAT_Block12_Slide2_20x_Stitch_1_Merged_RAW_ch01.tif	Lean	4132.341	281.935	36.26796098	72.53592195
1094	HLC104_eAT_Block12_Slide2_20x_Stitch_1_Merged_RAW_ch01.tif	Lean	1108.105	180.914	18.78086197	37.56172394
1095	HLC104_eAT_Block12_Slide2_20x_Stitch_1_Merged_RAW_ch01.tif	Lean	7005.851	335.8	47.22321076	94.44642152
1096	HLC104_eAT_Block12_Slide2_20x_Stitch_1_Merged_RAW_ch01.tif	Lean	1953.522	186.481	24.93642648	49.87285296
1097	HLC104_eAT_Block12_Slide2_20x_Stitch_1_Merged_RAW_ch01.tif	Lean	1038.604	165.662	18.18235191	36.36470382
1098	HLC104_eAT_Block12_Slide2_20x_Stitch_1_Merged_RAW_ch01.tif	Lean	652.442	105.204	14.41106307	28.82212614
1099	HLC104_eAT_Block12_Slide2_20x_Stitch_1_Merged_RAW_ch01.tif	Lean	670.926	144.193	14.6137736	29.22754719
1100	HLC104_eAT_Block12_Slide2_20x_Stitch_1_Merged_RAW_ch01.tif	Lean	4624.973	304.462	38.36892791	76.73785583
1101	HLC104_eAT_Block12_Slide2_20x_Stitch_1_Merged_RAW_ch01.tif	Lean	3679.741	240.373	34.22423029	68.44846058
1102	HLC104_eAT_Block12_Slide2_20x_Stitch_1_Merged_RAW_ch01.tif	Lean	2281.169	204.885	26.94658874	53.89317748
1103	HLC104_eAT_Block12_Slide2_20x_Stitch_1_Merged_RAW_ch01.tif	Lean	1614.679	170.06	22.67086872	45.34173745
1104	HLC104_eAT_Block12_Slide2_20x_Stitch_1_Merged_RAW_ch01.tif	Lean	852.6	134.264	16.4739494	32.94789881
1105	HLC104_eAT_Block12_Slide2_20x_Stitch_1_Merged_RAW_ch01.tif	Lean	2190.332	235.929	26.40462705	52.8092541
1106	HLC104_eAT_Block12_Slide2_20x_Stitch_1_Merged_RAW_ch01.tif	Lean	392.078	80.365	11.17149514	22.34299027
1107	HLC104_eAT_Block12_Slide2_20x_Stitch_1_Merged_RAW_ch01.tif	Lean	338.737	79.748	10.38380161	20.76760322
1108	HLC104_eAT_Block12_Slide2_20x_Stitch_1_Merged_RAW_ch01.tif	Lean	4011.929	263.319	35.73564975	71.47129951
1109	HLC104_eAT_Block12_Slide2_20x_Stitch_1_Merged_RAW_ch01.tif	Lean	4153.677	350.546	36.36146935	72.7229387
1110	HLC104_eAT_Block12_Slide2_20x_Stitch_1_Merged_RAW_ch01.tif	Lean	3619.112	319.189	33.94111266	67.88222533
1111	HLC104_eAT_Block12_Slide2_20x_Stitch_1_Merged_RAW_ch01.tif	Lean	2770.104	213.56	29.69430061	59.38860123
1112	HLC104_eAT_Block12_Slide2_20x_Stitch_1_Merged_RAW_ch01.tif	Lean	1247.952	156.469	19.93076665	39.86153329
1113	HLC104_eAT_Block12_Slide2_20x_Stitch_1_Merged_RAW_ch01.tif	Lean	4806.33	320.187	39.11396624	78.22793249
1114	HLC104_eAT_Block12_Slide2_20x_Stitch_1_Merged_RAW_ch01.tif	Lean	4123.363	268.483	36.22854133	72.45708267
1115	HLC104_eAT_Block12_Slide2_20x_Stitch_1_Merged_RAW_ch01.tif	Lean	4284.968	274.271	36.93166225	73.8633245
1116	HLC104_eAT_Block12_Slide2_20x_Stitch_1_Merged_RAW_ch01.tif	Lean	2527.59	205.754	28.36471197	56.72942394
1117	HLC104_eAT_Block12_Slide2_20x_Stitch_1_Merged_RAW_ch01.tif	Lean	3520.248	284.935	33.47431463	66.94862927
1118	HLC104_eAT_Block12_Slide2_20x_Stitch_1_Merged_RAW_ch01.tif	Lean	329.865	75.296	10.24691615	20.4938323
1119	HLC104_eAT_Block12_Slide2_20x_Stitch_1_Merged_RAW_ch01.tif	Lean	3375.754	267.85	32.78011396	65.56022793
1120	HLC104_eAT_Block12_Slide2_20x_Stitch_1_Merged_RAW_ch01.tif	Lean	1047.477	123.004	18.25985445	36.51970891
1121	HLC104_eAT_Block12_Slide2_20x_Stitch_1_Merged_RAW_ch01.tif	Lean	3833.952	263.768	34.93400671	69.86801342
1122	HLC104_eAT_Block12_Slide2_20x_Stitch_1_Merged_RAW_ch01.tif	Lean	1697.911	172.529	23.24783554	46.49567107
1123	HLC104_eAT_Block12_Slide2_20x_Stitch_1_Merged_RAW_ch01.tif	Lean	1941.058	214.925	24.8567486	49.7134972
1124	HLC104_eAT_Block12_Slide2_20x_Stitch_1_Merged_RAW_ch01.tif	Lean	1813.676	189.856	24.027297	48.054594
1125	HLC104_eAT_Block12_Slide2_20x_Stitch_1_Merged_RAW_ch01.tif	Lean	605.544	106.806	13.88346649	27.76693298
1126	HLC104_eAT_Block12_Slide2_20x_Stitch_1_Merged_RAW_ch01.tif	Lean	6831.571	435.877	46.63214114	93.26428228
1127	HLC104_eAT_Block12_Slide2_20x_Stitch_1_Merged_RAW_ch01.tif	Lean	1666.224	186.954	23.02988432	46.05976864
1128	HLC104_eAT_Block12_Slide2_20x_Stitch_1_Merged_RAW_ch01.tif	Lean	3192.39	236.473	31.87741046	63.75482092
1129	HLC104_eAT_Block12_Slide2_20x_Stitch_1_Merged_RAW_ch01.tif	Lean	3388.323	240.071	32.84108263	65.68216527
1130	HLC104_eAT_Block12_Slide2_20x_Stitch_1_Merged_RAW_ch01.tif	Lean	507.208	104.415	12.70627092	25.41254184
1131	HLC104_eAT_Block12_Slide2_20x_Stitch_1_Merged_RAW_ch01.tif	Lean	2717.609	274.331	29.41159315	58.8231863
1132	HLC104_eAT_Block12_Slide2_20x_Stitch_1_Merged_RAW_ch01.tif	Lean	4006.12	295.821	35.70976899	71.41953798
1133	HLC104_eAT_Block12_Slide2_20x_Stitch_1_Merged_RAW_ch01.tif	Lean	2109.107	254.641	25.91041507	51.82083014
1134	HLC104_eAT_Block12_Slide2_20x_Stitch_1_Merged_RAW_ch01.tif	Lean	3976.862	250.937	35.57912999	71.15825997
1135	HLC104_eAT_Block12_Slide2_20x_Stitch_1_Merged_RAW_ch01.tif	Lean	1547.291	196.56	22.19274706	44.38549412
1136	HLC104_eAT_Block12_Slide2_20x_Stitch_1_Merged_RAW_ch01.tif	Lean	5950.136	313.01	43.51996224	87.03992447
1137	HLC104_eAT_Block12_Slide2_20x_Stitch_1_Merged_RAW_ch01.tif	Lean	2560.228	221.871	28.54725702	57.09451404
1138	HLC104_eAT_Block12_Slide2_20x_Stitch_1_Merged_RAW_ch01.tif	Lean	8134.975	466.185	50.88656961	101.7731392
1139	HLC104_eAT_Block12_Slide2_20x_Stitch_1_Merged_RAW_ch01.tif	Lean	1138.525	175.694	19.03690529	38.07381059
1140	HLC104_eAT_Block12_Slide2_20x_Stitch_1_Merged_RAW_ch01.tif	Lean	668.285	121.397	14.58498277	29.16996553
1141	HLC104_eAT_Block12_Slide2_20x_Stitch_1_Merged_RAW_ch01.tif	Lean	5647.311	307.524	42.39805328	84.79610655
1142	HLC104_eAT_Block12_Slide2_20x_Stitch_1_Merged_RAW_ch01.tif	Lean	10971.094	410.329	59.09490403	118.1898081
1143	HLC104_eAT_Block12_Slide2_20x_Stitch_1_Merged_RAW_ch01.tif	Lean	2549.243	238.26	28.48594828	56.97189655
1144	HLC104_eAT_Block12_Slide2_20x_Stitch_1_Merged_RAW_ch01.tif	Lean	2558.327	223.12	28.53665671	57.07331342
1145	HLC104_eAT_Block12_Slide2_20x_Stitch_1_Merged_RAW_ch01.tif	Lean	3113.277	236.127	31.47994358	62.95988715
1146	HLC104_eAT_Block12_Slide2_20x_Stitch_1_Merged_RAW_ch01.tif	Lean	1130.92	175.918	18.9732184	37.9464368
1147	HLC104_eAT_Block12_Slide2_20x_Stitch_1_Merged_RAW_ch01.tif	Lean	3708.999	293.093	34.36002109	68.72004219
1148	HLC104_eAT_Block12_Slide2_20x_Stitch_1_Merged_RAW_ch01.tif	Lean	555.584	117.317	13.29841644	26.59683288
1149	HLC104_eAT_Block12_Slide2_20x_Stitch_1_Merged_RAW_ch01.tif	Lean	529.6	112.904	12.98371733	25.96743466
1150	HLC104_eAT_Block12_Slide2_20x_Stitch_1_Merged_RAW_ch01.tif	Lean	2493.474	209.671	28.17263611	56.34527221
1151	HLC104_eAT_Block12_Slide2_20x_Stitch_1_Merged_RAW_ch01.tif	Lean	6999.514	347.468	47.20184853	94.40369706
1152	HLC104_eAT_Block12_Slide2_20x_Stitch_1_Merged_RAW_ch01.tif	Lean	795.351	132.977	15.91125659	31.82251318
1153	HLC104_eAT_Block12_Slide2_20x_Stitch_1_Merged_RAW_ch01.tif	Lean	5240.763	291.062	40.84344102	81.68688203
1154	HLC104_eAT_Block12_Slide2_20x_Stitch_1_Merged_RAW_ch01.tif	Lean	6061.041	336.05	43.92367552	87.84735103
1155	HLC104_eAT_Block12_Slide2_20x_Stitch_1_Merged_RAW_ch01.tif	Lean	345.18	74.121	10.4820898	20.96417959
1156	HLC104_eAT_Block12_Slide2_20x_Stitch_1_Merged_RAW_ch01.tif	Lean	1117.189	132.648	18.85768553	37.71537105
1157	HLC104_eAT_Block12_Slide2_20x_Stitch_1_Merged_RAW_ch01.tif	Lean	1922.785	172.025	24.73947199	49.47894399
1158	HLC104_eAT_Block12_Slide2_20x_Stitch_1_Merged_RAW_ch01.tif	Lean	2544.385	207.321	28.45879301	56.91758603
1159	HLC104_eAT_Block12_Slide2_20x_Stitch_1_Merged_RAW_ch01.tif	Lean	5562.072	301.075	42.07686425	84.1537285
1160	HLC104_eAT_Block12_Slide2_20x_Stitch_1_Merged_RAW_ch01.tif	Lean	6018.158	339.648	43.76801558	87.53603116
1161	HLC104_eAT_Block12_Slide2_20x_Stitch_1_Merged_RAW_ch01.tif	Lean	2325.425	212.298	27.20672283	54.41344566
1162	HLC104_eAT_Block12_Slide2_20x_Stitch_1_Merged_RAW_ch01.tif	Lean	1789.065	194.243	23.86371883	47.72743767
1163	HLC104_eAT_Block12_Slide2_20x_Stitch_1_Merged_RAW_ch01.tif	Lean	2429.994	268.614	27.81170821	55.62341642
1164	HLC104_eAT_Block12_Slide2_20x_Stitch_1_Merged_RAW_ch01.tif	Lean	3057.613	226.623	31.19725062	62.39450123
1165	HLC104_eAT_Block12_Slide2_20x_Stitch_1_Merged_RAW_ch01.tif	Lean	6516.177	318.133	45.54298584	91.08597168
1166	HLC104_eAT_Block12_Slide2_20x_Stitch_1_Merged_RAW_ch01.tif	Lean	3408.603	262.119	32.93921725	65.8784345
1167	HLC104_eAT_Block12_Slide2_20x_Stitch_1_Merged_RAW_ch01.tif	Lean	2026.192	187.927	25.39600254	50.79200508
1168	HLC104_eAT_Block12_Slide2_20x_Stitch_1_Merged_RAW_ch01.tif	Lean	2990.331	220.242	30.8520975	61.704195
1169	HLC104_eAT_Block12_Slide2_20x_Stitch_1_Merged_RAW_ch01.tif	Lean	318.563	71.489	10.06984371	20.13968741
1170	HLC104_eAT_Block12_Slide2_20x_Stitch_1_Merged_RAW_ch01.tif	Lean	1969.683	182.042	25.03936045	50.07872089
1171	HLC104_eAT_Block12_Slide2_20x_Stitch_1_Merged_RAW_ch01.tif	Lean	1907.047	214.67	24.63801765	49.27603529
1172	HLC104_eAT_Block12_Slide2_20x_Stitch_1_Merged_RAW_ch01.tif	Lean	3256.187	235.41	32.1943553	64.38871061
1173	HLC104_eAT_Block12_Slide2_20x_Stitch_1_Merged_RAW_ch01.tif	Lean	7969.779	348.324	50.36724577	100.7344915
1174	HLC104_eAT_Block12_Slide2_20x_Stitch_1_Merged_RAW_ch01.tif	Lean	9719.974	548.844	55.6234107	111.2468214
1175	HLC104_eAT_Block12_Slide2_20x_Stitch_1_Merged_RAW_ch01.tif	Lean	9966.818	387.43	56.32527588	112.6505518
1176	HLC104_eAT_Block12_Slide2_20x_Stitch_1_Merged_RAW_ch01.tif	Lean	1048.216	123.181	18.26629452	36.53258905
1177	HLC104_eAT_Block12_Slide2_20x_Stitch_1_Merged_RAW_ch01.tif	Lean	1940.953	190.008	24.85607629	49.71215258
1178	HLC104_eAT_Block12_Slide2_20x_Stitch_1_Merged_RAW_ch01.tif	Lean	7610.762	425.791	49.21971948	98.43943897
1179	HLC104_eAT_Block12_Slide2_20x_Stitch_1_Merged_RAW_ch01.tif	Lean	519.355	101.704	12.8575204	25.71504081
1180	HLC104_eAT_Block12_Slide2_20x_Stitch_1_Merged_RAW_ch01.tif	Lean	7774.163	349.727	49.74528058	99.49056115
1181	HLC104_eAT_Block12_Slide2_20x_Stitch_1_Merged_RAW_ch01.tif	Lean	5311.003	294.339	41.11623476	82.23246951
1182	HLC104_eAT_Block12_Slide2_20x_Stitch_1_Merged_RAW_ch01.tif	Lean	1444.413	156.456	21.44226988	42.88453976
1183	HLC104_eAT_Block12_Slide2_20x_Stitch_1_Merged_RAW_ch01.tif	Lean	2667.648	212.818	29.13998509	58.27997019
1184	HLC104_eAT_Block12_Slide2_20x_Stitch_1_Merged_RAW_ch01.tif	Lean	5366.139	293.327	41.32910711	82.65821422
1185	HLC104_eAT_Block12_Slide2_20x_Stitch_1_Merged_RAW_ch01.tif	Lean	1339.633	166.85	20.6499014	41.2998028
1186	HLC104_eAT_Block12_Slide2_20x_Stitch_1_Merged_RAW_ch01.tif	Lean	579.772	105.748	13.58481356	27.16962711
1187	HLC104_eAT_Block12_Slide2_20x_Stitch_1_Merged_RAW_ch01.tif	Lean	4801.577	287.771	39.09462148	78.18924295
1188	HLC104_eAT_Block12_Slide2_20x_Stitch_1_Merged_RAW_ch01.tif	Lean	595.51	95.427	13.76795992	27.53591984
1189	HLC104_eAT_Block12_Slide2_20x_Stitch_1_Merged_RAW_ch01.tif	Lean	8800.197	397.566	52.92626669	105.8525334
1190	HLC104_eAT_Block12_Slide2_20x_Stitch_1_Merged_RAW_ch01.tif	Lean	3235.379	257.477	32.0913247	64.18264941
1191	HLC104_eAT_Block12_Slide2_20x_Stitch_1_Merged_RAW_ch01.tif	Lean	620.965	128.323	14.05913577	28.11827153
1192	HLC104_eAT_Block12_Slide2_20x_Stitch_1_Merged_RAW_ch01.tif	Lean	4232.367	292.21	36.7042812	73.40856239
1193	HLC104_eAT_Block12_Slide2_20x_Stitch_1_Merged_RAW_ch01.tif	Lean	4698.276	332.389	38.67179462	77.34358923
1194	HLC104_eAT_Block12_Slide2_20x_Stitch_1_Merged_RAW_ch01.tif	Lean	1245.945	179.418	19.91473352	39.82946704
1195	HLC104_eAT_Block12_Slide2_20x_Stitch_1_Merged_RAW_ch01.tif	Lean	2150.406	232.981	26.1628647	52.32572939
1196	HLC104_eAT_Block12_Slide2_20x_Stitch_1_Merged_RAW_ch01.tif	Lean	1348.083	170.941	20.71492569	41.42985138
1197	HLC104_eAT_Block12_Slide2_20x_Stitch_1_Merged_RAW_ch01.tif	Lean	3994.818	267.116	35.6593615	71.31872301
1198	HLC104_eAT_Block12_Slide2_20x_Stitch_1_Merged_RAW_ch01.tif	Lean	759.439	129.839	15.54789187	31.09578374
1199	HLC104_eAT_Block12_Slide2_20x_Stitch_1_Merged_RAW_ch01.tif	Lean	4966.985	282.762	39.7622991	79.52459821
1200	HLC104_eAT_Block12_Slide2_20x_Stitch_1_Merged_RAW_ch01.tif	Lean	574.174	109.354	13.51907026	27.03814051
1201	HLC104_eAT_Block12_Slide2_20x_Stitch_1_Merged_RAW_ch01.tif	Lean	3915.177	285.5	35.30211814	70.60423628
1202	HLC104_eAT_Block12_Slide2_20x_Stitch_1_Merged_RAW_ch01.tif	Lean	6733.446	325.439	46.29603039	92.59206078
1203	HLC104_eAT_Block12_Slide2_20x_Stitch_1_Merged_RAW_ch01.tif	Lean	2112.804	221.714	25.93311398	51.86622796
1204	HLC104_eAT_Block12_Slide2_20x_Stitch_1_Merged_RAW_ch01.tif	Lean	5626.609	292.735	42.32027021	84.64054041
1205	HLC104_eAT_Block12_Slide2_20x_Stitch_1_Merged_RAW_ch01.tif	Lean	4694.685	298.356	38.65701292	77.31402584
1206	HLC104_eAT_Block12_Slide2_20x_Stitch_1_Merged_RAW_ch01.tif	Lean	3658.193	252.5	34.12387723	68.24775447
1207	HLC104_eAT_Block12_Slide2_20x_Stitch_1_Merged_RAW_ch01.tif	Lean	2817.424	218.456	29.94685147	59.89370293
1208	HLC104_eAT_Block12_Slide2_20x_Stitch_1_Merged_RAW_ch01.tif	Lean	2999.837	230.689	30.90109665	61.8021933
1209	HLC104_eAT_Block12_Slide2_20x_Stitch_1_Merged_RAW_ch01.tif	Lean	1123.526	141.9	18.91109286	37.82218572
1210	HLC104_eAT_Block12_Slide2_20x_Stitch_1_Merged_RAW_ch01.tif	Lean	6452.908	335.27	45.32134609	90.64269217
1211	HLC104_eAT_Block12_Slide2_20x_Stitch_1_Merged_RAW_ch01.tif	Lean	623.5	120.116	14.08780373	28.17560747
1212	HLC104_eAT_Block12_Slide2_20x_Stitch_1_Merged_RAW_ch01.tif	Lean	1720.198	178.11	23.39991516	46.79983032
1213	HLC104_eAT_Block12_Slide2_20x_Stitch_1_Merged_RAW_ch01.tif	Lean	304.621	77.831	9.847023705	19.69404741
1214	HLC104_eAT_Block12_Slide2_20x_Stitch_1_Merged_RAW_ch01.tif	Lean	7466.373	340.043	48.75059323	97.50118645
1215	HLC104_eAT_Block12_Slide2_20x_Stitch_1_Merged_RAW_ch01.tif	Lean	6043.508	306.11	43.86009968	87.72019935
1216	HLC104_eAT_Block12_Slide2_20x_Stitch_1_Merged_RAW_ch01.tif	Lean	4668.068	317.127	38.5472722	77.09454439
1217	HLC104_eAT_Block12_Slide2_20x_Stitch_1_Merged_RAW_ch01.tif	Lean	3818.109	262.068	34.86175327	69.72350654
1218	HLC104_eAT_Block12_Slide2_20x_Stitch_1_Merged_RAW_ch01.tif	Lean	4156.318	271.635	36.37302723	72.74605445
1219	HLC104_eAT_Block12_Slide2_20x_Stitch_1_Merged_RAW_ch01.tif	Lean	3987.002	263.216	35.62446004	71.24892007
1220	HLC104_eAT_Block12_Slide2_20x_Stitch_1_Merged_RAW_ch01.tif	Lean	3444.41	245.521	33.11177668	66.22355336
1221	HLC104_eAT_Block12_Slide2_20x_Stitch_1_Merged_RAW_ch01.tif	Lean	4652.435	315.631	38.48267214	76.96534429
1222	HLC104_eAT_Block12_Slide2_20x_Stitch_1_Merged_RAW_ch01.tif	Lean	3056.451	254.852	31.19132203	62.38264406
1223	HLC104_eAT_Block12_Slide2_20x_Stitch_1_Merged_RAW_ch01.tif	Lean	6095.792	315.604	44.04941382	88.09882764
1224	HLC104_eAT_Block12_Slide2_20x_Stitch_1_Merged_RAW_ch01.tif	Lean	2761.865	211.24	29.6501085	59.30021699
1225	HLC104_eAT_Block12_Slide2_20x_Stitch_1_Merged_RAW_ch01.tif	Lean	6927.689	376.962	46.95904489	93.91808978
1226	HLC104_eAT_Block12_Slide2_20x_Stitch_1_Merged_RAW_ch01.tif	Lean	2144.385	211.42	26.12621184	52.25242369
1227	HLC104_eAT_Block12_Slide2_20x_Stitch_1_Merged_RAW_ch01.tif	Lean	3176.018	240.46	31.7955646	63.5911292
1228	HLC104_eAT_Block12_Slide2_20x_Stitch_1_Merged_RAW_ch01.tif	Lean	3047.473	229.962	31.14547774	62.29095548
1229	HLC104_eAT_Block12_Slide2_20x_Stitch_1_Merged_RAW_ch01.tif	Lean	2360.493	263.702	27.41109735	54.82219471
1230	HLC104_eAT_Block12_Slide2_20x_Stitch_1_Merged_RAW_ch01.tif	Lean	5464.686	380.935	41.70687688	83.41375375
1231	HLC104_eAT_Block12_Slide2_20x_Stitch_1_Merged_RAW_ch01.tif	Lean	2651.593	223.683	29.05216457	58.10432913
1232	HLC104_eAT_Block12_Slide2_20x_Stitch_1_Merged_RAW_ch01.tif	Lean	3730.335	256.868	34.45870731	68.91741461
1233	HLC104_eAT_Block12_Slide2_20x_Stitch_1_Merged_RAW_ch01.tif	Lean	536.36	100.423	13.06631894	26.13263787
1234	HLC104_eAT_Block12_Slide2_20x_Stitch_1_Merged_RAW_ch01.tif	Lean	435.278	86.392	11.77086618	23.54173236
1235	HLC104_eAT_Block12_Slide2_20x_Stitch_1_Merged_RAW_ch01.tif	Lean	4009.394	262.264	35.72435791	71.44871581
1236	HLC104_eAT_Block12_Slide2_20x_Stitch_1_Merged_RAW_ch01.tif	Lean	2160.546	191.412	26.22447619	52.44895238
1237	HLC104_eAT_Block12_Slide2_20x_Stitch_1_Merged_RAW_ch01.tif	Lean	3373.324	251.839	32.76831364	65.53662727
1238	HLC104_eAT_Block12_Slide2_20x_Stitch_1_Merged_RAW_ch01.tif	Lean	3389.274	236.552	32.84569106	65.69138212
1239	HLC104_eAT_Block12_Slide2_20x_Stitch_1_Merged_RAW_ch01.tif	Lean	5537.462	298.595	41.9836742	83.96734839
1240	HLC104_eAT_Block12_Slide2_20x_Stitch_1_Merged_RAW_ch01.tif	Lean	3271.08	247.602	32.26789585	64.5357917
1241	HLC104_eAT_Block12_Slide2_20x_Stitch_1_Merged_RAW_ch01.tif	Lean	4020.379	255.946	35.77326351	71.54652701
1242	HLC104_eAT_Block12_Slide2_20x_Stitch_1_Merged_RAW_ch01.tif	Lean	2822.071	216.302	29.97153815	59.94307629
1243	HLC104_eAT_Block12_Slide2_20x_Stitch_1_Merged_RAW_ch01.tif	Lean	3199.784	240.846	31.91430527	63.82861054
1244	HLC104_eAT_Block12_Slide2_20x_Stitch_1_Merged_RAW_ch01.tif	Lean	735.779	112.164	15.30378155	30.6075631
1245	HLC104_eAT_Block12_Slide2_20x_Stitch_1_Merged_RAW_ch01.tif	Lean	1348.823	161.892	20.72061041	41.44122081
1246	HLC104_eAT_Block12_Slide2_20x_Stitch_1_Merged_RAW_ch01.tif	Lean	2793.236	233.99	29.81802531	59.63605062
1247	HLC104_eAT_Block12_Slide2_20x_Stitch_1_Merged_RAW_ch01.tif	Lean	1438.287	168.308	21.39675142	42.79350284
1248	HLC104_eAT_Block12_Slide2_20x_Stitch_1_Merged_RAW_ch01.tif	Lean	689.304	115.302	14.81257161	29.62514323
1249	HLC104_eAT_Block12_Slide2_20x_Stitch_1_Merged_RAW_ch01.tif	Lean	2293.738	201.885	27.02072319	54.04144638
1250	HLC104_eAT_Block12_Slide2_20x_Stitch_1_Merged_RAW_ch01.tif	Lean	8027.238	395.295	50.5484838	101.0969676
1251	HLC104_eAT_Block12_Slide2_20x_Stitch_1_Merged_RAW_ch01.tif	Lean	4086.606	302.316	36.06670335	72.13340671
1252	HLC104_eAT_Block12_Slide2_20x_Stitch_1_Merged_RAW_ch01.tif	Lean	4556.634	264.05	38.08440166	76.16880332
1253	HLC104_eAT_Block12_Slide2_20x_Stitch_1_Merged_RAW_ch01.tif	Lean	4624.973	315.133	38.36892791	76.73785583
1254	HLC104_eAT_Block12_Slide2_20x_Stitch_1_Merged_RAW_ch01.tif	Lean	3864.372	246.408	35.07232258	70.14464517
1255	HLC104_eAT_Block12_Slide2_20x_Stitch_1_Merged_RAW_ch01.tif	Lean	4138.256	261.575	36.29390853	72.58781706
1256	HLC104_eAT_Block12_Slide2_20x_Stitch_1_Merged_RAW_ch01.tif	Lean	3669.178	258.706	34.17507325	68.3501465
1257	HLC104_eAT_Block12_Slide2_20x_Stitch_1_Merged_RAW_ch01.tif	Lean	2967.199	280.556	30.73253611	61.46507223
1258	HLC104_eAT_Block12_Slide2_20x_Stitch_1_Merged_RAW_ch01.tif	Lean	6602.577	430.664	45.84392581	91.68785161
1259	HLC104_eAT_Block12_Slide2_20x_Stitch_1_Merged_RAW_ch01.tif	Lean	1432.689	180.552	21.35507135	42.71014271
1260	HLC104_eAT_Block12_Slide2_20x_Stitch_1_Merged_RAW_ch01.tif	Lean	459.149	116.904	12.08932033	24.17864065
1261	HLC104_eAT_Block12_Slide2_20x_Stitch_1_Merged_RAW_ch01.tif	Lean	582.096	98.348	13.6120135	27.224027
1262	HLC104_eAT_Block12_Slide2_20x_Stitch_1_Merged_RAW_ch01.tif	Lean	3646.363	244.877	34.06865703	68.13731405
1263	HLC104_eAT_Block12_Slide2_20x_Stitch_1_Merged_RAW_ch01.tif	Lean	882.597	143.464	16.7612455	33.52249099
1264	HLC104_eAT_Block12_Slide2_20x_Stitch_1_Merged_RAW_ch01.tif	Lean	5633.157	306.765	42.34488828	84.68977656
1265	HLC104_eAT_Block12_Slide2_20x_Stitch_1_Merged_RAW_ch01.tif	Lean	6085.441	306.387	44.01199873	88.02399746
1266	HLC104_eAT_Block12_Slide2_20x_Stitch_1_Merged_RAW_ch01.tif	Lean	871.506	130.771	16.65559893	33.31119786
1267	HLC104_eAT_Block12_Slide2_20x_Stitch_1_Merged_RAW_ch01.tif	Lean	8321.085	455.41	51.4653633	102.9307266
1268	HLC104_eAT_Block12_Slide2_20x_Stitch_1_Merged_RAW_ch01.tif	Lean	995.509	135.944	17.80113357	35.60226715
1269	HLC104_eAT_Block12_Slide2_20x_Stitch_1_Merged_RAW_ch01.tif	Lean	2081.644	210.052	25.74117062	51.48234123
1270	HLC104_eAT_Block12_Slide2_20x_Stitch_1_Merged_RAW_ch01.tif	Lean	3171.265	232.095	31.77176421	63.54352843
1271	HLC104_eAT_Block12_Slide2_20x_Stitch_1_Merged_RAW_ch01.tif	Lean	2648.213	229.244	29.03364219	58.06728437
1272	HLC104_eAT_Block12_Slide2_20x_Stitch_1_Merged_RAW_ch01.tif	Lean	988.116	144.731	17.73491166	35.46982331
1273	HLC104_eAT_Block12_Slide2_20x_Stitch_1_Merged_RAW_ch01.tif	Lean	406.865	85.946	11.38020878	22.76041756
1274	HLC104_eAT_Block12_Slide2_20x_Stitch_1_Merged_RAW_ch01.tif	Lean	717.295	118.84	15.11033057	30.22066113
1275	HLC104_eAT_Block12_Slide2_20x_Stitch_1_Merged_RAW_ch01.tif	Lean	6660.671	343.687	46.04516726	92.09033452
1276	HLC104_eAT_Block12_Slide2_20x_Stitch_1_Merged_RAW_ch01.tif	Lean	4577.759	278.666	38.17258108	76.34516216
1277	HLC104_eAT_Block12_Slide2_20x_Stitch_1_Merged_RAW_ch01.tif	Lean	1545.284	188.287	22.17834922	44.35669844
1278	HLC104_eAT_Block12_Slide2_20x_Stitch_1_Merged_RAW_ch01.tif	Lean	7361.383	441.187	48.40662129	96.81324258
1279	HLC104_eAT_Block12_Slide2_20x_Stitch_1_Merged_RAW_ch01.tif	Lean	2514.599	202.037	28.29172532	56.58345064
1280	HLC104_eAT_Block12_Slide2_20x_Stitch_1_Merged_RAW_ch01.tif	Lean	1091.522	166.6	18.63980267	37.27960534
1281	HLC104_eAT_Block12_Slide2_20x_Stitch_1_Merged_RAW_ch01.tif	Lean	326.696	73.694	10.19757651	20.39515301
1282	HLC104_eAT_Block12_Slide2_20x_Stitch_1_Merged_RAW_ch01.tif	Lean	3260.201	264.719	32.21419267	64.42838534
1283	HLC104_eAT_Block12_Slide2_20x_Stitch_1_Merged_RAW_ch01.tif	Lean	633.112	119.444	14.19597861	28.39195722
1284	HLC104_eAT_Block12_Slide2_20x_Stitch_1_Merged_RAW_ch01.tif	Lean	8191.484	357.554	51.06300363	102.1260073
1285	HLC104_eAT_Block12_Slide2_20x_Stitch_1_Merged_RAW_ch01.tif	Lean	486.083	93.208	12.43885141	24.87770282
1286	HLC104_eAT_Block12_Slide2_20x_Stitch_1_Merged_RAW_ch01.tif	Lean	429.997	91.75	11.6992434	23.3984868
1287	HLC104_eAT_Block12_Slide2_20x_Stitch_1_Merged_RAW_ch01.tif	Lean	3846.733	279.952	34.99218689	69.98437378
1288	HLC104_eAT_Block12_Slide2_20x_Stitch_1_Merged_RAW_ch01.tif	Lean	2130.865	241.287	26.04372085	52.0874417
1289	HLC104_eAT_Block12_Slide2_20x_Stitch_1_Merged_RAW_ch01.tif	Lean	2935.3	272.416	30.566894	61.133788
1290	HLC104_eAT_Block12_Slide2_20x_Stitch_1_Merged_RAW_ch01.tif	Lean	1998.941	245.527	25.22464434	50.44928868
1291	HLC104_eAT_Block12_Slide2_20x_Stitch_1_Merged_RAW_ch01.tif	Lean	1283.019	149.088	20.20885033	40.41770067
1292	HLC104_eAT_Block12_Slide2_20x_Stitch_1_Merged_RAW_ch01.tif	Lean	5562.072	319.866	42.07686425	84.1537285
1293	HLC104_eAT_Block12_Slide2_20x_Stitch_1_Merged_RAW_ch01.tif	Lean	634.169	107.581	14.20782398	28.41564796
1294	HLC104_eAT_Block12_Slide2_20x_Stitch_1_Merged_RAW_ch01.tif	Lean	1028.042	158.243	18.08966368	36.17932736
1295	HLC104_eAT_Block12_Slide2_20x_Stitch_1_Merged_RAW_ch01.tif	Lean	4100.548	256.716	36.12817415	72.25634829
1296	HLC104_eAT_Block12_Slide2_20x_Stitch_1_Merged_RAW_ch01.tif	Lean	2994.45	216.304	30.87333864	61.74667728
1297	HLC104_eAT_Block12_Slide2_20x_Stitch_1_Merged_RAW_ch01.tif	Lean	2994.027	263.846	30.87115796	61.74231591
1298	HLC104_eAT_Block12_Slide2_20x_Stitch_1_Merged_RAW_ch01.tif	Lean	4923.995	319.604	39.58985082	79.17970164
1299	HLC104_eAT_Block12_Slide2_20x_Stitch_1_Merged_RAW_ch01.tif	Lean	8955.993	369.597	53.39270655	106.7854131
1300	HLC104_eAT_Block12_Slide2_20x_Stitch_1_Merged_RAW_ch01.tif	Lean	2178.502	191.51	26.33322471	52.66644942
1301	HLC104_eAT_Block12_Slide2_20x_Stitch_1_Merged_RAW_ch01.tif	Lean	3019.166	223.144	31.00049009	62.00098018
1302	HLC104_eAT_Block12_Slide2_20x_Stitch_1_Merged_RAW_ch01.tif	Lean	1929.334	186.16	24.78156746	49.56313493
1303	HLC104_eAT_Block12_Slide2_20x_Stitch_1_Merged_RAW_ch01.tif	Lean	6316.124	313.602	44.83842896	89.67685792
1304	HLC104_eAT_Block12_Slide2_20x_Stitch_1_Merged_RAW_ch01.tif	Lean	5741.95	302.242	42.75183564	85.50367129
1305	HLC104_eAT_Block12_Slide2_20x_Stitch_1_Merged_RAW_ch01.tif	Lean	4198.356	250.275	36.55650723	73.11301445
1306	HLC104_eAT_Block12_Slide2_20x_Stitch_1_Merged_RAW_ch01.tif	Lean	2771.9	212.902	29.70392522	59.40785044
1307	HLC104_eAT_Block12_Slide2_20x_Stitch_1_Merged_RAW_ch01.tif	Lean	2668.705	271.856	29.14575758	58.29151516
1308	HLC104_eAT_Block12_Slide2_20x_Stitch_1_Merged_RAW_ch01.tif	Lean	2471.081	224.906	28.04584661	56.09169321
1309	HLC104_eAT_Block12_Slide2_20x_Stitch_1_Merged_RAW_ch01.tif	Lean	459.36	87.417	12.0920978	24.18419561
1310	HLC104_eAT_Block12_Slide2_20x_Stitch_1_Merged_RAW_ch01.tif	Lean	2740.212	220.362	29.53365148	59.06730296
1311	HLC104_eAT_Block12_Slide2_20x_Stitch_1_Merged_RAW_ch01.tif	Lean	2525.689	213.448	28.35404342	56.70808684
1312	HLC104_eAT_Block12_Slide2_20x_Stitch_1_Merged_RAW_ch01.tif	Lean	569.526	101.258	13.46423991	26.92847981
1313	HLC104_eAT_Block12_Slide2_20x_Stitch_1_Merged_RAW_ch01.tif	Lean	330.921	78.258	10.26330482	20.52660964
1314	HLC104_eAT_Block12_Slide2_20x_Stitch_1_Merged_RAW_ch01.tif	Lean	2345.811	191.871	27.32571742	54.65143484
1315	HLC104_eAT_Block12_Slide2_20x_Stitch_1_Merged_RAW_ch01.tif	Lean	3214.36	246.454	31.98691241	63.97382483
1316	HLC104_eAT_Block12_Slide2_20x_Stitch_1_Merged_RAW_ch01.tif	Lean	2661.311	213.612	29.10535349	58.21070697
1317	HLC104_eAT_Block12_Slide2_20x_Stitch_1_Merged_RAW_ch01.tif	Lean	3279.953	272.348	32.31163051	64.62326102
1318	HLC104_eAT_Block12_Slide2_20x_Stitch_1_Merged_RAW_ch01.tif	Lean	459.043	84.489	12.08792476	24.17584953
1319	HLC104_eAT_Block12_Slide2_20x_Stitch_1_Merged_RAW_ch01.tif	Lean	5619.849	294.646	42.29484006	84.58968012
1320	HLC104_eAT_Block12_Slide2_20x_Stitch_1_Merged_RAW_ch01.tif	Lean	3607.282	328	33.88559462	67.77118924
1321	HLC104_eAT_Block12_Slide2_20x_Stitch_1_Merged_RAW_ch01.tif	Lean	1845.152	200.617	24.23489474	48.46978948
1322	HLC104_eAT_Block12_Slide2_20x_Stitch_1_Merged_RAW_ch01.tif	Lean	8856.495	378.722	53.0952909	106.1905818
1323	HLC104_eAT_Block12_Slide2_20x_Stitch_1_Merged_RAW_ch01.tif	Lean	377.607	82.125	10.96339551	21.92679103
1324	HLC104_eAT_Block12_Slide2_20x_Stitch_1_Merged_RAW_ch01.tif	Lean	5984.886	311.758	43.64685993	87.29371985
1325	HLC104_eAT_Block12_Slide2_20x_Stitch_1_Merged_RAW_ch01.tif	Lean	2568.784	206.666	28.59491813	57.18983625
1326	HLC104_eAT_Block12_Slide2_20x_Stitch_1_Merged_RAW_ch01.tif	Lean	4593.602	296.306	38.23857908	76.47715815
1327	HLC104_eAT_Block12_Slide2_20x_Stitch_1_Merged_RAW_ch01.tif	Lean	1027.936	130.562	18.08873105	36.17746211
1328	HLC104_eAT_Block12_Slide2_20x_Stitch_1_Merged_RAW_ch01.tif	Lean	2128.964	211.431	26.03210112	52.06420223
1329	HLC104_eAT_Block12_Slide2_20x_Stitch_1_Merged_RAW_ch01.tif	Lean	4669.652	318.041	38.5538117	77.1076234
1330	HLC104_eAT_Block12_Slide2_20x_Stitch_1_Merged_RAW_ch01.tif	Lean	7943.056	392.227	50.28273313	100.5654663
1331	HLC104_eAT_Block12_Slide2_20x_Stitch_1_Merged_RAW_ch01.tif	Lean	3383.676	229.002	32.81855455	65.63710909
1332	HLC104_eAT_Block12_Slide2_20x_Stitch_1_Merged_RAW_ch01.tif	Lean	3226.295	248.252	32.0462415	64.092483
1333	HLC104_eAT_Block12_Slide2_20x_Stitch_1_Merged_RAW_ch01.tif	Lean	716.239	115.506	15.09920377	30.19840755
1334	HLC104_eAT_Block12_Slide2_20x_Stitch_1_Merged_RAW_ch01.tif	Lean	7380.078	346.687	48.46804915	96.9360983
1335	HLC104_eAT_Block12_Slide2_20x_Stitch_1_Merged_RAW_ch01.tif	Lean	347.293	84.869	10.51412361	21.02824722
1336	HLC104_eAT_Block12_Slide2_20x_Stitch_1_Merged_RAW_ch01.tif	Lean	317.084	77.037	10.04644076	20.09288152
1337	HLC104_eAT_Block12_Slide2_20x_Stitch_1_Merged_RAW_ch01.tif	Lean	3382.831	232.141	32.81445643	65.62891285
1338	HLC104_eAT_Block12_Slide2_20x_Stitch_1_Merged_RAW_ch01.tif	Lean	4193.392	268.758	36.53488922	73.06977844
1339	HLC104_eAT_Block12_Slide2_20x_Stitch_1_Merged_RAW_ch01.tif	Lean	454.185	107.116	12.02379207	24.04758413
1340	HLC104_eAT_Block12_Slide2_20x_Stitch_1_Merged_RAW_ch01.tif	Lean	909.637	142.15	17.01606447	34.03212893
1341	HLC104_eAT_Block12_Slide2_20x_Stitch_1_Merged_RAW_ch01.tif	Lean	3265.271	227.996	32.23923139	64.47846277
1342	HLC104_eAT_Block12_Slide2_20x_Stitch_1_Merged_RAW_ch01.tif	Lean	3056.874	250.947	31.19348033	62.38696066
1343	HLC104_eAT_Block12_Slide2_20x_Stitch_1_Merged_RAW_ch01.tif	Lean	5097.853	303.852	40.28271352	80.56542703
1344	HLC104_eAT_Block12_Slide2_20x_Stitch_1_Merged_RAW_ch01.tif	Lean	6081.533	349.806	43.99786446	87.99572892
1345	HLC104_eAT_Block12_Slide2_20x_Stitch_1_Merged_RAW_ch01.tif	Lean	1348.928	162.366	20.7214169	41.44283379
1346	HLC104_eAT_Block12_Slide2_20x_Stitch_1_Merged_RAW_ch01.tif	Lean	3020.645	225.369	31.00808227	62.01616454
1347	HLC104_eAT_Block12_Slide2_20x_Stitch_1_Merged_RAW_ch01.tif	Lean	9114.324	391.906	53.86259774	107.7251955
1348	HLC104_eAT_Block12_Slide2_20x_Stitch_1_Merged_RAW_ch01.tif	Lean	3403.005	238.646	32.91215785	65.8243157
1349	HLC104_eAT_Block12_Slide2_20x_Stitch_1_Merged_RAW_ch01.tif	Lean	1955.74	185.156	24.95057869	49.90115737
1350	HLC104_eAT_Block12_Slide2_20x_Stitch_1_Merged_RAW_ch01.tif	Lean	5730.965	317.247	42.71092152	85.42184303
1351	HLC104_eAT_Block12_Slide2_20x_Stitch_1_Merged_RAW_ch01.tif	Lean	313.071	86.773	9.982664693	19.96532939
1352	HLC104_eAT_Block12_Slide2_20x_Stitch_1_Merged_RAW_ch01.tif	Lean	3310.478	237.708	32.46163698	64.92327396
1353	HLC104_eAT_Block12_Slide2_20x_Stitch_1_Merged_RAW_ch01.tif	Lean	753.841	115.65	15.49048233	30.98096467
1354	HLC104_eAT_Block12_Slide2_20x_Stitch_1_Merged_RAW_ch01.tif	Lean	1497.647	194.879	21.83382344	43.66764688
1355	HLC104_eAT_Block12_Slide2_20x_Stitch_1_Merged_RAW_ch01.tif	Lean	3436.382	246.389	33.07316682	66.14633363
1356	HLC104_eAT_Block12_Slide2_20x_Stitch_1_Merged_RAW_ch01.tif	Lean	7602.206	355.229	49.19204536	98.38409072
1357	HLC104_eAT_Block12_Slide2_20x_Stitch_1_Merged_RAW_ch01.tif	Lean	5547.813	297.254	42.02289524	84.04579049
1358	HLC104_eAT_Block12_Slide2_20x_Stitch_1_Merged_RAW_ch01.tif	Lean	6318.659	309.979	44.84742609	89.69485219
1359	HLC104_eAT_Block12_Slide2_20x_Stitch_1_Merged_RAW_ch01.tif	Lean	4856.185	366.733	39.31630317	78.63260633
1360	HLC104_eAT_Block12_Slide2_20x_Stitch_1_Merged_RAW_ch01.tif	Lean	4869.493	276.558	39.37013796	78.74027591
1361	HLC104_eAT_Block12_Slide2_20x_Stitch_1_Merged_RAW_ch01.tif	Lean	570.583	101.867	13.47672845	26.95345691
1362	HLC104_eAT_Block12_Slide2_20x_Stitch_1_Merged_RAW_ch01.tif	Lean	948.084	120.358	17.37194607	34.74389213
1363	HLC104_eAT_Block12_Slide2_20x_Stitch_1_Merged_RAW_ch01.tif	Lean	6603.951	325.691	45.84869563	91.69739126
1364	HLC104_eAT_Block12_Slide2_20x_Stitch_1_Merged_RAW_ch01.tif	Lean	452.917	90.023	12.00699624	24.01399248
1365	HLC104_eAT_Block12_Slide2_20x_Stitch_1_Merged_RAW_ch01.tif	Lean	1820.541	185.268	24.07272728	48.14545455
1366	HLC104_eAT_Block12_Slide2_20x_Stitch_1_Merged_RAW_ch01.tif	Lean	2287.823	250.208	26.98586072	53.97172144
1367	HLC104_eAT_Block12_Slide2_20x_Stitch_1_Merged_RAW_ch01.tif	Lean	4996.665	339.053	39.8809211	79.76184219
1368	HLC104_eAT_Block12_Slide2_20x_Stitch_1_Merged_RAW_ch01.tif	Lean	1264.851	146.594	20.06525798	40.13051596
1369	HLC104_eAT_Block12_Slide2_20x_Stitch_1_Merged_RAW_ch01.tif	Lean	3039.129	280.377	31.10281026	62.20562052
1370	HLC104_eAT_Block12_Slide2_20x_Stitch_1_Merged_RAW_ch01.tif	Lean	901.504	118.558	16.93982396	33.87964791
1371	HLC104_eAT_Block12_Slide2_20x_Stitch_1_Merged_RAW_ch01.tif	Lean	7462.782	346.85	48.73886836	97.47773672
1372	HLC104_eAT_Block12_Slide2_20x_Stitch_1_Merged_RAW_ch01.tif	Lean	995.509	138.367	17.80113357	35.60226715
1373	HLC104_eAT_Block12_Slide2_20x_Stitch_1_Merged_RAW_ch01.tif	Lean	2541.11	235.404	28.44047178	56.88094355
1374	HLC104_eAT_Block12_Slide2_20x_Stitch_1_Merged_RAW_ch01.tif	Lean	487.984	91.258	12.46315095	24.92630189
1375	HLC104_eAT_Block12_Slide2_20x_Stitch_1_Merged_RAW_ch01.tif	Lean	2866.75	253.052	30.207861	60.415722
1376	HLC104_eAT_Block12_Slide2_20x_Stitch_1_Merged_RAW_ch01.tif	Lean	659.835	103.583	14.49248094	28.98496188
1377	HLC104_eAT_Block12_Slide2_20x_Stitch_1_Merged_RAW_ch01.tif	Lean	5847.047	306.681	43.14131274	86.28262548
1378	HLC104_eAT_Block12_Slide2_20x_Stitch_1_Merged_RAW_ch01.tif	Lean	5505.986	290.66	41.86418251	83.72836501
1379	HLC104_eAT_Block12_Slide2_20x_Stitch_1_Merged_RAW_ch01.tif	Lean	12141.835	470.202	62.1680474	124.3360948
1380	HLC104_eAT_Block12_Slide2_20x_Stitch_1_Merged_RAW_ch01.tif	Lean	1819.59	181.191	24.06643899	48.13287799
1381	HLC104_eAT_Block12_Slide2_20x_Stitch_1_Merged_RAW_ch01.tif	Lean	3438.072	236.242	33.08129845	66.1625969
1382	HLC104_eAT_Block12_Slide2_20x_Stitch_1_Merged_RAW_ch01.tif	Lean	2052.281	186.921	25.55897751	51.11795503
1383	HLC104_eAT_Block12_Slide2_20x_Stitch_1_Merged_RAW_ch01.tif	Lean	418.378	99.414	11.54009764	23.08019528
1384	HLC104_eAT_Block12_Slide2_20x_Stitch_1_Merged_RAW_ch01.tif	Lean	4097.062	254.167	36.11281405	72.22562811
1385	HLC104_eAT_Block12_Slide2_20x_Stitch_1_Merged_RAW_ch01.tif	Lean	670.186	99.235	14.60571222	29.21142444
1386	HLC104_eAT_Block12_Slide2_20x_Stitch_1_Merged_RAW_ch01.tif	Lean	323.21	77.654	10.14302412	20.28604824
1387	HLC104_eAT_Block12_Slide2_20x_Stitch_1_Merged_RAW_ch01.tif	Lean	5167.671	345.539	40.55762281	81.11524562
1388	HLC104_eAT_Block12_Slide2_20x_Stitch_1_Merged_RAW_ch01.tif	Lean	3645.096	264.548	34.0627376	68.1254752
1389	HLC104_eAT_Block12_Slide2_20x_Stitch_1_Merged_RAW_ch01.tif	Lean	859.465	118.531	16.54013925	33.0802785
1390	HLC104_eAT_Block12_Slide2_20x_Stitch_1_Merged_RAW_ch01.tif	Lean	4900.758	304.897	39.49632541	78.99265083
1391	HLC104_eAT_Block12_Slide2_20x_Stitch_1_Merged_RAW_ch01.tif	Lean	2527.274	208.056	28.36293883	56.72587767
1392	HLC104_eAT_Block12_Slide2_20x_Stitch_1_Merged_RAW_ch01.tif	Lean	679.904	142.346	14.71122581	29.42245162
1393	HLC104_eAT_Block12_Slide2_20x_Stitch_1_Merged_RAW_ch01.tif	Lean	982.306	141.12	17.68269524	35.36539049
1394	HLC104_eAT_Block12_Slide2_20x_Stitch_1_Merged_RAW_ch01.tif	Lean	3563.976	241.785	33.68157946	67.36315892
1395	HLC104_eAT_Block12_Slide2_20x_Stitch_1_Merged_RAW_ch01.tif	Lean	372.96	77.023	10.89572646	21.79145293
1396	HLC104_eAT_Block12_Slide2_20x_Stitch_1_Merged_RAW_ch01.tif	Lean	3839.973	259.854	34.96142687	69.92285373
1397	HLC104_eAT_Block12_Slide2_20x_Stitch_1_Merged_RAW_ch01.tif	Lean	6438.332	343.856	45.27013062	90.54026124
1398	HLC104_eAT_Block12_Slide2_20x_Stitch_1_Merged_RAW_ch01.tif	Lean	628.676	128.275	14.14615799	28.29231599
1399	HLC104_eAT_Block12_Slide2_20x_Stitch_1_Merged_RAW_ch01.tif	Lean	3998.937	249.479	35.6777407	71.3554814
1400	HLC104_eAT_Block12_Slide2_20x_Stitch_1_Merged_RAW_ch01.tif	Lean	1529.018	185.771	22.06131332	44.12262665
1401	HLC104_eAT_Block12_Slide2_20x_Stitch_1_Merged_RAW_ch01.tif	Lean	680.538	115.683	14.71808321	29.43616642
1402	HLC104_eAT_Block12_Slide2_20x_Stitch_1_Merged_RAW_ch01.tif	Lean	3212.881	225.333	31.97955261	63.95910523
1403	HLC104_eAT_Block12_Slide2_20x_Stitch_1_Merged_RAW_ch01.tif	Lean	5013.987	321.158	39.94998913	79.89997826
1404	HLC104_eAT_Block12_Slide2_20x_Stitch_1_Merged_RAW_ch01.tif	Lean	3240.766	239.402	32.11803009	64.23606017
1405	HLC104_eAT_Block12_Slide2_20x_Stitch_1_Merged_RAW_ch01.tif	Lean	818.694	157.631	16.14306024	32.28612048
1406	HLC104_eAT_Block12_Slide2_20x_Stitch_1_Merged_RAW_ch01.tif	Lean	1221.123	153.994	19.71536262	39.43072524
1407	HLC104_eAT_Block12_Slide2_20x_Stitch_1_Merged_RAW_ch01.tif	Lean	1791.494	167.487	23.87991313	47.75982627
1408	HLC104_eAT_Block12_Slide2_20x_Stitch_1_Merged_RAW_ch01.tif	Lean	866.542	140.383	16.60809698	33.21619397
1409	HLC104_eAT_Block12_Slide2_20x_Stitch_1_Merged_RAW_ch01.tif	Lean	550.937	109.768	13.24268454	26.48536908
1410	HLC104_eAT_Block12_Slide2_20x_Stitch_1_Merged_RAW_ch01.tif	Lean	3248.582	251.2	32.1567375	64.313475
1411	HLC104_eAT_Block12_Slide2_20x_Stitch_1_Merged_RAW_ch01.tif	Lean	3629.147	271.212	33.9881357	67.9762714
1412	HLC104_eAT_Block12_Slide2_20x_Stitch_1_Merged_RAW_ch01.tif	Lean	1670.766	201.216	23.06125182	46.12250363
1413	HLC104_eAT_Block12_Slide2_20x_Stitch_1_Merged_RAW_ch01.tif	Lean	5012.403	299.901	39.9436782	79.88735641
1414	HLC104_eAT_Block12_Slide2_20x_Stitch_1_Merged_RAW_ch01.tif	Lean	829.468	122.76	16.24893426	32.49786853
1415	HLC104_eAT_Block12_Slide2_20x_Stitch_1_Merged_RAW_ch01.tif	Lean	6784.991	443.914	46.47289224	92.94578448
1416	HLC104_eAT_Block12_Slide2_20x_Stitch_1_Merged_RAW_ch01.tif	Lean	5120.562	337.356	40.37233592	80.74467183
1417	HLC104_eAT_Block12_Slide2_20x_Stitch_1_Merged_RAW_ch01.tif	Lean	1802.902	195.831	23.95582456	47.91164912
1418	HLC104_eAT_Block12_Slide2_20x_Stitch_1_Merged_RAW_ch01.tif	Lean	376.128	78.179	10.9419039	21.88380779
1419	HLC104_eAT_Block12_Slide2_20x_Stitch_1_Merged_RAW_ch01.tif	Lean	1409.557	149.635	21.18197177	42.36394355
1420	HLC104_eAT_Block12_Slide2_20x_Stitch_1_Merged_RAW_ch01.tif	Lean	443.833	85.046	11.88597626	23.77195253
1421	HLC104_eAT_Block12_Slide2_20x_Stitch_1_Merged_RAW_ch01.tif	Lean	4226.347	264.097	36.67816834	73.35633667
1422	HLC104_eAT_Block12_Slide2_20x_Stitch_1_Merged_RAW_ch01.tif	Lean	3665.27	265.304	34.15686866	68.31373732
1423	HLC104_eAT_Block12_Slide2_20x_Stitch_1_Merged_RAW_ch01.tif	Lean	558.858	98.514	13.33754199	26.67508398
1424	HLC104_eAT_Block12_Slide2_20x_Stitch_1_Merged_RAW_ch01.tif	Lean	5782.616	296.248	42.90295842	85.80591683
1425	HLC104_eAT_Block12_Slide2_20x_Stitch_1_Merged_RAW_ch01.tif	Lean	3009.766	256.275	30.95219335	61.90438669
1426	HLC104_eAT_Block12_Slide2_20x_Stitch_1_Merged_RAW_ch01.tif	Lean	5681.111	312.683	42.52474334	85.04948667
1427	HLC104_eAT_Block12_Slide2_20x_Stitch_1_Merged_RAW_ch01.tif	Lean	376.551	84.211	10.94805489	21.89610979
1428	HLC104_eAT_Block12_Slide2_20x_Stitch_1_Merged_RAW_ch01.tif	Lean	6615.147	332.931	45.88754394	91.77508788
1429	HLC104_eAT_Block12_Slide2_20x_Stitch_1_Merged_RAW_ch01.tif	Lean	5922.145	297.206	43.41747691	86.83495381
1430	HLC104_eAT_Block12_Slide2_20x_Stitch_1_Merged_RAW_ch01.tif	Lean	3991.861	249.408	35.64616137	71.29232274
1431	HLC104_eAT_Block12_Slide2_20x_Stitch_1_Merged_RAW_ch01.tif	Lean	3085.287	226.029	31.33811344	62.67622687
1432	HLC104_eAT_Block12_Slide2_20x_Stitch_1_Merged_RAW_ch01.tif	Lean	1535.039	170.44	22.1047074	44.20941481
1433	HLC104_eAT_Block12_Slide2_20x_Stitch_1_Merged_RAW_ch01.tif	Lean	6467.589	399.035	45.37287205	90.74574411
1434	HLC104_eAT_Block12_Slide2_20x_Stitch_1_Merged_RAW_ch01.tif	Lean	726.379	140.198	15.20571001	30.41142001
1435	HLC104_eAT_Block12_Slide2_20x_Stitch_1_Merged_RAW_ch01.tif	Lean	3420.116	303.66	32.9947986	65.9895972
1436	HLC104_eAT_Block12_Slide2_20x_Stitch_1_Merged_RAW_ch01.tif	Lean	2196.564	214.058	26.442164	52.88432799
1437	HLC104_eAT_Block12_Slide2_20x_Stitch_1_Merged_RAW_ch01.tif	Lean	4284.863	253.406	36.93120975	73.86241951
1438	HLC104_eAT_Block12_Slide2_20x_Stitch_1_Merged_RAW_ch01.tif	Lean	4341.9	266.052	37.17619796	74.35239592
1439	HLC104_eAT_Block12_Slide2_20x_Stitch_1_Merged_RAW_ch01.tif	Lean	3678.262	282.881	34.21735172	68.43470344
1440	HLC104_eAT_Block12_Slide2_20x_Stitch_1_Merged_RAW_ch01.tif	Lean	2565.51	255.981	28.57668973	57.15337947
1441	HLC104_eAT_Block12_Slide2_20x_Stitch_1_Merged_RAW_ch01.tif	Lean	3392.126	247.7	32.85950762	65.71901524
1442	HLC104_eAT_Block12_Slide2_20x_Stitch_1_Merged_RAW_ch01.tif	Lean	1919.194	190.277	24.71635943	49.43271887
1443	HLC104_eAT_Block12_Slide2_20x_Stitch_1_Merged_RAW_ch01.tif	Lean	3675.727	278.429	34.20555866	68.41111731
1444	HLC104_eAT_Block12_Slide2_20x_Stitch_1_Merged_RAW_ch01.tif	Lean	993.397	142.983	17.78224075	35.5644815
1445	HLC104_eAT_Block12_Slide2_20x_Stitch_1_Merged_RAW_ch01.tif	Lean	1423.182	159.325	21.28409971	42.56819942
1446	HLC104_eAT_Block12_Slide2_20x_Stitch_1_Merged_RAW_ch01.tif	Lean	10393.646	413.672	57.51869501	115.03739
1447	HLC104_eAT_Block12_Slide2_20x_Stitch_1_Merged_RAW_ch01.tif	Lean	1231.052	165.439	19.79535355	39.59070709
1448	HLC104_eAT_Block12_Slide2_20x_Stitch_1_Merged_RAW_ch01.tif	Lean	2525.267	241.55	28.35167458	56.70334916
1449	HLC104_eAT_Block12_Slide2_20x_Stitch_1_Merged_RAW_ch01.tif	Lean	748.877	136.719	15.43939612	30.87879225
1450	HLC104_eAT_Block12_Slide2_20x_Stitch_1_Merged_RAW_ch01.tif	Lean	465.17	105.881	12.16832814	24.33665628
1451	HLC104_eAT_Block12_Slide2_20x_Stitch_1_Merged_RAW_ch01.tif	Lean	1442.617	180.862	21.42893495	42.8578699
1452	HLC104_eAT_Block12_Slide2_20x_Stitch_1_Merged_RAW_ch01.tif	Lean	3962.708	256.814	35.51575893	71.03151786
1453	HLC104_eAT_Block12_Slide2_20x_Stitch_1_Merged_RAW_ch01.tif	Lean	4778.762	273.852	39.00163059	78.00326117
1454	HLC104_eAT_Block12_Slide2_20x_Stitch_1_Merged_RAW_ch01.tif	Lean	3413.884	249.487	32.96472399	65.92944797
1455	HLC104_eAT_Block12_Slide2_20x_Stitch_1_Merged_RAW_ch01.tif	Lean	2912.591	222.842	30.44842376	60.89684753
1456	HLC104_eAT_Block12_Slide2_20x_Stitch_1_Merged_RAW_ch01.tif	Lean	5491.409	303.885	41.80872844	83.61745688
1457	HLC104_eAT_Block12_Slide2_20x_Stitch_1_Merged_RAW_ch01.tif	Lean	478.373	90.529	12.33980774	24.67961549
1458	HLC104_eAT_Block12_Slide2_20x_Stitch_1_Merged_RAW_ch01.tif	Lean	907.102	151.579	16.99233752	33.98467504
1459	HLC104_eAT_Block12_Slide2_20x_Stitch_1_Merged_RAW_ch01.tif	Lean	10082.054	423.737	56.64995553	113.2999111
1460	HLC104_eAT_Block12_Slide2_20x_Stitch_1_Merged_RAW_ch01.tif	Lean	1640.557	188.937	22.85181638	45.70363276
1461	HLC104_eAT_Block12_Slide2_20x_Stitch_1_Merged_RAW_ch01.tif	Lean	6931.492	327.592	46.97193236	93.94386472
1462	HLC104_eAT_Block12_Slide2_20x_Stitch_1_Merged_RAW_ch01.tif	Lean	3206.649	221.7	31.94852232	63.89704463
1463	HLC104_eAT_Block12_Slide2_20x_Stitch_1_Merged_RAW_ch01.tif	Lean	369.474	97.817	10.84468657	21.68937315
1464	HLC104_eAT_Block12_Slide2_20x_Stitch_1_Merged_RAW_ch01.tif	Lean	7694.944	475.443	49.4911785	98.98235699
1465	HLC104_eAT_Block12_Slide2_20x_Stitch_1_Merged_RAW_ch01.tif	Lean	934.459	136.733	17.24666744	34.49333489
1466	HLC104_eAT_Block12_Slide2_20x_Stitch_1_Merged_RAW_ch01.tif	Lean	7095.843	408.762	47.52554027	95.05108053
1467	HLC104_eAT_Block12_Slide2_20x_Stitch_1_Merged_RAW_ch01.tif	Lean	8236.269	372.754	51.2024008	102.4048016
1468	HLC104_eAT_Block12_Slide2_20x_Stitch_1_Merged_RAW_ch01.tif	Lean	3078.21	220.433	31.30215128	62.60430256
1469	HLC104_eAT_Block12_Slide2_20x_Stitch_1_Merged_RAW_ch01.tif	Lean	6338.728	314.075	44.91859068	89.83718135
1470	HLC104_eAT_Block12_Slide2_20x_Stitch_1_Merged_RAW_ch01.tif	Lean	2678.844	226.133	29.20107068	58.40214136
1471	HLC104_eAT_Block12_Slide2_20x_Stitch_1_Merged_RAW_ch01.tif	Lean	7971.258	373.225	50.37191903	100.7438381
1472	HLC104_eAT_Block12_Slide2_20x_Stitch_1_Merged_RAW_ch01.tif	Lean	4334.506	262.237	37.14453004	74.28906007
1473	HLC104_eAT_Block12_Slide2_20x_Stitch_1_Merged_RAW_ch01.tif	Lean	8666.899	388.385	52.52389584	105.0477917
1474	HLC104_eAT_Block12_Slide2_20x_Stitch_1_Merged_RAW_ch01.tif	Lean	7441.34	342.768	48.66879995	97.3375999
1475	HLC104_eAT_Block12_Slide2_20x_Stitch_1_Merged_RAW_ch01.tif	Lean	1283.653	170.777	20.21384279	40.42768558
1476	HLC104_eAT_Block12_Slide2_20x_Stitch_1_Merged_RAW_ch01.tif	Lean	2604.802	215.548	28.79469097	57.58938194
1477	HLC104_eAT_Block12_Slide2_20x_Stitch_1_Merged_RAW_ch01.tif	Lean	1900.71	207.656	24.59704827	49.19409655
1478	HLC104_eAT_Block12_Slide2_20x_Stitch_1_Merged_RAW_ch01.tif	Lean	1949.825	179.869	24.91281947	49.82563894
1479	HLC104_eAT_Block12_Slide2_20x_Stitch_1_Merged_RAW_ch01.tif	Lean	3042.298	239.014	31.119022	62.238044
1480	HLC104_eAT_Block12_Slide2_20x_Stitch_1_Merged_RAW_ch01.tif	Lean	5574.324	301.108	42.12318172	84.24636343
1481	HLC104_eAT_Block12_Slide2_20x_Stitch_1_Merged_RAW_ch01.tif	Lean	600.157	101.454	13.82157395	27.64314789
1482	HLC104_eAT_Block12_Slide2_20x_Stitch_1_Merged_RAW_ch01.tif	Lean	6113.959	314.62	44.11500418	88.23000835
1483	HLC104_eAT_Block12_Slide2_20x_Stitch_1_Merged_RAW_ch01.tif	Lean	3499.546	238.094	33.37574102	66.75148205
1484	HLC104_eAT_Block12_Slide2_20x_Stitch_1_Merged_RAW_ch01.tif	Lean	3390.436	234.483	32.85132109	65.70264218
1485	HLC104_eAT_Block12_Slide2_20x_Stitch_1_Merged_RAW_ch01.tif	Lean	5203.794	393.535	40.69912869	81.39825737
1486	HLC104_eAT_Block12_Slide2_20x_Stitch_1_Merged_RAW_ch01.tif	Lean	777.078	119.588	15.72741586	31.45483173
1487	HLC104_eAT_Block12_Slide2_20x_Stitch_1_Merged_RAW_ch01.tif	Lean	3352.622	243.917	32.66760976	65.33521951
1488	HLC104_eAT_Block12_Slide2_20x_Stitch_1_Merged_RAW_ch01.tif	Lean	1438.287	166.994	21.39675142	42.79350284
1489	HLC104_eAT_Block12_Slide2_20x_Stitch_1_Merged_RAW_ch01.tif	Lean	6636.588	342.806	45.96184908	91.92369816
1490	HLC104_eAT_Block12_Slide2_20x_Stitch_1_Merged_RAW_ch01.tif	Lean	1443.251	159.581	21.43364322	42.86728643
1491	HLC104_eAT_Block12_Slide2_20x_Stitch_1_Merged_RAW_ch01.tif	Lean	4145.544	286.599	36.32585359	72.65170717
1492	HLC104_eAT_Block12_Slide2_20x_Stitch_1_Merged_RAW_ch01.tif	Lean	7297.797	344.171	48.19710502	96.39421004
1493	HLC104_eAT_Block12_Slide2_20x_Stitch_1_Merged_RAW_ch01.tif	Lean	4636.063	315.425	38.41490187	76.82980374
1494	HLC104_eAT_Block12_Slide2_20x_Stitch_1_Merged_RAW_ch01.tif	Lean	4287.186	268.872	36.94121936	73.88243872
1495	HLC104_eAT_Block12_Slide2_20x_Stitch_1_Merged_RAW_ch01.tif	Lean	7438.7	363.693	48.66016595	97.3203319
1496	HLC104_eAT_Block12_Slide2_20x_Stitch_1_Merged_RAW_ch01.tif	Lean	303.67	76.485	9.831640918	19.66328184
1497	HLC104_eAT_Block12_Slide2_20x_Stitch_1_Merged_RAW_ch01.tif	Lean	665.75	114.995	14.55729394	29.11458787
1498	HLC104_eAT_Block12_Slide2_20x_Stitch_1_Merged_RAW_ch01.tif	Lean	1914.441	184.566	24.68573468	49.37146937
1499	HLC104_eAT_Block12_Slide2_20x_Stitch_1_Merged_RAW_ch01.tif	Lean	3778.499	244.964	34.68044963	69.36089926
1500	HLC104_eAT_Block12_Slide2_20x_Stitch_1_Merged_RAW_ch01.tif	Lean	5594.076	361.762	42.19774514	84.39549028
1501	HLC104_eAT_Block12_Slide2_20x_Stitch_1_Merged_RAW_ch01.tif	Lean	5246.361	297.508	40.86524896	81.73049793
1502	HLC104_eAT_Block12_Slide2_20x_Stitch_1_Merged_RAW_ch01.tif	Lean	1540.637	184.395	22.14497659	44.28995318
1503	HLC104_eAT_Block12_Slide2_20x_Stitch_1_Merged_RAW_ch01.tif	Lean	14626.225	649.97	68.23248504	136.4649701
1504	HLC104_eAT_Block12_Slide2_20x_Stitch_1_Merged_RAW_ch01.tif	Lean	438.869	90.45	11.81932068	23.63864137
1505	HLC104_eAT_Block12_Slide2_20x_Stitch_1_Merged_RAW_ch01.tif	Lean	4688.136	310.216	38.6300406	77.2600812
1506	HLC104_eAT_Block12_Slide2_20x_Stitch_1_Merged_RAW_ch01.tif	Lean	1139.158	164.038	19.04219665	38.0843933
1507	HLC104_eAT_Block12_Slide2_20x_Stitch_1_Merged_RAW_ch01.tif	Lean	7141.895	339.801	47.67951116	95.35902232
1508	HLC104_eAT_Block12_Slide2_20x_Stitch_1_Merged_RAW_ch01.tif	Lean	3603.797	308.783	33.86922221	67.73844441
1509	HLC104_eAT_Block12_Slide2_20x_Stitch_1_Merged_RAW_ch01.tif	Lean	439.186	86.123	11.82358853	23.64717706
1510	HLC104_eAT_Block12_Slide2_20x_Stitch_1_Merged_RAW_ch01.tif	Lean	4803.372	269.06	39.10192827	78.20385654
1511	HLC104_eAT_Block12_Slide2_20x_Stitch_1_Merged_RAW_ch01.tif	Lean	1905.991	219.875	24.63119523	49.26239045
1512	HLC104_eAT_Block12_Slide2_20x_Stitch_1_Merged_RAW_ch01.tif	Lean	3927.641	281.916	35.35826579	70.71653158
1513	HLC104_eAT_Block12_Slide2_20x_Stitch_1_Merged_RAW_ch01.tif	Lean	330.71	93.036	10.26003228	20.52006457
1514	HLC104_eAT_Block12_Slide2_20x_Stitch_1_Merged_RAW_ch01.tif	Lean	2180.931	204.052	26.34790121	52.69580243
1515	HLC104_eAT_Block12_Slide2_20x_Stitch_1_Merged_RAW_ch01.tif	Lean	363.559	81.489	10.75752871	21.51505742
1516	HLC104_eAT_Block12_Slide2_20x_Stitch_1_Merged_RAW_ch01.tif	Lean	4185.364	263.406	36.49990053	72.99980105
1517	HLC104_eAT_Block12_Slide2_20x_Stitch_1_Merged_RAW_ch01.tif	Lean	335.991	86.846	10.34162738	20.68325477
1518	HLC104_eAT_Block12_Slide2_20x_Stitch_1_Merged_RAW_ch01.tif	Lean	754.792	153.896	15.50025018	31.00050036
1519	HLC104_eAT_Block12_Slide2_20x_Stitch_1_Merged_RAW_ch01.tif	Lean	5238.756	348.854	40.83561958	81.67123915
1520	HLC104_eAT_Block12_Slide2_20x_Stitch_1_Merged_RAW_ch01.tif	Lean	5146.546	374.041	40.47463986	80.94927971
1521	HLC104_eAT_Block12_Slide2_20x_Stitch_1_Merged_RAW_ch01.tif	Lean	3783.464	248.6	34.70322745	69.40645489
1522	HLC104_eAT_Block12_Slide2_20x_Stitch_1_Merged_RAW_ch01.tif	Lean	10354.037	470.722	57.4089918	114.8179836
1523	HLC104_eAT_Block12_Slide2_20x_Stitch_1_Merged_RAW_ch01.tif	Lean	5944.432	399.01	43.49909739	86.99819477
1524	HLC104_eAT_Block12_Slide2_20x_Stitch_1_Merged_RAW_ch01.tif	Lean	2596.141	213.985	28.74677975	57.49355951
1525	HLC104_eAT_Block12_Slide2_20x_Stitch_1_Merged_RAW_ch01.tif	Lean	3577.602	251.11	33.74590472	67.49180944
1526	HLC104_eAT_Block12_Slide2_20x_Stitch_1_Merged_RAW_ch01.tif	Lean	5410.818	293.531	41.50080556	83.00161111
1527	HLC104_eAT_Block12_Slide2_20x_Stitch_1_Merged_RAW_ch01.tif	Lean	1375.968	166.042	20.92807247	41.85614495
1528	HLC104_eAT_Block12_Slide2_20x_Stitch_1_Merged_RAW_ch01.tif	Lean	6278.311	316.233	44.70400944	89.40801888
1529	HLC104_eAT_Block12_Slide2_20x_Stitch_1_Merged_RAW_ch01.tif	Lean	1188.802	157.152	19.45269722	38.90539445
1530	HLC104_eAT_Block12_Slide2_20x_Stitch_1_Merged_RAW_ch01.tif	Lean	2538.047	246.171	28.42332584	56.84665168
1531	HLC104_eAT_Block12_Slide2_20x_Stitch_1_Merged_RAW_ch01.tif	Lean	8104.344	443.327	50.79067647	101.5813529
1532	HLC104_eAT_Block12_Slide2_20x_Stitch_1_Merged_RAW_ch01.tif	Lean	518.616	95.775	12.84836954	25.69673909
1533	HLC104_eAT_Block12_Slide2_20x_Stitch_1_Merged_RAW_ch01.tif	Lean	1965.035	189.015	25.00979942	50.01959885
1534	HLC104_eAT_Block12_Slide2_20x_Stitch_1_Merged_RAW_ch01.tif	Lean	418.272	93.169	11.53863565	23.0772713
1535	HLC104_eAT_Block12_Slide2_20x_Stitch_1_Merged_RAW_ch01.tif	Lean	7706.246	371.414	49.52751041	99.05502081
1536	HLC104_eAT_Block12_Slide2_20x_Stitch_1_Merged_RAW_ch01.tif	Lean	5925.631	306.45	43.43025362	86.86050723
1537	HLC104_eAT_Block12_Slide2_20x_Stitch_1_Merged_RAW_ch01.tif	Lean	1884.761	171.721	24.49363304	48.98726608
1538	HLC104_eAT_Block12_Slide2_20x_Stitch_1_Merged_RAW_ch01.tif	Lean	5722.41	312.341	42.67903087	85.35806174
1539	HLC104_eAT_Block12_Slide2_20x_Stitch_1_Merged_RAW_ch01.tif	Lean	4454.284	276.212	37.6542512	75.30850239
1540	HLC104_eAT_Block12_Slide2_20x_Stitch_1_Merged_RAW_ch01.tif	Lean	600.791	134.133	13.82887251	27.65774502
1541	HLC104_eAT_Block12_Slide2_20x_Stitch_1_Merged_RAW_ch01.tif	Lean	836.545	140.744	16.31810478	32.63620957
1542	HLC104_eAT_Block12_Slide2_20x_Stitch_1_Merged_RAW_ch01.tif	Lean	4697.748	283.596	38.66962155	77.33924311
1543	HLC104_eAT_Block12_Slide2_20x_Stitch_1_Merged_RAW_ch01.tif	Lean	2739.578	256.789	29.5302347	59.0604694
1544	HLC104_eAT_Block12_Slide2_20x_Stitch_1_Merged_RAW_ch01.tif	Lean	7112.532	355.4	47.58139606	95.16279213
1545	HLC104_eAT_Block12_Slide2_20x_Stitch_1_Merged_RAW_ch01.tif	Lean	815.948	157.919	16.1159646	32.2319292
1546	HLC104_eAT_Block12_Slide2_20x_Stitch_1_Merged_RAW_ch01.tif	Lean	5244.777	302.327	40.85907941	81.71815881
1547	HLC104_eAT_Block12_Slide2_20x_Stitch_1_Merged_RAW_ch01.tif	Lean	3374.381	264.418	32.77344706	65.54689412
1548	HLC104_eAT_Block12_Slide2_20x_Stitch_1_Merged_RAW_ch01.tif	Lean	2744.12	259.664	29.55470394	59.10940788
1549	HLC104_eAT_Block12_Slide2_20x_Stitch_1_Merged_RAW_ch01.tif	Lean	1590.491	182.641	22.50042242	45.00084484
1550	HLC104_eAT_Block12_Slide2_20x_Stitch_1_Merged_RAW_ch01.tif	Lean	454.713	97.488	12.030779	24.06155799
1551	HLC104_eAT_Block12_Slide2_20x_Stitch_1_Merged_RAW_ch01.tif	Lean	1049.378	132.8	18.27641627	36.55283254
1552	HLC104_eAT_Block12_Slide2_20x_Stitch_1_Merged_RAW_ch01.tif	Lean	1689.884	189.344	23.1928175	46.385635
1553	HLC104_eAT_Block12_Slide2_20x_Stitch_1_Merged_RAW_ch01.tif	Lean	5667.908	310.352	42.47530047	84.95060095
1554	HLC104_eAT_Block12_Slide2_20x_Stitch_1_Merged_RAW_ch01.tif	Lean	2885.446	222.541	30.30620378	60.61240757
1555	HLC104_eAT_Block12_Slide2_20x_Stitch_1_Merged_RAW_ch01.tif	Lean	3925.634	294.673	35.34923071	70.69846142
1556	HLC104_eAT_Block12_Slide2_20x_Stitch_1_Merged_RAW_ch01.tif	Lean	8220.214	440.001	51.15247191	102.3049438
1557	HLC104_eAT_Block12_Slide2_20x_Stitch_1_Merged_RAW_ch01.tif	Lean	989.383	128.571	17.7462782	35.49255641
1558	HLC104_eAT_Block12_Slide2_20x_Stitch_1_Merged_RAW_ch01.tif	Lean	5045.147	311.356	40.07393376	80.14786753
1559	HLC104_eAT_Block12_Slide2_20x_Stitch_1_Merged_RAW_ch01.tif	Lean	3075.886	235.075	31.29033273	62.58066547
1560	HLC104_eAT_Block12_Slide2_20x_Stitch_1_Merged_RAW_ch01.tif	Lean	12939.615	483.893	64.17793529	128.3558706
1561	HLC104_eAT_Block12_Slide2_20x_Stitch_1_Merged_RAW_ch01.tif	Lean	9698.638	541.106	55.56232859	111.1246572
1562	HLC104_eAT_Block12_Slide2_20x_Stitch_1_Merged_RAW_ch01.tif	Lean	1744.386	171.204	23.56385599	47.12771198
1563	HLC104_eAT_Block12_Slide2_20x_Stitch_1_Merged_RAW_ch01.tif	Lean	5347.443	308.625	41.25704755	82.5140951
1564	HLC104_eAT_Block12_Slide2_20x_Stitch_1_Merged_RAW_ch01.tif	Lean	10760.796	444.523	58.52578705	117.0515741
1565	HLC104_eAT_Block12_Slide2_20x_Stitch_1_Merged_RAW_ch01.tif	Lean	483.02	100.798	12.39959843	24.79919686
1566	HLC104_eAT_Block12_Slide2_20x_Stitch_1_Merged_RAW_ch01.tif	Lean	5232.735	280.996	40.81214626	81.62429252
1567	HLC104_eAT_Block12_Slide2_20x_Stitch_1_Merged_RAW_ch01.tif	Lean	9046.302	378.825	53.66122772	107.3224554
1568	HLC104_eAT_Block12_Slide2_20x_Stitch_1_Merged_RAW_ch01.tif	Lean	3520.987	257.942	33.47782805	66.95565611
1569	HLC104_eAT_Block12_Slide2_20x_Stitch_1_Merged_RAW_ch01.tif	Lean	2811.297	238.029	29.91427131	59.82854262
1570	HLC104_eAT_Block12_Slide2_20x_Stitch_1_Merged_RAW_ch01.tif	Lean	2316.447	198.17	27.15415219	54.30830437
1571	HLC104_eAT_Block12_Slide2_20x_Stitch_1_Merged_RAW_ch01.tif	Lean	5521.195	295.356	41.92196265	83.84392529
1572	HLC104_eAT_Block12_Slide2_20x_Stitch_1_Merged_RAW_ch01.tif	Lean	1367.201	150.481	20.86129418	41.72258835
1573	HLC104_eAT_Block12_Slide2_20x_Stitch_1_Merged_RAW_ch01.tif	Lean	1744.175	207.748	23.56243081	47.12486162
1574	HLC104_eAT_Block12_Slide2_20x_Stitch_1_Merged_RAW_ch01.tif	Lean	6875.405	388.73	46.78150685	93.5630137
1575	HLC104_eAT_Block12_Slide2_20x_Stitch_1_Merged_RAW_ch01.tif	Lean	317.718	81.233	10.05647952	20.11295905
1576	HLC104_eAT_Block12_Slide2_20x_Stitch_1_Merged_RAW_ch01.tif	Lean	9487.601	385.575	54.95450113	109.9090023
1577	HLC104_eAT_Block12_Slide2_20x_Stitch_1_Merged_RAW_ch01.tif	Lean	1214.786	147.487	19.66413978	39.32827957
1578	HLC104_eAT_Block12_Slide2_20x_Stitch_1_Merged_RAW_ch01.tif	Lean	345.603	79.215	10.48851046	20.97702091
1579	HLC104_eAT_Block12_Slide2_20x_Stitch_1_Merged_RAW_ch01.tif	Lean	3469.443	255.364	33.23188238	66.46376476
1580	HLC104_eAT_Block12_Slide2_20x_Stitch_1_Merged_RAW_ch01.tif	Lean	788.274	112.033	15.84030957	31.68061914
1581	HLC104_eAT_Block12_Slide2_20x_Stitch_1_Merged_RAW_ch01.tif	Lean	6176.806	402.989	44.34115938	88.68231875
1582	HLC104_eAT_Block12_Slide2_20x_Stitch_1_Merged_RAW_ch01.tif	Lean	1814.415	192.681	24.03219158	48.06438316
1583	HLC104_eAT_Block12_Slide2_20x_Stitch_1_Merged_RAW_ch01.tif	Lean	6566.137	325.4	45.71724315	91.4344863
1584	HLC104_eAT_Block12_Slide2_20x_Stitch_1_Merged_RAW_ch01.tif	Lean	1921.835	233.699	24.73335966	49.46671932
1585	HLC104_eAT_Block12_Slide2_20x_Stitch_1_Merged_RAW_ch01.tif	Lean	11562.063	486.776	60.66563243	121.3312649
1586	HLC104_eAT_Block12_Slide2_20x_Stitch_1_Merged_RAW_ch01.tif	Lean	449.326	95.519	11.95930215	23.9186043
1587	HLC104_eAT_Block12_Slide2_20x_Stitch_1_Merged_RAW_ch01.tif	Lean	687.192	110.469	14.78986164	29.57972328
1588	HLC104_eAT_Block12_Slide2_20x_Stitch_1_Merged_RAW_ch01.tif	Lean	5037.964	281.804	40.04539608	80.09079217
1589	HLC104_eAT_Block12_Slide2_20x_Stitch_1_Merged_RAW_ch01.tif	Lean	767.466	139.746	15.62984373	31.25968747
1590	HLC104_eAT_Block12_Slide2_20x_Stitch_1_Merged_RAW_ch01.tif	Lean	5641.924	305.995	42.37782659	84.75565318
1591	HLC104_eAT_Block12_Slide2_20x_Stitch_1_Merged_RAW_ch01.tif	Lean	3768.782	256.033	34.63582783	69.27165566
1592	HLC104_eAT_Block12_Slide2_20x_Stitch_1_Merged_RAW_ch01.tif	Lean	10745.058	406.671	58.4829735	116.965947
1593	HLC104_eAT_Block12_Slide2_20x_Stitch_1_Merged_RAW_ch01.tif	Lean	7571.575	366.214	49.09284242	98.18568483
1594	HLC104_eAT_Block12_Slide2_20x_Stitch_1_Merged_RAW_ch01.tif	Lean	4561.07	307.312	38.10293522	76.20587045
1595	HLC104_eAT_Block12_Slide2_20x_Stitch_1_Merged_RAW_ch01.tif	Lean	2153.997	231.058	26.18470049	52.36940099
1596	HLC104_eAT_Block12_Slide2_20x_Stitch_1_Merged_RAW_ch01.tif	Lean	3974.855	254.485	35.57015101	71.14030201
1597	HLC104_eAT_Block12_Slide2_20x_Stitch_1_Merged_RAW_ch01.tif	Lean	459.783	100.26	12.09766401	24.19532801
1598	HLC104_eAT_Block12_Slide2_20x_Stitch_1_Merged_RAW_ch01.tif	Lean	4272.399	308.848	36.87745706	73.75491413
1599	HLC104_eAT_Block12_Slide2_20x_Stitch_1_Merged_RAW_ch01.tif	Lean	7588.897	354.508	49.14896683	98.29793366
1600	HLC104_eAT_Block12_Slide2_20x_Stitch_1_Merged_RAW_ch01.tif	Lean	487.245	90.752	12.45371031	24.90742062
1601	HLC104_eAT_Block12_Slide2_20x_Stitch_1_Merged_RAW_ch01.tif	Lean	326.274	74.929	10.19098817	20.38197633
1602	HLC104_eAT_Block12_Slide2_20x_Stitch_1_Merged_RAW_ch01.tif	Lean	3834.797	256.485	34.93785621	69.87571242
1603	HLC104_eAT_Block12_Slide2_20x_Stitch_1_Merged_RAW_ch01.tif	Lean	940.69	160.935	17.30407255	34.6081451
1604	HLC104_eAT_Block12_Slide2_20x_Stitch_1_Merged_RAW_ch01.tif	Lean	2973.114	252.927	30.76315294	61.52630588
1605	HLC104_eAT_Block12_Slide2_20x_Stitch_1_Merged_RAW_ch01.tif	Lean	4020.59	259.008	35.77420223	71.54840446
1606	HLC104_eAT_Block12_Slide2_20x_Stitch_1_Merged_RAW_ch01.tif	Lean	3866.696	252.448	35.0828671	70.16573419
1607	HLC104_eAT_Block12_Slide2_20x_Stitch_1_Merged_RAW_ch01.tif	Lean	7078.098	338.585	47.46607809	94.93215617
1608	HLC104_eAT_Block12_Slide2_20x_Stitch_1_Merged_RAW_ch01.tif	Lean	491.998	91.717	12.51430491	25.02860982
1609	HLC104_eAT_Block12_Slide2_20x_Stitch_1_Merged_RAW_ch01.tif	Lean	1238.445	196.408	19.8547044	39.70940881
1610	HLC104_eAT_Block12_Slide2_20x_Stitch_1_Merged_RAW_ch01.tif	Lean	731.871	113.437	15.26308536	30.52617072
1611	HLC104_eAT_Block12_Slide2_20x_Stitch_1_Merged_RAW_ch01.tif	Lean	2546.497	234.102	28.47060186	56.94120372
1612	HLC104_eAT_Block12_Slide2_20x_Stitch_1_Merged_RAW_ch01.tif	Lean	6435.691	324.247	45.26084477	90.52168955
1613	HLC104_eAT_Block12_Slide2_20x_Stitch_1_Merged_RAW_ch01.tif	Lean	5431.203	323.7	41.57890822	83.15781644
1614	HLC104_eAT_Block12_Slide2_20x_Stitch_1_Merged_RAW_ch01.tif	Lean	1648.479	168.039	22.90692391	45.81384781
1615	HLC104_eAT_Block12_Slide2_20x_Stitch_1_Merged_RAW_ch01.tif	Lean	1916.765	209.114	24.70071353	49.40142706
1616	HLC104_eAT_Block12_Slide2_20x_Stitch_1_Merged_RAW_ch01.tif	Lean	1386.636	152.945	21.00904442	42.01808884
1617	HLC104_eAT_Block12_Slide2_20x_Stitch_1_Merged_RAW_ch01.tif	Lean	8018.789	372.477	50.52187461	101.0437492
1618	HLC104_eAT_Block12_Slide2_20x_Stitch_1_Merged_RAW_ch01.tif	Lean	383.839	93.877	11.05349485	22.1069897
1619	HLC104_eAT_Block12_Slide2_20x_Stitch_1_Merged_RAW_ch01.tif	Lean	4308.417	308.598	37.03257654	74.06515307
1620	HLC104_eAT_Block12_Slide2_20x_Stitch_1_Merged_RAW_ch01.tif	Lean	344.652	81.192	10.47406983	20.94813967
1621	HLC104_eAT_Block12_Slide2_20x_Stitch_1_Merged_RAW_ch01.tif	Lean	917.981	154.892	17.09392955	34.18785911
1622	HLC104_eAT_Block12_Slide2_20x_Stitch_1_Merged_RAW_ch01.tif	Lean	955.161	129.412	17.43666221	34.87332443
1623	HLC104_eAT_Block12_Slide2_20x_Stitch_1_Merged_RAW_ch01.tif	Lean	4910.581	274.056	39.5358885	79.07177699
1624	HLC104_eAT_Block12_Slide2_20x_Stitch_1_Merged_RAW_ch01.tif	Lean	1146.024	151.234	19.09949656	38.19899313
1625	HLC104_eAT_Block12_Slide2_20x_Stitch_1_Merged_RAW_ch01.tif	Lean	4060.939	259.954	35.95326176	71.90652351
1626	HLC104_eAT_Block12_Slide2_20x_Stitch_1_Merged_RAW_ch01.tif	Lean	2021.122	188.852	25.36420931	50.72841861
1627	HLC104_eAT_Block12_Slide2_20x_Stitch_1_Merged_RAW_ch01.tif	Lean	3524.367	241.997	33.49389286	66.98778571
1628	HLC104_eAT_Block12_Slide2_20x_Stitch_1_Merged_RAW_ch01.tif	Lean	1107.154	142.977	18.77280117	37.54560234
1629	HLC104_eAT_Block12_Slide2_20x_Stitch_1_Merged_RAW_ch01.tif	Lean	5551.826	304.514	42.03809109	84.07618217
1630	HLC104_eAT_Block12_Slide2_20x_Stitch_1_Merged_RAW_ch01.tif	Lean	2970.79	247.7	30.75112724	61.50225449
1631	HLC104_eAT_Block12_Slide2_20x_Stitch_1_Merged_RAW_ch01.tif	Lean	945.866	138.479	17.35161372	34.70322745
1632	HLC104_eAT_Block12_Slide2_20x_Stitch_1_Merged_RAW_ch01.tif	Lean	1334.352	186.619	20.60915897	41.21831793
1633	HLC104_eAT_Block12_Slide2_20x_Stitch_1_Merged_RAW_ch01.tif	Lean	2727.326	216.827	29.46412783	58.92825566
1634	HLC104_eAT_Block12_Slide2_20x_Stitch_1_Merged_RAW_ch01.tif	Lean	1557.22	174.387	22.26383886	44.52767773
1635	HLC104_eAT_Block12_Slide2_20x_Stitch_1_Merged_RAW_ch01.tif	Lean	4494.949	264.304	37.8257413	75.65148259
1636	HLC104_eAT_Block12_Slide2_20x_Stitch_1_Merged_RAW_ch01.tif	Lean	5375.223	302.675	41.36407404	82.72814808
1637	HLC104_eAT_Block12_Slide2_20x_Stitch_1_Merged_RAW_ch01.tif	Lean	802.639	120.304	15.98398976	31.96797953
1638	HLC104_eAT_Block12_Slide2_20x_Stitch_1_Merged_RAW_ch01.tif	Lean	1122.681	151.275	18.90398004	37.80796008
1639	HLC104_eAT_Block12_Slide2_20x_Stitch_1_Merged_RAW_ch01.tif	Lean	2710.109	253.21	29.37098036	58.74196072
1640	HLC104_eAT_Block12_Slide2_20x_Stitch_1_Merged_RAW_ch01.tif	Lean	6176.172	322.904	44.33888368	88.67776737
1641	HLC104_eAT_Block12_Slide2_20x_Stitch_1_Merged_RAW_ch01.tif	Lean	6685.704	320.654	46.13161258	92.26322516
1642	HLC104_eAT_Block12_Slide2_20x_Stitch_1_Merged_RAW_ch01.tif	Lean	1894.161	177.112	24.55463647	49.10927295
1643	HLC104_eAT_Block12_Slide2_20x_Stitch_1_Merged_RAW_ch01.tif	Lean	1800.05	168.846	23.93686927	47.87373855
1644	HLC104_eAT_Block12_Slide2_20x_Stitch_1_Merged_RAW_ch01.tif	Lean	2767.146	227.689	29.67844215	59.3568843
1645	HLC104_eAT_Block12_Slide2_20x_Stitch_1_Merged_RAW_ch01.tif	Lean	1019.38	126.562	18.0132932	36.02658639
1646	HLC104_eAT_Block12_Slide2_20x_Stitch_1_Merged_RAW_ch01.tif	Lean	4488.506	273.145	37.79862212	75.59724424
1647	HLC104_eAT_Block12_Slide2_20x_Stitch_1_Merged_RAW_ch01.tif	Lean	850.487	131.217	16.45352303	32.90704606
1648	HLC104_eAT_Block12_Slide2_20x_Stitch_1_Merged_RAW_ch01.tif	Lean	527.171	121.133	12.95390833	25.90781666
1649	HLC104_eAT_Block12_Slide2_20x_Stitch_1_Merged_RAW_ch01.tif	Lean	1120.991	164.683	18.88974636	37.77949272
1650	HLC104_eAT_Block12_Slide2_20x_Stitch_1_Merged_RAW_ch01.tif	Lean	9978.965	412.674	56.35958848	112.719177
1651	HLC104_eAT_Block12_Slide2_20x_Stitch_1_Merged_RAW_ch01.tif	Lean	5826.555	389.377	43.06564825	86.13129649
1652	HLC104_eAT_Block12_Slide2_20x_Stitch_1_Merged_RAW_ch01.tif	Lean	4892.836	281.573	39.4643899	78.9287798
1653	HLC104_eAT_Block12_Slide2_20x_Stitch_1_Merged_RAW_ch01.tif	Lean	2724.897	210.539	29.45100429	58.90200859
1654	HLC104_eAT_Block12_Slide2_20x_Stitch_1_Merged_RAW_ch01.tif	Lean	5410.184	294.35	41.4983741	82.99674821
1655	HLC104_eAT_Block12_Slide2_20x_Stitch_1_Merged_RAW_ch01.tif	Lean	1196.09	151.735	19.5122339	39.0244678
1656	HLC104_eAT_Block12_Slide2_20x_Stitch_1_Merged_RAW_ch01.tif	Lean	3736.038	259.77	34.48503778	68.97007556
1657	HLC104_eAT_Block12_Slide2_20x_Stitch_1_Merged_RAW_ch01.tif	Lean	4737.991	377.688	38.83489894	77.66979789
1658	HLC104_eAT_Block12_Slide2_20x_Stitch_1_Merged_RAW_ch01.tif	Lean	437.496	83.346	11.80081785	23.6016357
1659	HLC104_eAT_Block12_Slide2_20x_Stitch_1_Merged_RAW_ch01.tif	Lean	3715.864	251.404	34.39180494	68.78360988
1660	HLC104_eAT_Block12_Slide2_20x_Stitch_1_Merged_RAW_ch01.tif	Lean	1455.081	175.221	21.52130729	43.04261458
1661	HLC104_eAT_Block12_Slide2_20x_Stitch_1_Merged_RAW_ch01.tif	Lean	5577.916	306.268	42.13675126	84.27350253
1662	HLC104_eAT_Block12_Slide2_20x_Stitch_1_Merged_RAW_ch01.tif	Lean	2448.161	192.877	27.91547688	55.83095375
1663	HLC104_eAT_Block12_Slide2_20x_Stitch_1_Merged_RAW_ch01.tif	Lean	5295.582	285.087	41.05649892	82.11299784
1664	HLC104_eAT_Block12_Slide2_20x_Stitch_1_Merged_RAW_ch01.tif	Lean	2736.515	262.685	29.51372186	59.02744373
1665	HLC104_eAT_Block12_Slide2_20x_Stitch_1_Merged_RAW_ch01.tif	Lean	685.608	137.802	14.77280625	29.5456125
1666	HLC104_eAT_Block12_Slide2_20x_Stitch_1_Merged_RAW_ch01.tif	Lean	4571.844	286.76	38.14791139	76.29582278
1667	HLC104_eAT_Block12_Slide2_20x_Stitch_1_Merged_RAW_ch01.tif	Lean	7834.157	425.176	49.93685636	99.87371272
1668	HLC104_eAT_Block12_Slide2_20x_Stitch_1_Merged_RAW_ch01.tif	Lean	2015.946	213.06	25.3317102	50.66342041
1669	HLC104_eAT_Block12_Slide2_20x_Stitch_1_Merged_RAW_ch01.tif	Lean	310.747	77.01	9.945543836	19.89108767
1670	HLC104_eAT_Block12_Slide2_20x_Stitch_1_Merged_RAW_ch01.tif	Lean	3696.324	296.806	34.3012605	68.602521
1671	HLC104_eAT_Block12_Slide2_20x_Stitch_1_Merged_RAW_ch01.tif	Lean	1442.512	176.815	21.42815509	42.85631018
1672	HLC104_eAT_Block12_Slide2_20x_Stitch_1_Merged_RAW_ch01.tif	Lean	3243.618	231.896	32.13215954	64.26431907
1673	HLC104_eAT_Block12_Slide2_20x_Stitch_1_Merged_RAW_ch01.tif	Lean	393.556	91.94	11.19253169	22.38506337
1674	HLC104_eAT_Block12_Slide2_20x_Stitch_1_Merged_RAW_ch01.tif	Lean	6231.836	311.304	44.53824208	89.07648417
1675	HLC104_eAT_Block12_Slide2_20x_Stitch_1_Merged_RAW_ch01.tif	Lean	1934.404	202.752	24.81410722	49.62821444
1676	HLC104_eAT_Block12_Slide2_20x_Stitch_1_Merged_RAW_ch01.tif	Lean	2758.274	210.348	29.63082657	59.26165313
1677	HLC104_eAT_Block12_Slide2_20x_Stitch_1_Merged_RAW_ch01.tif	Lean	398.626	78.921	11.26439509	22.52879018
1678	HLC104_eAT_Block12_Slide2_20x_Stitch_1_Merged_RAW_ch01.tif	Lean	2132.767	205.265	26.05534151	52.11068301
1679	HLC104_eAT_Block12_Slide2_20x_Stitch_1_Merged_RAW_ch01.tif	Lean	713.176	129.714	15.06688327	30.13376653
1680	HLC104_eAT_Block12_Slide2_20x_Stitch_1_Merged_RAW_ch01.tif	Lean	1256.19	159.594	19.99644208	39.99288416
1681	HLC104_eAT_Block12_Slide2_20x_Stitch_1_Merged_RAW_ch01.tif	Lean	6261.094	334.652	44.6426715	89.285343
1682	HLC104_eAT_Block12_Slide2_20x_Stitch_1_Merged_RAW_ch01.tif	Lean	7828.453	392.891	49.91867369	99.83734739
1683	HLC104_eAT_Block12_Slide2_20x_Stitch_1_Merged_RAW_ch01.tif	Lean	4503.082	283.137	37.8599461	75.71989221
1684	HLC104_eAT_Block12_Slide2_20x_Stitch_1_Merged_RAW_ch01.tif	Lean	2543.328	237.365	28.45288116	56.90576232
1685	HLC104_eAT_Block12_Slide2_20x_Stitch_1_Merged_RAW_ch01.tif	Lean	4897.589	289.895	39.4835535	78.967107
1686	HLC104_eAT_Block12_Slide2_20x_Stitch_1_Merged_RAW_ch01.tif	Lean	2600.049	199.081	28.76840804	57.53681608
1687	HLC104_eAT_Block12_Slide2_20x_Stitch_1_Merged_RAW_ch01.tif	Lean	5605.378	309.748	42.24035077	84.48070154
1688	HLC104_eAT_Block12_Slide2_20x_Stitch_1_Merged_RAW_ch01.tif	Lean	716.239	136.221	15.09920377	30.19840755
1689	HLC104_eAT_Block12_Slide2_20x_Stitch_1_Merged_RAW_ch01.tif	Lean	8024.598	468.927	50.54017091	101.0803418
1690	HLC104_eAT_Block12_Slide2_20x_Stitch_1_Merged_RAW_ch01.tif	Lean	3015.575	218.969	30.98204859	61.96409719
1691	HLC104_eAT_Block12_Slide2_20x_Stitch_1_Merged_RAW_ch01.tif	Lean	2070.871	195.937	25.67447589	51.34895178
1692	HLC104_eAT_Block12_Slide2_20x_Stitch_1_Merged_RAW_ch01.tif	Lean	2306.096	205.227	27.09341535	54.1868307
1693	HLC104_eAT_Block12_Slide2_20x_Stitch_1_Merged_RAW_ch01.tif	Lean	4831.997	271.883	39.21826635	78.43653269
1694	HLC104_eAT_Block12_Slide2_20x_Stitch_1_Merged_RAW_ch01.tif	Lean	1937.256	214.039	24.83239289	49.66478579
1695	HLC104_eAT_Block12_Slide2_20x_Stitch_1_Merged_RAW_ch01.tif	Lean	2417.424	192.135	27.73968202	55.47936403
1696	HLC104_eAT_Block12_Slide2_20x_Stitch_1_Merged_RAW_ch01.tif	Lean	2738.733	221.333	29.52568017	59.05136034
1697	HLC104_eAT_Block12_Slide2_20x_Stitch_1_Merged_RAW_ch01.tif	Lean	2350.458	200.979	27.35276985	54.7055397
1698	HLC104_eAT_Block12_Slide2_20x_Stitch_1_Merged_RAW_ch01.tif	Lean	3075.464	242.677	31.2881862	62.5763724
1699	HLC104_eAT_Block12_Slide2_20x_Stitch_1_Merged_RAW_ch01.tif	Lean	6742.213	327.935	46.32615949	92.65231897
1700	HLC104_eAT_Block12_Slide2_20x_Stitch_1_Merged_RAW_ch01.tif	Lean	2930.019	221.556	30.53938464	61.07876929
1701	HLC104_eAT_Block12_Slide2_20x_Stitch_1_Merged_RAW_ch01.tif	Lean	669.658	104.66	14.59995759	29.19991519
1702	HLC104_eAT_Block12_Slide2_20x_Stitch_1_Merged_RAW_ch01.tif	Lean	6217.471	326.379	44.48687994	88.97375987
1703	HLC104_eAT_Block12_Slide2_20x_Stitch_1_Merged_RAW_ch01.tif	Lean	526.96	99.15	12.95131567	25.90263134
1704	HLC104_eAT_Block12_Slide2_20x_Stitch_1_Merged_RAW_ch01.tif	Lean	3259.778	239.383	32.21210276	64.42420552
1705	HLC104_eAT_Block12_Slide2_20x_Stitch_1_Merged_RAW_ch01.tif	Lean	3581.088	249.237	33.76234165	67.5246833
1706	HLC104_eAT_Block12_Slide2_20x_Stitch_1_Merged_RAW_ch01.tif	Lean	462.846	100.14	12.13789346	24.27578691
1707	HLC104_eAT_Block12_Slide2_20x_Stitch_1_Merged_RAW_ch01.tif	Lean	5380.821	294.66	41.38560764	82.77121529
1708	HLC104_eAT_Block12_Slide2_20x_Stitch_1_Merged_RAW_ch01.tif	Lean	1794.029	232.127	23.89680244	47.79360488
1709	HLC104_eAT_Block12_Slide2_20x_Stitch_1_Merged_RAW_ch01.tif	Lean	3361.072	230.123	32.70875182	65.41750364
1710	HLC104_eAT_Block12_Slide2_20x_Stitch_1_Merged_RAW_ch01.tif	Lean	819.328	133.488	16.14930966	32.29861932
1711	HLC104_eAT_Block12_Slide2_20x_Stitch_1_Merged_RAW_ch01.tif	Lean	7118.764	350.271	47.60223691	95.20447382
1712	HLC104_eAT_Block12_Slide2_20x_Stitch_1_Merged_RAW_ch01.tif	Lean	4919.348	296.939	39.57116503	79.14233006
1713	HLC104_eAT_Block12_Slide2_20x_Stitch_1_Merged_RAW_ch01.tif	Lean	1627.143	170.108	22.75820079	45.51640158
1714	HLC104_eAT_Block12_Slide2_20x_Stitch_1_Merged_RAW_ch01.tif	Lean	659.941	130.391	14.49364497	28.98728995
1715	HLC104_eAT_Block12_Slide2_20x_Stitch_1_Merged_RAW_ch01.tif	Lean	4640.5	335.439	38.4332802	76.8665604
1716	HLC104_eAT_Block12_Slide2_20x_Stitch_1_Merged_RAW_ch01.tif	Lean	1838.603	170.435	24.19184804	48.38369608
1717	HLC104_eAT_Block12_Slide2_20x_Stitch_1_Merged_RAW_ch01.tif	Lean	1078.424	172.76	18.52762858	37.05525715
1718	HLC104_eAT_Block12_Slide2_20x_Stitch_1_Merged_RAW_ch01.tif	Lean	407.182	89.335	11.38464124	22.76928247
1719	HLC104_eAT_Block12_Slide2_20x_Stitch_1_Merged_RAW_ch01.tif	Lean	581.462	117.029	13.6045986	27.2091972
1720	HLC104_eAT_Block12_Slide2_20x_Stitch_1_Merged_RAW_ch01.tif	Lean	3546.971	257.439	33.60112997	67.20225994
1721	HLC104_eAT_Block12_Slide2_20x_Stitch_1_Merged_RAW_ch01.tif	Lean	3019.166	251.739	31.00049009	62.00098018
1722	HLC104_eAT_Block12_Slide2_20x_Stitch_1_Merged_RAW_ch01.tif	Lean	2238.285	199.606	26.69210077	53.38420154
1723	HLC104_eAT_Block12_Slide2_20x_Stitch_1_Merged_RAW_ch01.tif	Lean	2047.317	224.202	25.52804813	51.05609626
1724	HLC104_eAT_Block12_Slide2_20x_Stitch_1_Merged_RAW_ch01.tif	Lean	701.451	111.291	14.94251612	29.88503224
1725	HLC104_eAT_Block12_Slide2_20x_Stitch_1_Merged_RAW_ch01.tif	Lean	1631.262	164.348	22.78698799	45.57397598
1726	HLC104_eAT_Block12_Slide2_20x_Stitch_1_Merged_RAW_ch01.tif	Lean	4933.185	282.468	39.62677827	79.25355654
1727	HLC104_eAT_Block12_Slide2_20x_Stitch_1_Merged_RAW_ch01.tif	Lean	5432.154	305.25	41.58254828	83.16509656
1728	HLC104_eAT_Block12_Slide2_20x_Stitch_1_Merged_RAW_ch01.tif	Lean	6807.383	403.903	46.54951458	93.09902917
1729	HLC104_eAT_Block12_Slide2_20x_Stitch_1_Merged_RAW_ch01.tif	Lean	1510.534	159.719	21.92756041	43.85512082
1730	HLC104_eAT_Block12_Slide2_20x_Stitch_1_Merged_RAW_ch01.tif	Lean	785.739	122.637	15.81481874	31.62963747
1731	HLC104_eAT_Block12_Slide2_20x_Stitch_1_Merged_RAW_ch01.tif	Lean	4071.396	270.322	35.99952218	71.99904437
1732	HLC104_eAT_Block12_Slide2_20x_Stitch_1_Merged_RAW_ch01.tif	Lean	367.89	77.798	10.82141507	21.64283013
1733	HLC104_eAT_Block12_Slide2_20x_Stitch_1_Merged_RAW_ch01.tif	Lean	1208.976	136.037	19.61705923	39.23411847
1734	HLC104_eAT_Block12_Slide2_20x_Stitch_1_Merged_RAW_ch01.tif	Lean	686.875	124.592	14.78644998	29.57289996
1735	HLC104_eAT_Block12_Slide2_20x_Stitch_1_Merged_RAW_ch01.tif	Lean	2056.083	206.258	25.58264149	51.16528298
1736	HLC104_eAT_Block12_Slide2_20x_Stitch_1_Merged_RAW_ch01.tif	Lean	6577.228	325.21	45.75583784	91.51167567
1737	HLC104_eAT_Block12_Slide2_20x_Stitch_1_Merged_RAW_ch01.tif	Lean	4552.831	266.952	38.06850558	76.13701117
1738	HLC104_eAT_Block12_Slide2_20x_Stitch_1_Merged_RAW_ch01.tif	Lean	1667.914	180.492	23.04156061	46.08312123
1739	HLC104_eAT_Block12_Slide2_20x_Stitch_1_Merged_RAW_ch01.tif	Lean	1701.608	165.564	23.27313148	46.54626296
1740	HLC104_eAT_Block12_Slide2_20x_Stitch_1_Merged_RAW_ch01.tif	Lean	767.678	131.264	15.63200233	31.26400466
1741	HLC104_eAT_Block12_Slide2_20x_Stitch_1_Merged_RAW_ch01.tif	Lean	980.616	130.1	17.66747767	35.33495535
1742	HLC104_eAT_Block12_Slide2_20x_Stitch_1_Merged_RAW_ch01.tif	Lean	9433.415	389.364	54.79734715	109.5946943
1743	HLC104_eAT_Block12_Slide2_20x_Stitch_1_Merged_RAW_ch01.tif	Lean	3147.5	263.841	31.65249385	63.30498769
1744	HLC104_eAT_Block12_Slide2_20x_Stitch_1_Merged_RAW_ch01.tif	Lean	3834.586	252.008	34.93689501	69.87379003
1745	HLC104_eAT_Block12_Slide2_20x_Stitch_1_Merged_RAW_ch01.tif	Lean	1446.208	174.735	21.45558911	42.91117821
1746	HLC104_eAT_Block12_Slide2_20x_Stitch_1_Merged_RAW_ch01.tif	Lean	1030.26	144.617	18.10916738	36.21833477
1747	HLC104_eAT_Block12_Slide2_20x_Stitch_1_Merged_RAW_ch01.tif	Lean	8041.92	375.437	50.59468984	101.1893797
1748	HLC104_eAT_Block12_Slide2_20x_Stitch_1_Merged_RAW_ch01.tif	Lean	1965.035	198.352	25.00979942	50.01959885
1749	HLC104_eAT_Block12_Slide2_20x_Stitch_1_Merged_RAW_ch01.tif	Lean	793.978	133.804	15.897517	31.795034
1750	HLC104_eAT_Block12_Slide2_20x_Stitch_1_Merged_RAW_ch01.tif	Lean	5537.884	299.873	41.98527392	83.97054783
1751	HLC104_eAT_Block12_Slide2_20x_Stitch_1_Merged_RAW_ch01.tif	Lean	3113.383	294.712	31.48047948	62.96095896
1752	HLC104_eAT_Block12_Slide2_20x_Stitch_1_Merged_RAW_ch01.tif	Lean	4507.519	288.416	37.87859369	75.75718738
1753	HLC104_eAT_Block12_Slide2_20x_Stitch_1_Merged_RAW_ch01.tif	Lean	1767.94	196.764	23.72241093	47.44482185
1754	HLC104_eAT_Block12_Slide2_20x_Stitch_1_Merged_RAW_ch01.tif	Lean	2804.115	219.035	29.87603599	59.75207198
1755	HLC104_eAT_Block12_Slide2_20x_Stitch_1_Merged_RAW_ch01.tif	Lean	3109.581	281.489	31.46125195	62.9225039
1756	HLC104_eAT_Block12_Slide2_20x_Stitch_1_Merged_RAW_ch01.tif	Lean	641.985	106.708	14.29511008	28.59022017
1757	HLC104_eAT_Block12_Slide2_20x_Stitch_1_Merged_RAW_ch01.tif	Lean	1910.639	205.812	24.66121008	49.32242016
1758	HLC104_eAT_Block12_Slide2_20x_Stitch_1_Merged_RAW_ch01.tif	Lean	5346.493	302.683	41.25338263	82.50676526
1759	HLC104_eAT_Block12_Slide2_20x_Stitch_1_Merged_RAW_ch01.tif	Lean	751.306	151.139	15.46441487	30.92882975
1760	HLC104_eAT_Block12_Slide2_20x_Stitch_1_Merged_RAW_ch01.tif	Lean	317.401	76.767	10.0514614	20.10292279
1761	HLC104_eAT_Block12_Slide2_20x_Stitch_1_Merged_RAW_ch01.tif	Lean	4759.327	282.21	38.92224089	77.84448177
1762	HLC104_eAT_Block12_Slide2_20x_Stitch_1_Merged_RAW_ch01.tif	Lean	8121.667	433.337	50.84492992	101.6898598
1763	HLC104_eAT_Block12_Slide2_20x_Stitch_1_Merged_RAW_ch01.tif	Lean	3363.924	266.814	32.7226262	65.4452524
1764	HLC104_eAT_Block12_Slide2_20x_Stitch_1_Merged_RAW_ch01.tif	Lean	1776.813	175.412	23.78186586	47.56373172
1765	HLC104_eAT_Block12_Slide2_20x_Stitch_1_Merged_RAW_ch01.tif	Lean	311.169	79.873	9.952294659	19.90458932
1766	HLC104_eAT_Block12_Slide2_20x_Stitch_1_Merged_RAW_ch01.tif	Lean	2753.943	221.771	29.60755449	59.21510898
1767	HLC104_eAT_Block12_Slide2_20x_Stitch_1_Merged_RAW_ch01.tif	Lean	392.923	83.629	11.18352697	22.36705393
1768	HLC104_eAT_Block12_Slide2_20x_Stitch_1_Merged_RAW_ch01.tif	Lean	737.786	109.09	15.32463956	30.64927912
1769	HLC104_eAT_Block12_Slide2_20x_Stitch_1_Merged_RAW_ch01.tif	Lean	4160.965	285.081	36.3933551	72.7867102
1770	HLC104_eAT_Block12_Slide2_20x_Stitch_1_Merged_RAW_ch01.tif	Lean	3009.554	235.056	30.95110323	61.90220646
1771	HLC104_eAT_Block12_Slide2_20x_Stitch_1_Merged_RAW_ch01.tif	Lean	379.508	81.685	10.99095757	21.98191514
1772	HLC104_eAT_Block12_Slide2_20x_Stitch_1_Merged_RAW_ch01.tif	Lean	5445.463	287.904	41.63345659	83.26691318
1773	HLC104_eAT_Block12_Slide2_20x_Stitch_1_Merged_RAW_ch01.tif	Lean	2296.59	242.095	27.03751656	54.07503311
1774	HLC104_eAT_Block12_Slide2_20x_Stitch_1_Merged_RAW_ch01.tif	Lean	1505.781	158.893	21.89303494	43.78606987
1775	HLC104_eAT_Block12_Slide2_20x_Stitch_1_Merged_RAW_ch01.tif	Lean	860.521	153.396	16.55029733	33.10059465
1776	HLC104_eAT_Block12_Slide2_20x_Stitch_1_Merged_RAW_ch01.tif	Lean	2518.084	223.672	28.31132338	56.62264676
1777	HLC104_eAT_Block12_Slide2_20x_Stitch_1_Merged_RAW_ch01.tif	Lean	490.414	93.885	12.49414361	24.98828722
1778	HLC104_eAT_Block12_Slide2_20x_Stitch_1_Merged_RAW_ch01.tif	Lean	7322.619	338.8	48.27900186	96.55800372
1779	HLC104_eAT_Block12_Slide2_20x_Stitch_1_Merged_RAW_ch01.tif	Lean	3162.498	241.366	31.72781711	63.45563422
1780	HLC104_eAT_Block12_Slide2_20x_Stitch_1_Merged_RAW_ch01.tif	Lean	554.211	126.706	13.28197426	26.56394853
1781	HLC104_eAT_Block12_Slide2_20x_Stitch_1_Merged_RAW_ch01.tif	Lean	1831.315	176.16	24.14385365	48.28770731
1782	HLC104_eAT_Block12_Slide2_20x_Stitch_1_Merged_RAW_ch01.tif	Lean	3283.438	242.375	32.32879175	64.6575835
1783	HLC104_eAT_Block12_Slide2_20x_Stitch_1_Merged_RAW_ch01.tif	Lean	3926.585	266.145	35.35351219	70.70702439
1784	HLC104_eAT_Block12_Slide2_20x_Stitch_1_Merged_RAW_ch01.tif	Lean	5047.259	328.908	40.08232076	80.16464153
1785	HLC104_eAT_Block12_Slide2_20x_Stitch_1_Merged_RAW_ch01.tif	Lean	3843.247	269.865	34.97632793	69.95265585
1786	HLC104_eAT_Block12_Slide2_20x_Stitch_1_Merged_RAW_ch01.tif	Lean	518.51	94.744	12.84705644	25.69411287
1787	HLC104_eAT_Block12_Slide2_20x_Stitch_1_Merged_RAW_ch01.tif	Lean	2000.631	177.585	25.23530515	50.4706103
1788	HLC104_eAT_Block12_Slide2_20x_Stitch_1_Merged_RAW_ch01.tif	Lean	524.953	97.739	12.92662871	25.85325741
1789	HLC104_eAT_Block12_Slide2_20x_Stitch_1_Merged_RAW_ch01.tif	Lean	1750.618	167.525	23.60591062	47.21182125
1790	HLC104_eAT_Block12_Slide2_20x_Stitch_1_Merged_RAW_ch01.tif	Lean	2163.926	190.756	26.24498121	52.48996242
1791	HLC104_eAT_Block12_Slide2_20x_Stitch_1_Merged_RAW_ch01.tif	Lean	2707.257	228.488	29.35552193	58.71104385
1792	HLC104_eAT_Block12_Slide2_20x_Stitch_1_Merged_RAW_ch01.tif	Lean	1360.23	193.881	20.80804307	41.61608614
1793	HLC104_eAT_Block12_Slide2_20x_Stitch_1_Merged_RAW_ch01.tif	Lean	538.684	127.225	13.09459594	26.18919187
1794	HLC104_eAT_Block12_Slide2_20x_Stitch_1_Merged_RAW_ch01.tif	Lean	6926.422	333.462	46.95475054	93.90950108
1795	HLC104_eAT_Block12_Slide2_20x_Stitch_1_Merged_RAW_ch01.tif	Lean	1794.452	204.05	23.89961949	47.79923898
1796	HLC104_eAT_Block12_Slide2_20x_Stitch_1_Merged_RAW_ch01.tif	Lean	556.746	121.277	13.31231595	26.6246319
1797	HLC104_eAT_Block12_Slide2_20x_Stitch_1_Merged_RAW_ch01.tif	Lean	3766.353	255.685	34.62466454	69.24932909
1798	HLC104_eAT_Block12_Slide2_20x_Stitch_1_Merged_RAW_ch01.tif	Lean	3647.525	243.591	34.07408499	68.14816997
1799	HLC104_eAT_Block12_Slide2_20x_Stitch_1_Merged_RAW_ch01.tif	Lean	2139.738	181.683	26.09788802	52.19577605
1800	HLC104_eAT_Block12_Slide2_20x_Stitch_1_Merged_RAW_ch01.tif	Lean	538.473	117.135	13.09203114	26.18406228
1801	HLC104_eAT_Block12_Slide2_20x_Stitch_1_Merged_RAW_ch01.tif	Lean	1942.96	226.75	24.86892391	49.73784782
1802	HLC104_eAT_Block12_Slide2_20x_Stitch_1_Merged_RAW_ch01.tif	Lean	4953.57	285.041	39.70856712	79.41713424
1803	HLC104_eAT_Block12_Slide2_20x_Stitch_1_Merged_RAW_ch01.tif	Lean	4774.643	326.26	38.98481845	77.96963691
1804	HLC104_eAT_Block12_Slide2_20x_Stitch_1_Merged_RAW_ch01.tif	Lean	4914.806	293.55	39.55289292	79.10578584
1805	HLC104_eAT_Block12_Slide2_20x_Stitch_1_Merged_RAW_ch01.tif	Lean	2058.301	225.502	25.59643641	51.19287283
1806	HLC104_eAT_Block12_Slide2_20x_Stitch_1_Merged_RAW_ch01.tif	Lean	1624.185	158.354	22.73750519	45.47501039
1807	HLC104_eAT_Block12_Slide2_20x_Stitch_1_Merged_RAW_ch01.tif	Lean	1945.389	209.693	24.88446405	49.7689281
1808	HLC104_eAT_Block12_Slide2_20x_Stitch_1_Merged_RAW_ch01.tif	Lean	784.049	125.558	15.797802	31.595604
1809	HLC104_eAT_Block12_Slide2_20x_Stitch_1_Merged_RAW_ch01.tif	Lean	2926.745	232.842	30.52231754	61.04463507
1810	HLC104_eAT_Block12_Slide2_20x_Stitch_1_Merged_RAW_ch01.tif	Lean	472.88	88.046	12.26875621	24.53751242
1811	HLC104_eAT_Block12_Slide2_20x_Stitch_1_Merged_RAW_ch01.tif	Lean	491.47	95.848	12.50758809	25.01517617
1812	HLC104_eAT_Block12_Slide2_20x_Stitch_1_Merged_RAW_ch01.tif	Lean	1068.496	127.935	18.44214847	36.88429694
1813	HLC104_eAT_Block12_Slide2_20x_Stitch_1_Merged_RAW_ch01.tif	Lean	4230.677	278.527	36.69695239	73.39390477
1814	HLC104_eAT_Block12_Slide2_20x_Stitch_1_Merged_RAW_ch01.tif	Lean	587.799	102.841	13.67853182	27.35706364
1815	HLC104_eAT_Block12_Slide2_20x_Stitch_1_Merged_RAW_ch01.tif	Lean	5233.369	289.52	40.81461859	81.62923718
1816	HLC104_eAT_Block12_Slide2_20x_Stitch_1_Merged_RAW_ch01.tif	Lean	1661.471	223.544	22.99701383	45.99402765
1817	HLC104_eAT_Block12_Slide2_20x_Stitch_1_Merged_RAW_ch01.tif	Lean	4187.266	278.804	36.50819311	73.01638621
1818	HLC104_eAT_Block12_Slide2_20x_Stitch_1_Merged_RAW_ch01.tif	Lean	5391.277	304.6	41.42579834	82.85159668
1819	HLC104_eAT_Block12_Slide2_20x_Stitch_1_Merged_RAW_ch01.tif	Lean	1144.017	131.329	19.08276503	38.16553005
1820	HLC104_eAT_Block12_Slide2_20x_Stitch_1_Merged_RAW_ch01.tif	Lean	4426.505	267.287	37.53665279	75.07330558
1821	HLC104_eAT_Block12_Slide2_20x_Stitch_1_Merged_RAW_ch01.tif	Lean	778.135	114.415	15.73810863	31.47621726
1822	HLC104_eAT_Block12_Slide2_20x_Stitch_1_Merged_RAW_ch01.tif	Lean	5658.718	293.51	42.44085158	84.88170315
1823	HLC104_eAT_Block12_Slide2_20x_Stitch_1_Merged_RAW_ch01.tif	Lean	2165.299	252.62	26.25330604	52.50661209
1824	HLC104_eAT_Block12_Slide2_20x_Stitch_1_Merged_RAW_ch01.tif	Lean	2008.764	184.577	25.28654662	50.57309325
1825	HLC104_eAT_Block12_Slide2_20x_Stitch_1_Merged_RAW_ch01.tif	Lean	910.482	121.092	17.0239661	34.0479322
1826	HLC104_eAT_Block12_Slide2_20x_Stitch_1_Merged_RAW_ch01.tif	Lean	6579.129	437.327	45.76244971	91.52489941
1827	HLC104_eAT_Block12_Slide2_20x_Stitch_1_Merged_RAW_ch01.tif	Lean	525.375	96.662	12.9318234	25.8636468
1828	HLC104_eAT_Block12_Slide2_20x_Stitch_1_Merged_RAW_ch01.tif	Lean	2216.21	193.565	26.56014971	53.12029943
1829	HLC104_eAT_Block12_Slide2_20x_Stitch_1_Merged_RAW_ch01.tif	Lean	514.391	96.556	12.79592672	25.59185344
1830	HLC104_eAT_Block12_Slide2_20x_Stitch_1_Merged_RAW_ch01.tif	Lean	5194.605	349.3	40.663179	81.326358
1831	HLC104_eAT_Block12_Slide2_20x_Stitch_1_Merged_RAW_ch01.tif	Lean	3674.459	245.889	34.19965827	68.39931655
1832	HLC104_eAT_Block12_Slide2_20x_Stitch_1_Merged_RAW_ch01.tif	Lean	3761.916	281.948	34.60426352	69.20852704
1833	HLC104_eAT_Block12_Slide2_20x_Stitch_1_Merged_RAW_ch01.tif	Lean	5817.472	326.485	43.0320677	86.06413539
1834	HLC104_eAT_Block12_Slide2_20x_Stitch_1_Merged_RAW_ch01.tif	Lean	1284.392	154.179	20.21966051	40.43932103
1835	HLC104_eAT_Block12_Slide2_20x_Stitch_1_Merged_RAW_ch01.tif	Lean	4071.501	269.117	35.99998639	71.99997278
1836	HLC104_eAT_Block12_Slide2_20x_Stitch_1_Merged_RAW_ch01.tif	Lean	1139.37	150.094	19.04396847	38.08793694
1837	HLC104_eAT_Block12_Slide2_20x_Stitch_1_Merged_RAW_ch01.tif	Lean	4882.485	282.704	39.42262351	78.84524703
1838	HLC104_eAT_Block12_Slide2_20x_Stitch_1_Merged_RAW_ch01.tif	Lean	1172.008	144.479	19.31480606	38.62961212
1839	HLC104_eAT_Block12_Slide2_20x_Stitch_1_Merged_RAW_ch01.tif	Lean	2569.312	205.483	28.59785674	57.19571349
1840	HLC104_eAT_Block12_Slide2_20x_Stitch_1_Merged_RAW_ch01.tif	Lean	7038.806	445.883	47.33414768	94.66829536
1841	HLC104_eAT_Block12_Slide2_20x_Stitch_1_Merged_RAW_ch01.tif	Lean	4581.773	286.322	38.18931319	76.37862639
1842	HLC104_eAT_Block12_Slide2_20x_Stitch_1_Merged_RAW_ch01.tif	Lean	2073.3	250.381	25.68952874	51.37905749
1843	HLC104_eAT_Block12_Slide2_20x_Stitch_1_Merged_RAW_ch01.tif	Lean	778.24	112.164	15.73917043	31.47834086
1844	HLC104_eAT_Block12_Slide2_20x_Stitch_1_Merged_RAW_ch01.tif	Lean	3638.653	251.148	34.03261997	68.06523995
1845	HLC104_eAT_Block12_Slide2_20x_Stitch_1_Merged_RAW_ch01.tif	Lean	3983.622	334.277	35.60935643	71.21871286
1846	HLC104_eAT_Block12_Slide2_20x_Stitch_1_Merged_RAW_ch01.tif	Lean	338.104	74.516	10.37409494	20.74818987
1847	HLC104_eAT_Block12_Slide2_20x_Stitch_1_Merged_RAW_ch01.tif	Lean	652.336	126.692	14.40989236	28.81978473
1848	HLC104_eAT_Block12_Slide2_20x_Stitch_1_Merged_RAW_ch01.tif	Lean	3938.309	251.475	35.40625213	70.81250425
1849	HLC104_eAT_Block12_Slide2_20x_Stitch_1_Merged_RAW_ch01.tif	Lean	6693.942	451.877	46.16002509	92.32005018
1850	HLC104_eAT_Block12_Slide2_20x_Stitch_1_Merged_RAW_ch01.tif	Lean	450.593	89.117	11.97615157	23.95230315
1851	HLC104_eAT_Block12_Slide2_20x_Stitch_1_Merged_RAW_ch01.tif	Lean	3889.405	249.321	35.18573664	70.37147328
1852	HLC104_eAT_Block12_Slide2_20x_Stitch_1_Merged_RAW_ch01.tif	Lean	4528.96	279.014	37.96857572	75.93715144
1853	HLC104_eAT_Block12_Slide2_20x_Stitch_1_Merged_RAW_ch01.tif	Lean	4750.666	297.54	38.88680951	77.77361902
1854	HLC104_eAT_Block12_Slide2_20x_Stitch_1_Merged_RAW_ch01.tif	Lean	1085.818	160.127	18.59103558	37.18207116
1855	HLC104_eAT_Block12_Slide2_20x_Stitch_1_Merged_RAW_ch01.tif	Lean	3876.73	250.083	35.12835728	70.25671456
1856	HLC104_eAT_Block12_Slide2_20x_Stitch_1_Merged_RAW_ch01.tif	Lean	332.505	71.173	10.28783887	20.57567775
1857	HLC104_eAT_Block12_Slide2_20x_Stitch_1_Merged_RAW_ch01.tif	Lean	9004.897	378.61	53.53828293	107.0765659
1858	HLC104_eAT_Block12_Slide2_20x_Stitch_1_Merged_RAW_ch01.tif	Lean	8658.555	486.702	52.49860623	104.9972125
1859	HLC104_eAT_Block12_Slide2_20x_Stitch_1_Merged_RAW_ch01.tif	Lean	603.326	123.292	13.85801683	27.71603366
1860	HLC104_eAT_Block12_Slide2_20x_Stitch_1_Merged_RAW_ch01.tif	Lean	1936.833	214.885	24.82968167	49.65936334
1861	HLC104_eAT_Block12_Slide2_20x_Stitch_1_Merged_RAW_ch01.tif	Lean	569.21	106.746	13.46050409	26.92100818
1862	HLC104_eAT_Block12_Slide2_20x_Stitch_1_Merged_RAW_ch01.tif	Lean	3845.148	253.642	34.98497709	69.96995419
1863	HLC104_eAT_Block12_Slide2_20x_Stitch_1_Merged_RAW_ch01.tif	Lean	687.931	111.008	14.79781194	29.59562389
1864	HLC104_eAT_Block12_Slide2_20x_Stitch_1_Merged_RAW_ch01.tif	Lean	2720.038	254.806	29.42473426	58.84946852
1865	HLC104_eAT_Block12_Slide2_20x_Stitch_1_Merged_RAW_ch01.tif	Lean	6359.325	322.729	44.9915105	89.983021
1866	HLC104_eAT_Block12_Slide2_20x_Stitch_1_Merged_RAW_ch01.tif	Lean	2543.223	207.808	28.45229382	56.90458764
1867	HLC104_eAT_Block12_Slide2_20x_Stitch_1_Merged_RAW_ch01.tif	Lean	1311.643	153.081	20.43303536	40.86607072
1868	HLC104_eAT_Block12_Slide2_20x_Stitch_1_Merged_RAW_ch01.tif	Lean	614.311	118.408	13.98360699	27.96721398
1869	HLC104_eAT_Block12_Slide2_20x_Stitch_1_Merged_RAW_ch01.tif	Lean	779.402	110.733	15.75091622	31.50183245
1870	HLC104_eAT_Block12_Slide2_20x_Stitch_1_Merged_RAW_ch01.tif	Lean	404.013	80.004	11.34025273	22.68050547
1871	HLC104_eAT_Block12_Slide2_20x_Stitch_1_Merged_RAW_ch01.tif	Lean	1746.498	206.96	23.57811654	47.15623308
1872	HLC104_eAT_Block12_Slide2_20x_Stitch_1_Merged_RAW_ch01.tif	Lean	1216.159	165.702	19.67524925	39.35049849
1873	HLC104_eAT_Block12_Slide2_20x_Stitch_1_Merged_RAW_ch01.tif	Lean	752.573	108.835	15.47744895	30.9548979
1874	HLC104_eAT_Block12_Slide2_20x_Stitch_1_Merged_RAW_ch01.tif	Lean	794.506	143.581	15.90280209	31.80560419
1875	HLC104_eAT_Block12_Slide2_20x_Stitch_1_Merged_RAW_ch01.tif	Lean	1658.091	164.427	22.97361002	45.94722005
1876	HLC104_eAT_Block12_Slide2_20x_Stitch_1_Merged_RAW_ch01.tif	Lean	1500.288	168.237	21.8530662	43.70613241
1877	HLC104_eAT_Block12_Slide2_20x_Stitch_1_Merged_RAW_ch01.tif	Lean	2328.805	199.592	27.2264881	54.45297621
1878	HLC104_eAT_Block12_Slide2_20x_Stitch_1_Merged_RAW_ch01.tif	Lean	561.71	115.813	13.37153118	26.74306237
1879	HLC104_eAT_Block12_Slide2_20x_Stitch_1_Merged_RAW_ch01.tif	Lean	3544.647	277.95	33.59012032	67.18024064
1880	HLC104_eAT_Block12_Slide2_20x_Stitch_1_Merged_RAW_ch01.tif	Lean	903.088	133.056	16.9546996	33.9093992
1881	HLC104_eAT_Block12_Slide2_20x_Stitch_1_Merged_RAW_ch01.tif	Lean	1896.379	232.114	24.5690086	49.1380172
1882	HLC104_eAT_Block12_Slide2_20x_Stitch_1_Merged_RAW_ch01.tif	Lean	2485.446	220.985	28.12724717	56.25449434
1883	HLC104_eAT_Block12_Slide2_20x_Stitch_1_Merged_RAW_ch01.tif	Lean	1661.471	202.79	22.99701383	45.99402765
1884	HLC104_eAT_Block12_Slide2_20x_Stitch_1_Merged_RAW_ch01.tif	Lean	5784.623	307.529	42.91040304	85.82080607
1885	HLC104_eAT_Block12_Slide2_20x_Stitch_1_Merged_RAW_ch01.tif	Lean	528.65	94.916	12.97206696	25.94413393
1886	HLC104_eAT_Block12_Slide2_20x_Stitch_1_Merged_RAW_ch01.tif	Lean	630.894	96.012	14.1710902	28.34218039
1887	HLC104_eAT_Block12_Slide2_20x_Stitch_1_Merged_RAW_ch01.tif	Lean	9278.148	405.896	54.34451429	108.6890286
1888	HLC104_eAT_Block12_Slide2_20x_Stitch_1_Merged_RAW_ch01.tif	Lean	2245.679	192.461	26.73615206	53.47230412
1889	HLC104_eAT_Block12_Slide2_20x_Stitch_1_Merged_RAW_ch01.tif	Lean	4416.259	270.871	37.49318471	74.98636942
1890	HLC104_eAT_Block12_Slide2_20x_Stitch_1_Merged_RAW_ch01.tif	Lean	3858.774	251.614	35.04691017	70.09382035
1891	HLC104_eAT_Block12_Slide2_20x_Stitch_1_Merged_RAW_ch01.tif	Lean	3715.125	256.919	34.3883849	68.7767698
1892	HLC104_eAT_Block12_Slide2_20x_Stitch_1_Merged_RAW_ch01.tif	Lean	644.837	102.21	14.3268277	28.65365541
1893	HLC104_eAT_Block12_Slide2_20x_Stitch_1_Merged_RAW_ch01.tif	Lean	4260.569	255.312	36.82636601	73.65273202
1894	HLC104_eAT_Block12_Slide2_20x_Stitch_1_Merged_RAW_ch01.tif	Lean	888.406	122.112	16.81631389	33.63262777
1895	HLC104_eAT_Block12_Slide2_20x_Stitch_1_Merged_RAW_ch01.tif	Lean	3890.461	285.389	35.1905129	70.3810258
1896	HLC104_eAT_Block12_Slide2_20x_Stitch_1_Merged_RAW_ch01.tif	Lean	1534.299	172.42	22.09937873	44.19875745
1897	HLC104_eAT_Block12_Slide2_20x_Stitch_1_Merged_RAW_ch01.tif	Lean	1491.838	163.764	21.79143832	43.58287664
1898	HLC104_eAT_Block12_Slide2_20x_Stitch_1_Merged_RAW_ch01.tif	Lean	2384.364	206.992	27.54934906	55.09869811
1899	HLC104_eAT_Block12_Slide2_20x_Stitch_1_Merged_RAW_ch01.tif	Lean	4336.407	269.402	37.15267445	74.3053489
1900	HLC104_eAT_Block12_Slide2_20x_Stitch_1_Merged_RAW_ch01.tif	Lean	1161.445	167.762	19.22756942	38.45513884
1901	HLC104_eAT_Block12_Slide2_20x_Stitch_1_Merged_RAW_ch01.tif	Lean	2209.027	219.173	26.51707248	53.03414496
1902	HLC104_eAT_Block12_Slide2_20x_Stitch_1_Merged_RAW_ch01.tif	Lean	2290.992	254.3	27.00454411	54.00908823
1903	HLC104_eAT_Block12_Slide2_20x_Stitch_1_Merged_RAW_ch01.tif	Lean	342.751	74.502	10.44514393	20.89028787
1904	HLC104_eAT_Block12_Slide2_20x_Stitch_1_Merged_RAW_ch01.tif	Lean	7281.742	392.344	48.14405952	96.28811904
1905	HLC104_eAT_Block12_Slide2_20x_Stitch_1_Merged_RAW_ch01.tif	Lean	2600.999	240.188	28.77366323	57.54732646
1906	HLC104_eAT_Block12_Slide2_20x_Stitch_1_Merged_RAW_ch01.tif	Lean	786.901	122.058	15.82650839	31.65301678
1907	HLC104_eAT_Block12_Slide2_20x_Stitch_1_Merged_RAW_ch01.tif	Lean	5875.143	307.379	43.24483899	86.48967799
1908	HLC104_eAT_Block12_Slide2_20x_Stitch_1_Merged_RAW_ch01.tif	Lean	4782.459	294.083	39.01671411	78.03342822
1909	HLC104_eAT_Block12_Slide2_20x_Stitch_1_Merged_RAW_ch01.tif	Lean	333.773	82.046	10.30743642	20.61487285
1910	HLC104_eAT_Block12_Slide2_20x_Stitch_1_Merged_RAW_ch01.tif	Lean	3277.734	250.952	32.3006987	64.6013974
1911	HLC104_eAT_Block12_Slide2_20x_Stitch_1_Merged_RAW_ch01.tif	Lean	3071.028	233.106	31.26561327	62.53122654
1912	HLC104_eAT_Block12_Slide2_20x_Stitch_1_Merged_RAW_ch01.tif	Lean	1931.13	188.221	24.79309925	49.5861985
1913	HLC104_eAT_Block12_Slide2_20x_Stitch_1_Merged_RAW_ch01.tif	Lean	3237.597	245.777	32.10232285	64.20464571
1914	HLC104_eAT_Block12_Slide2_20x_Stitch_1_Merged_RAW_ch01.tif	Lean	2132.661	239.054	26.05469401	52.10938803
1915	HLC104_eAT_Block12_Slide2_20x_Stitch_1_Merged_RAW_ch01.tif	Lean	992.024	132.096	17.76994785	35.5398957
1916	HLC104_eAT_Block12_Slide2_20x_Stitch_1_Merged_RAW_ch01.tif	Lean	358.278	83.523	10.67911183	21.35822365
1917	HLC104_eAT_Block12_Slide2_20x_Stitch_1_Merged_RAW_ch01.tif	Lean	4772.53	284.116	38.97619121	77.95238242
1918	HLC104_eAT_Block12_Slide2_20x_Stitch_1_Merged_RAW_ch01.tif	Lean	7328.745	337.448	48.2991924	96.59838481
1919	HLC104_eAT_Block12_Slide2_20x_Stitch_1_Merged_RAW_ch01.tif	Lean	1094.902	143.842	18.66864031	37.33728062
1920	HLC104_eAT_Block12_Slide2_20x_Stitch_1_Merged_RAW_ch01.tif	Lean	5231.045	306.675	40.80555524	81.61111048
1921	HLC104_eAT_Block12_Slide2_20x_Stitch_1_Merged_RAW_ch01.tif	Lean	1174.015	150.192	19.33133676	38.66267353
1922	HLC104_eAT_Block12_Slide2_20x_Stitch_1_Merged_RAW_ch01.tif	Lean	2456.611	202.556	27.96361149	55.92722299
1923	HLC104_eAT_Block12_Slide2_20x_Stitch_1_Merged_RAW_ch01.tif	Lean	2877.735	222.47	30.26568189	60.53136378
1924	HLC104_eAT_Block12_Slide2_20x_Stitch_1_Merged_RAW_ch01.tif	Lean	3995.98	255.652	35.66454737	71.32909474
1925	HLC104_eAT_Block12_Slide2_20x_Stitch_1_Merged_RAW_ch01.tif	Lean	3709.738	244.398	34.36344396	68.72688791
1926	HLC104_eAT_Block12_Slide2_20x_Stitch_1_Merged_RAW_ch01.tif	Lean	4088.296	297.975	36.0741602	72.14832041
1927	HLC104_eAT_Block12_Slide2_20x_Stitch_1_Merged_RAW_ch01.tif	Lean	2568.15	232.443	28.59138916	57.18277832
1928	HLC104_eAT_Block12_Slide2_20x_Stitch_1_Merged_RAW_ch01.tif	Lean	418.589	91.967	11.54300727	23.08601455
1929	HLC104_eAT_Block12_Slide2_20x_Stitch_1_Merged_RAW_ch01.tif	Lean	4572.055	282.539	38.14879168	76.29758336
1930	HLC104_eAT_Block12_Slide2_20x_Stitch_1_Merged_RAW_ch01.tif	Lean	3305.831	243.066	32.43884538	64.87769075
1931	HLC104_eAT_Block12_Slide2_20x_Stitch_1_Merged_RAW_ch01.tif	Lean	4115.441	261.344	36.19372261	72.38744522
1932	HLC104_eAT_Block12_Slide2_20x_Stitch_1_Merged_RAW_ch01.tif	Lean	474.676	98.979	12.29203252	24.58406504
1933	HLC104_eAT_Block12_Slide2_20x_Stitch_1_Merged_RAW_ch01.tif	Lean	3776.387	261.377	34.67075592	69.34151184
1934	HLC104_eAT_Block12_Slide2_20x_Stitch_1_Merged_RAW_ch01.tif	Lean	1985.949	184.098	25.14253766	50.28507533
1935	HLC104_eAT_Block12_Slide2_20x_Stitch_1_Merged_RAW_ch01.tif	Lean	9100.804	371.487	53.82263358	107.6452672
1936	HLC104_eAT_Block12_Slide2_20x_Stitch_1_Merged_RAW_ch01.tif	Lean	1398.783	175.371	21.1008639	42.20172781
1937	HLC104_eAT_Block12_Slide2_20x_Stitch_1_Merged_RAW_ch01.tif	Lean	616.529	123.621	14.0088285	28.01765699
1938	HLC104_eAT_Block12_Slide2_20x_Stitch_1_Merged_RAW_ch01.tif	Lean	4625.29	267.564	38.37024281	76.74048562
1939	HLC104_eAT_Block12_Slide2_20x_Stitch_1_Merged_RAW_ch01.tif	Lean	7565.766	362.319	49.0740065	98.14801301
1940	HLC104_eAT_Block12_Slide2_20x_Stitch_1_Merged_RAW_ch01.tif	Lean	2769.681	233.387	29.69203334	59.38406668
1941	HLC104_eAT_Block12_Slide2_20x_Stitch_1_Merged_RAW_ch01.tif	Lean	2547.765	217.196	28.47768929	56.95537858
1942	HLC104_eAT_Block12_Slide2_20x_Stitch_1_Merged_RAW_ch01.tif	Lean	1048.11	157.166	18.26537092	36.53074184
1943	HLC104_eAT_Block12_Slide2_20x_Stitch_1_Merged_RAW_ch01.tif	Lean	616.001	118.21	14.00282858	28.00565716
1944	HLC104_eAT_Block12_Slide2_20x_Stitch_1_Merged_RAW_ch01.tif	Lean	9203.999	383.206	54.12692375	108.2538475
1945	HLC104_eAT_Block12_Slide2_20x_Stitch_1_Merged_RAW_ch01.tif	Lean	2005.912	235.712	25.2685896	50.5371792
1946	HLC104_eAT_Block12_Slide2_20x_Stitch_1_Merged_RAW_ch01.tif	Lean	3763.606	244.754	34.61203544	69.22407089
1947	HLC104_eAT_Block12_Slide2_20x_Stitch_1_Merged_RAW_ch01.tif	Lean	949.985	128.9	17.38935356	34.77870712
1948	HLC104_eAT_Block12_Slide2_20x_Stitch_1_Merged_RAW_ch01.tif	Lean	2986.211	225.497	30.83083657	61.66167314
1949	HLC104_eAT_Block12_Slide2_20x_Stitch_1_Merged_RAW_ch01.tif	Lean	2125.162	185.472	26.00884608	52.01769216
1950	HLC104_eAT_Block12_Slide2_20x_Stitch_1_Merged_RAW_ch01.tif	Lean	1709.741	183.013	23.32868327	46.65736654
1951	HLC104_eAT_Block12_Slide2_20x_Stitch_1_Merged_RAW_ch01.tif	Lean	1390.228	178.327	21.03623817	42.07247634
1952	HLC104_eAT_Block12_Slide2_20x_Stitch_1_Merged_RAW_ch01.tif	Lean	2420.065	228.129	27.75483048	55.50966095
1953	HLC104_eAT_Block12_Slide2_20x_Stitch_1_Merged_RAW_ch01.tif	Lean	3793.287	246.348	34.7482482	69.49649641
1954	HLC104_eAT_Block12_Slide2_20x_Stitch_1_Merged_RAW_ch01.tif	Lean	2085.341	181.321	25.76401864	51.52803728
1955	HLC104_eAT_Block12_Slide2_20x_Stitch_1_Merged_RAW_ch01.tif	Lean	1351.886	169.858	20.74412396	41.48824792
1956	HLC104_eAT_Block12_Slide2_20x_Stitch_1_Merged_RAW_ch01.tif	Lean	2523.049	241.983	28.33922088	56.67844176
1957	HLC104_eAT_Block12_Slide2_20x_Stitch_1_Merged_RAW_ch01.tif	Lean	2521.57	216.671	28.3309135	56.661827
1958	HLC104_eAT_Block12_Slide2_20x_Stitch_1_Merged_RAW_ch01.tif	Lean	1326.219	201.15	20.54625559	41.09251119
1959	HLC104_eAT_Block12_Slide2_20x_Stitch_1_Merged_RAW_ch01.tif	Lean	2457.561	196.312	27.9690179	55.9380358
1960	HLC104_eAT_Block12_Slide2_20x_Stitch_1_Merged_RAW_ch01.tif	Lean	649.695	128.362	14.38069336	28.76138672
1961	HLC104_eAT_Block12_Slide2_20x_Stitch_1_Merged_RAW_ch01.tif	Lean	575.125	100.594	13.53026139	27.06052278
1962	HLC104_eAT_Block12_Slide2_20x_Stitch_1_Merged_RAW_ch01.tif	Lean	2328.594	205.01	27.22525466	54.45050931
1963	HLC104_eAT_Block12_Slide2_20x_Stitch_1_Merged_RAW_ch01.tif	Lean	1985.738	183.26	25.14120198	50.28240395
1964	HLC104_eAT_Block12_Slide2_20x_Stitch_1_Merged_RAW_ch01.tif	Lean	1821.492	178.898	24.07901392	48.15802783
1965	HLC104_eAT_Block12_Slide2_20x_Stitch_1_Merged_RAW_ch01.tif	Lean	3504.51	252.941	33.39940388	66.79880775
1966	HLC104_eAT_Block12_Slide2_20x_Stitch_1_Merged_RAW_ch01.tif	Lean	3787.794	246.237	34.72307989	69.44615978
1967	HLC104_eAT_Block12_Slide2_20x_Stitch_1_Merged_RAW_ch01.tif	Lean	1598.413	165.86	22.55638845	45.11277691
1968	HLC104_eAT_Block12_Slide2_20x_Stitch_1_Merged_RAW_ch01.tif	Lean	7681.002	352.004	49.44632314	98.89264629
1969	HLC104_eAT_Block12_Slide2_20x_Stitch_1_Merged_RAW_ch01.tif	Lean	2469.075	227.221	28.03446062	56.06892124
1970	HLC104_eAT_Block12_Slide2_20x_Stitch_1_Merged_RAW_ch01.tif	Lean	3946.865	254.575	35.44469141	70.88938281
1971	HLC104_eAT_Block12_Slide2_20x_Stitch_1_Merged_RAW_ch01.tif	Lean	3375.437	225.219	32.77857482	65.55714964
1972	HLC104_eAT_Block12_Slide2_20x_Stitch_1_Merged_RAW_ch01.tif	Lean	7466.584	356.556	48.75128207	97.50256413
1973	HLC104_eAT_Block12_Slide2_20x_Stitch_1_Merged_RAW_ch01.tif	Lean	2280.218	199.345	26.94097125	53.88194251
1974	HLC104_eAT_Block12_Slide2_20x_Stitch_1_Merged_RAW_ch01.tif	Lean	782.465	119.825	15.78183592	31.56367185
1975	HLC104_eAT_Block12_Slide2_20x_Stitch_1_Merged_RAW_ch01.tif	Lean	913.439	141.677	17.05158832	34.10317663
1976	HLC104_eAT_Block12_Slide2_20x_Stitch_1_Merged_RAW_ch01.tif	Lean	1699.39	168.806	23.25795858	46.51591717
1977	HLC104_eAT_Block12_Slide2_20x_Stitch_1_Merged_RAW_ch01.tif	Lean	4898.117	294.11	39.48568177	78.97136354
1978	HLC104_eAT_Block12_Slide2_20x_Stitch_1_Merged_RAW_ch01.tif	Lean	3268.228	257.937	32.25382586	64.50765172
1979	HLC104_eAT_Block12_Slide2_20x_Stitch_1_Merged_RAW_ch01.tif	Lean	3325.688	258.777	32.53612406	65.07224812
1980	HLC104_eAT_Block12_Slide2_20x_Stitch_1_Merged_RAW_ch01.tif	Lean	4218.847	279.125	36.64560967	73.29121935
1981	HLC104_eAT_Block12_Slide2_20x_Stitch_1_Merged_RAW_ch01.tif	Lean	6758.796	454.989	46.3830959	92.7661918
1982	HLC104_eAT_Block12_Slide2_20x_Stitch_1_Merged_RAW_ch01.tif	Lean	1181.725	174.998	19.39470934	38.78941867
1983	HLC104_eAT_Block12_Slide2_20x_Stitch_1_Merged_RAW_ch01.tif	Lean	2638.179	217.983	28.97858618	57.95717237
1984	HLC104_eAT_Block12_Slide2_20x_Stitch_1_Merged_RAW_ch01.tif	Lean	2701.765	215.281	29.32573119	58.65146237
1985	HLC104_eAT_Block12_Slide2_20x_Stitch_1_Merged_RAW_ch01.tif	Lean	3777.021	266.704	34.67366615	69.34733231
1986	HLC104_eAT_Block12_Slide2_20x_Stitch_1_Merged_RAW_ch01.tif	Lean	381.938	85.152	11.02608912	22.05217824
1987	HLC104_eAT_Block12_Slide2_20x_Stitch_1_Merged_RAW_ch01.tif	Lean	1340.478	167.789	20.65641304	41.31282608
1988	HLC104_eAT_Block12_Slide2_20x_Stitch_1_Merged_RAW_ch01.tif	Lean	5769.201	300.004	42.85316457	85.70632914
1989	HLC104_eAT_Block12_Slide2_20x_Stitch_1_Merged_RAW_ch01.tif	Lean	377.29	85.139	10.95879268	21.91758536
1990	HLC104_eAT_Block12_Slide2_20x_Stitch_1_Merged_RAW_ch01.tif	Lean	1471.347	170.198	21.64126374	43.28252747
1991	HLC104_eAT_Block12_Slide2_20x_Stitch_1_Merged_RAW_ch01.tif	Lean	321.204	79.781	10.11149883	20.22299767
1992	HLC104_eAT_Block12_Slide2_20x_Stitch_1_Merged_RAW_ch01.tif	Lean	617.797	102.544	14.0232269	28.0464538
1993	HLC104_eAT_Block12_Slide2_20x_Stitch_1_Merged_RAW_ch01.tif	Lean	1784.734	191.879	23.83481648	47.66963295
1994	HLC104_eAT_Block12_Slide2_20x_Stitch_1_Merged_RAW_ch01.tif	Lean	1884.021	172.431	24.48882419	48.97764837
1995	HLC104_eAT_Block12_Slide2_20x_Stitch_1_Merged_RAW_ch01.tif	Lean	3447.05	232.146	33.12446367	66.24892733
1996	HLC104_eAT_Block12_Slide2_20x_Stitch_1_Merged_RAW_ch01.tif	Lean	3674.671	237.749	34.20064484	68.40128969
1997	HLC104_eAT_Block12_Slide2_20x_Stitch_1_Merged_RAW_ch01.tif	Lean	5931.229	306.072	43.45076326	86.90152652
1998	HLC104_eAT_Block12_Slide2_20x_Stitch_1_Merged_RAW_ch01.tif	Lean	4079.634	268.704	36.03592422	72.07184844
1999	HLC104_eAT_Block12_Slide2_20x_Stitch_1_Merged_RAW_ch01.tif	Lean	747.715	139.627	15.42741315	30.8548263
[truncated: 69,360 more rows]
