# Supplementary material for: Multiomics reveals persistence of obesity-associated immune cell phenotypes in adipose tissue during weight loss and weight regain in mice
Source: Nat Commun. 2022 May 26;13:2950. doi: 10.1038/s41467-022-30646-4 (PMC9135744; doi:10.1038/s41467-022-30646-4)
Supplement: Supplementary file 4 — Source Data [file 41467_2022_30646_MOESM4_ESM.zip › Source Data/SuppFig2_HLC90_Seq-Mice_eATMass.csv]

Mouse#	Group	TotalMass	eATMass
1901	Lean	37.3	0.95
1902	Lean	36.1	0.774
1909	Lean	37.3	1.197
1911	Lean	32.4	0.5802
1914	Obese	60	1.9437
1917	Obese	53.6	1.4291
1919	Obese	55.6	1.4405
1921	Obese	55.7	1.2028
1928	WL	42.4	0.5151
1931	WL	41.2	0.6609
1933	WL	39	0.5494
1935	WL	36	0.6234
1937	WC	56.8	1.7323
1938	WC	53.5	1.2981
1944	WC	50.8	1.4925
1946	WC	53	1.2238
