# Supplementary material for: Multiomics reveals persistence of obesity-associated immune cell phenotypes in adipose tissue during weight loss and weight regain in mice
Source: Nat Commun. 2022 May 26;13:2950. doi: 10.1038/s41467-022-30646-4 (PMC9135744; doi:10.1038/s41467-022-30646-4)
Supplement: Supplementary file 4 — Source Data [file 41467_2022_30646_MOESM4_ESM.zip › Source Data/SuppFig2_HLC90_Seq-Mice_BodyMass.csv]

Mouse#	Group	Week1	Week2	Week3	Week4	Week5	Week6	Week7	Week8	Week9	Week10	Week11	Week12	Week13	Week14	Week15	Week16	Week17	Week18	Week19	Week20	Week21	Week22	Week23	Week24	Week25	Week26	Week27
1901	Lean	25.9	25	25.4	27	26.8	27.5	27.8	27.9	28.6	29.2	30.1	30.3	31.3	32.2	32.8	33.1	33.2	34.1	33.4	33.9	33.8	35	35.4	36.5	35.9	37.1	37.3
1902	Lean	25.5	26.8	27.2	27.7	27.7	28.3	28.6	29.1	29.3	28.3	30	30.2	31.1	31.2	31.1	30.8	31.7	32.1	31.8	32.4	32.6	33.4	34.4	35.1	34.7	35.3	36.1
1909	Lean	27.2	27.2	26.5	26.6	27.8	28.7	29.6	30.9	30.4	29.9	30.3	31	31.2	32.2	31.6	32.4	31.6	32.8	33.6	34.4	34.3	35	35.5	36.8	36.4	37.6	37.3
1911	Lean	23.1	24.9	25.4	26.2	26.8	27.6	27.9	28.6	28.3	28.7	29.4	28.9	29.7	29.4	29.3	29.7	30.3	30.4	31.4	30.7	31.9	31.5	31.7	31.9	31.8	32.4	32.4
1914	Obese	26	28.9	28.4	29.3	31.3	32	32.7	32.3	32	33.6	37.5	39.8	40.7	43.4	45.9	46.3	48.9	50.1	51.4	52.7	54.8	53.2	54.3	54.1	55	53.5
1917	Obese	26.7	27.6	27.1	27.8	27.6	27.7	28.6	29.1	29.1	31.2	34.1	35.2	36.9	39.2	41.3	42	44.6	46.1	49.8	50.7	51.9	52.9	52.7	53.1	53.4	52.9	53
1919	Obese	23.4	27.5	27.9	28.8	28.9	29.4	30.4	30.8	30.4	29.8	34.7	37.2	39.6	40.8	42.9	42.6	45.2	46.5	49.6	51.5	53	53.5	54.1	55.9	56.2	55.9	55.6
1921	Obese	24.5	26.8	26.4	27.1	27.3	27.7	28.5	29.8	28.9	29.2	34.6	36.1	38.7	41	43.2	43.8	46.8	48.2	51.3	52.1	52.8	52.1	52.3	52.7	53.1	53.2	55.7
1928	WL	28	37.3	40.2	43.9	44.9	47.9	49.2	50.1	50.5	51.8	51.6	52.7	53.3	53.9	54.7	54	53.4	54.4	55.8	50.3	48.2	46.8	44.6	43.9	42.8	43.1	42.4
1931	WL	23	35	38.2	40.9	43.6	45.4	47.7	49.8	51.4	51.1	53.4	53	53.5	53.5	54.7	54.5	54.6	54.9	55.8	48.3	45.9	44.2	42.4	42.4	41.6	41	41.2
1933	WL	24.5	30.9	33.2	36	37.7	41.3	41.5	42.6	44.4	46.2	47.8	48.2	49.3	50.2	51.1	50.6	51.1	51.7	52.4	46.4	43.2	45.7	41.4	40.4	39.8	39.6	39
1935	WL	23.6	31.1	33.6	35.7	38.2	40.3	41.2	42.4	43.3	45.2	46.7	46.6	47.5	48.1	48.3	49	49.4	49.8	50.7	43.9	40.6	39.2	38.1	37.6	37.2	36.5	36
1937	WC	22.1	31.1	32.2	36	37.8	40.8	41.1	44.3	46.2	48.8	40.3	36.2	33.9	33.1	32.3	32.2	31.9	32.8	33.1	40.8	45	49.5	50.8	52.4	53.3	53.2	56.8
1938	WC	23.3	30.9	33.2	36.3	38.8	41.8	45.9	45.2	46.7	47.1	37.5	34.7	34	34.2	33.9	34.1	34	34.9	36.1	43.4	47.7	47.5	51.8	52.5	53.3	53.8	53.5
1944	WC	26	30.4	32.8	34.9	38.1	39.2	41.1	42	42.2	43.9	38.6	35.8	35.8	35.7	35.5	35.6	36	36.2	36.2	44.6	48.6	50.4	53	53.4	53.9	54.9	50.8
1946	WC	24.2	31.9	33.8	36	38.4	40.2	42.3	44.4	43.6	45.5	39.3	38.1	38.8	38.9	39.1	38.1	39.1	39.4	40.5	46.2	48.7	50.4	51.8	52.7	53.1	53.6	53
