# Supplementary material for: Multiomics reveals persistence of obesity-associated immune cell phenotypes in adipose tissue during weight loss and weight regain in mice
Source: Nat Commun. 2022 May 26;13:2950. doi: 10.1038/s41467-022-30646-4 (PMC9135744; doi:10.1038/s41467-022-30646-4)
Supplement: Supplementary file 4 — Source Data [file 41467_2022_30646_MOESM4_ESM.zip › Source Data/SuppFig2_HLC90_Seq-Mice_FoodIntake.csv]

Mouse#	Group	Week2	Week3	Week4	Week5	Week6	Week7	Week8	Week9	Week10	Week11	Week12	Week13	Week14	Week15	Week16	Week17	Week18	Week19	Week20	Week21	Week22	Week23	Week24	Week25	Week26	Week27
1901	Lean	12.1694	11.4191	12.2513	11.8284	10.8461	11.76014	11.20079	12.29221	11.43271	11.842	11.86929	11.96479	12.21036	11.91021	11.39179	10.62779	13.2745	11.35086	14.707	12.55143	13.16536	13.02893	13.09714	12.91979	13.77929	13.77929
1902	Lean	12.1694	11.4191	12.2513	11.8284	10.8461	11.76014	11.20079	12.29221	11.43271	11.842	11.86929	11.96479	12.21036	11.91021	11.39179	10.62779	13.2745	11.35086	14.707	12.55143	13.16536	13.02893	13.09714	12.91979	13.77929	13.77929
1909	Lean	7.51721	10.8051	10.7779	10.4231	10.7642	10.99614	10.7915	10.92793	9.959286	10.68236	10.75057	11.29629	11.28264	11.00979	10.9825	12.33314	13.31543	11.78743	14.16129	11.86929	11.89657	11.85564	11.62371	11.35086	12.34679	12.34679
1911	Lean	7.51721	10.8051	10.7779	10.4231	10.7642	10.99614	10.7915	10.92793	9.959286	10.68236	10.75057	11.29629	11.28264	11.00979	10.9825	12.33314	13.31543	11.78743	14.16129	11.86929	11.89657	11.85564	11.62371	11.35086	12.34679	12.34679
1914	Obese	10.9143	11.7738	11.5964	12.7151	12.4423	12.94707	12.10121	12.93343	16.09518	18.03032	17.06275	14.27168	16.57896	17.26743	15.51836	13.63904	17.50932	14.14143	17.43489	16.00214	14.36471	15.09039	14.73686	15.38811	14.77407	14.77407
1917	Obese	11.3236	10.8051	10.9825	10.7642	10.9689	11.89657	11.29629	12.033	16.02075	16.87668	15.85329	15.3695	16.44871	16.43011	16.4115	17.24882	17.80704	15.29507	18.55132	15.61139	14.55079	14.51357	14.94154	14.66243	15.77886	15.77886
1919	Obese	11.3236	10.8051	10.9825	10.7642	10.9689	11.89657	11.29629	12.033	16.02075	16.87668	15.85329	15.3695	16.44871	16.43011	16.4115	17.24882	17.80704	15.29507	18.55132	15.61139	14.55079	14.51357	14.94154	14.66243	15.77886	15.77886
1921	Obese	10.8324	10.6005	9.57729	10.123	10.3004	10.81879	10.55957	9.713714	13.99257	16.91389	15.16482	13.91814	14.45775	14.21586	14.36471	14.17864	16.151	13.24829	15.70443	15.09039	14.10421	14.45775	14.17864	14.29029	14.73686	14.73686
1928	WL	18.9421	17.1558	14.5322	15.6672	16.0394	15.27646	14.8485	16.39289	14.71825	14.90432	15.70443	15.83468	15.48114	16.16961	15.38811	16.89529	18.56993	11.82836	7.680929	9.086143	9.618214	10.10936	10.62779	10.34129	10.8961	10.8961
1931	WL	18.9421	17.1558	14.5322	15.6672	16.0394	15.27646	14.8485	16.39289	14.71825	14.90432	15.70443	15.83468	15.48114	16.16961	15.38811	16.89529	18.56993	11.82836	7.680929	9.086143	9.618214	10.10936	10.62779	10.34129	10.8961	10.8961
1933	WL	14.9415	15.3137	13.6204	15.0346	15.5742	14.94154	14.62521	16.03936	14.36471	15.109	15.29507	15.96493	14.29029	15.23925	14.588	17.17439	16.9325	11.00979	5.457143	7.203429	8.253929	9.972929	10.35493	10.28671	11.06436	11.06436
1935	WL	14.9415	15.3137	13.6204	15.0346	15.5742	14.94154	14.62521	16.03936	14.36471	15.109	15.29507	15.96493	14.29029	15.23925	14.588	17.17439	16.9325	11.00979	5.457143	7.203429	8.253929	9.972929	10.35493	10.28671	11.06436	11.06436
1937	WC	14.9229	14.7927	14.9229	15.2393	16.1324	15.12761	15.29507	15.53696	11.3645	4.365714	8.540429	9.359	11.40543	11.09164	11.41907	10.94157	13.06986	15.77886	23.77993	18.47689	15.76025	16.37429	15.55557	15.51836	16.02075	16.02075
1938	WC	14.9229	14.7927	14.9229	15.2393	16.1324	15.12761	15.29507	15.53696	11.3645	4.365714	8.540429	9.359	11.40543	11.09164	11.41907	10.94157	13.06986	15.77886	23.77993	18.47689	15.76025	16.37429	15.55557	15.51836	16.02075	16.02075
1944	WC	16.7464	15.1834	14.1973	13.6576	15.0718	15.01596	13.56461	13.43436	9.318071	4.4885	7.64	9.236214	10.23214	10.23214	10.25943	11.63736	12.07393	14.36471	22.36579	17.26743	14.29029	15.18343	14.34611	14.45775	14.81129	14.81129
1946	WC	16.7464	15.1834	14.1973	13.6576	15.0718	15.01596	13.56461	13.43436	9.318071	4.4885	7.64	9.236214	10.23214	10.23214	10.25943	11.63736	12.07393	14.36471	22.36579	17.26743	14.29029	15.18343	14.34611	14.45775	14.81129	14.81129
