# Supplementary material for: Multiomics reveals persistence of obesity-associated immune cell phenotypes in adipose tissue during weight loss and weight regain in mice
Source: Nat Commun. 2022 May 26;13:2950. doi: 10.1038/s41467-022-30646-4 (PMC9135744; doi:10.1038/s41467-022-30646-4)
Supplement: Supplementary file 4 — Source Data [file 41467_2022_30646_MOESM4_ESM.zip › Source Data/Fig1_WC-Grouped_CumulativeFoodIntake.csv]

MouseID	Diet	Group	Study	wk0	wk1	wk2	wk3	wk4	wk5	wk6	wk7	wk8	wk9	wk10	wk11	wk12	wk13	wk14	wk15	wk16	wk17	wk18	wk19	wk20	wk21	wk22	wk23	wk24	wk25	wk26	wk27
1195	LF	Lean	MC4	0	93	164	239	322	406	492	577	657	753	865	924	1034	1150	1263	1381	1486	1604	1687	1758	1842	1931	2031	2112	2182	2263	2340	2407
1196	LF	Lean	MC4	0	93	164	239	322	406	492	577	657	753	865	924	1034	1150	1263	1381	1486	1604	1687	1758	1842	1931	2031	2112	2182	2263	2340	2407
1197	LF	Lean	MC4	0	93	164	239	322	406	492	577	657	753	865	924	1034	1150	1263	1381	1486	1604	1687	1758	1842	1931	2031	2112	2182	2263	2340	2407
1198	LF	Lean	MC4	0	93	164	239	322	406	492	577	657	753	865	924	1034	1150	1263	1381	1486	1604	1687	1758	1842	1931	2031	2112	2182	2263	2340	2407
1199	LF	Lean	MC4	0	114	179	259	345	433	518	604	690	794	871	1003	1109	1228	1341	1460	1569	1690	1779	1860	1945	2037	2134	2221	2294	2383	2469	2542
1200	LF	Lean	MC4	0	114	179	259	345	433	518	604	690	794	871	1003	1109	1228	1341	1460	1569	1690	1779	1860	1945	2037	2134	2221	2294	2383	2469	2542
1201	LF	Lean	MC4	0	114	179	259	345	433	518	604	690	794	871	1003	1109	1228	1341	1460	1569	1690	1779	1860	1945	2037	2134	2221	2294	2383	2469	2542
1203	HF	Obese	MC4	0	95	164	246	323	411	495	578	661	759	878	977	1076	1184	1293	1399	1512	1621	1700	1790	1890	1999	2121	2222	2308	2415	2518	2602
1204	HF	Obese	MC4	0	95	164	246	323	411	495	578	661	759	878	977	1076	1184	1293	1399	1512	1621	1700	1790	1890	1999	2121	2222	2308	2415	2518	2602
1205	HF	Obese	MC4	0	95	164	246	323	411	495	578	661	759	878	977	1076	1184	1293	1399	1512	1621	1700	1790	1890	1999	2121	2222	2308	2415	2518	2602
1206	HF	Obese	MC4	0	95	164	246	323	411	495	578	661	759	878	977	1076	1184	1293	1399	1512	1621	1700	1790	1890	1999	2121	2222	2308	2415	2518	2602
1207	HF	Obese	MC4	0	91	159	230	306	381	462	543	621	715	843	949	1078	1186	1292	1399	1500	1601	1674	1770	1867	1974	2093	2196	2287	2395	2497	2582
1208	HF	Obese	MC4	0	91	159	230	306	381	462	543	621	715	843	949	1078	1186	1292	1399	1500	1601	1674	1770	1867	1974	2093	2196	2287	2395	2497	2582
1209	HF	Obese	MC4	0	91	159	230	306	381	462	543	621	715	843	949	1078	1186	1292	1399	1500	1601	1674	1770	1867	1974	2093	2196	2287	2395	2497	2582
1210	HF	Obese	MC4	0	91	159	230	306	381	462	543	621	715	843	949	1078	1186	1292	1399	1500	1601	1674	1770	1867	1974	2093	2196	2287	2395	2497	2582
1211	HF	WC	MC4	0	132	234	369	487	607	734	849	965	1077	1109	1177	1271	1353	1432	1517	1596	1685	1747	1878	2003	2122	2256	2360	2450	2553	2657	2737
1212	HF	WC	MC4	0	132	234	369	487	607	734	849	965	1077	1109	1177	1271	1353	1432	1517	1596	1685	1747	1878	2003	2122	2256	2360	2450	2553	2657	2737
1213	HF	WC	MC4	0	132	234	369	487	607	734	849	965	1077	1109	1177	1271	1353	1432	1517	1596	1685	1747	1878	2003	2122	2256	2360	2450	2553	2657	2737
1214	HF	WC	MC4	0	132	234	369	487	607	734	849	965	1077	1109	1177	1271	1353	1432	1517	1596	1685	1747	1878	2003	2122	2256	2360	2450	2553	2657	2737
1215	HF	WC	MC4	0	131	216	320	431	541	648	760	874	989	1018	1080	1154	1237	1317	1407	1490	1584	1649	1784	1912	2036	2169	2275	2366	2471	2571	2661
1216	HF	WC	MC4	0	131	216	320	431	541	648	760	874	989	1018	1080	1154	1237	1317	1407	1490	1584	1649	1784	1912	2036	2169	2275	2366	2471	2571	2661
1217	HF	WC	MC4	0	131	216	320	431	541	648	760	874	989	1018	1080	1154	1237	1317	1407	1490	1584	1649	1784	1912	2036	2169	2275	2366	2471	2571	2661
1218	HF	WC	MC4	0	131	216	320	431	541	648	760	874	989	1018	1080	1154	1237	1317	1407	1490	1584	1649	1784	1912	2036	2169	2275	2366	2471	2571	2661
537	LF	Lean	MC2
538	LF	Lean	MC2
539	LF	Lean	MC2
540	LF	Lean	MC2
541	LF	Lean	MC2
542	LF	Lean	MC2
543	LF	Lean	MC2
544	LF	Lean	MC2
545	LF	Lean	MC2
546	LF	Lean	MC2
547	LF	Lean	MC2
548	LF	Lean	MC2
549	HF	Obese	MC2
550	HF	Obese	MC2
551	HF	Obese	MC2
552	HF	Obese	MC2
553	HF	Obese	MC2
554	HF	Obese	MC2
555	HF	Obese	MC2
556	HF	Obese	MC2
557	HF	Obese	MC2
558	HF	Obese	MC2
559	HF	Obese	MC2
560	HF	Obese	MC2
561	HF	WC	MC2
562	HF	WC	MC2
563	HF	WC	MC2
564	HF	WC	MC2
565	HF	WC	MC2
566	HF	WC	MC2
567	HF	WC	MC2
568	HF	WC	MC2
569	HF	WC	MC2
570	HF	WC	MC2
571	HF	WC	MC2
572	HF	WC	MC2
1375	LF	Lean	MC18	0	73	149	225	308	385	470	548	631	712	803	887	959	1035	1157	1224	1307	1389	1475	1559	1645	1726	1818	1897	1986	2073	2158	2244
1376	LF	Lean	MC18	0	73	149	225	308	385	470	548	631	712	803	887	959	1035	1157	1224	1307	1389	1475	1559	1645	1726	1818	1897	1986	2073	2158	2244
1377	LF	Lean	MC18	0	73	149	225	308	385	470	548	631	712	803	887	959	1035	1157	1224	1307	1389	1475	1559	1645	1726	1818	1897	1986	2073	2158	2244
1378	LF	Lean	MC18	0	73	149	225	308	385	470	548	631	712	803	887	959	1035	1157	1224	1307	1389	1475	1559	1645	1726	1818	1897	1986	2073	2158	2244
1379	LF	Lean	MC18	0	73	148	221	299	375	456	530	606	680	756	834	901	975	1087	1149	1231	1306	1390	1464	1541	1616	1695	1771	1852	1938	2013	2094
1380	LF	Lean	MC18	0	73	148	221	299	375	456	530	606	680	756	834	901	975	1087	1149	1231	1306	1390	1464	1541	1616	1695	1771	1852	1938	2013	2094
1381	LF	Lean	MC18	0	73	148	221	299	375	456	530	606	680	756	834	901	975	1087	1149	1231	1306	1390	1464	1541	1616	1695	1771	1852	1938	2013	2094
1382	LF	Lean	MC18	0	73	148	221	299	375	456	530	606	680	756	834	901	975	1087	1149	1231	1306	1390	1464	1541	1616	1695	1771	1852	1938	2013	2094
1383	LF	Lean	MC18	0	76	150	225	307	381	469	541	620	693	774	853	921	995	1109	1174	1254	1331	1410	1491	1573	1651	1734	1812	1887	1968	2043	2127
1384	LF	Lean	MC18	0	76	150	225	307	381	469	541	620	693	774	853	921	995	1109	1174	1254	1331	1410	1491	1573	1651	1734	1812	1887	1968	2043	2127
1385	LF	Lean	MC18	0	76	150	225	307	381	469	541	620	693	774	853	921	995	1109	1174	1254	1331	1410	1491	1573	1651	1734	1812	1887	1968	2043	2127
1386	LF	Lean	MC18	0	76	150	225	307	381	469	541	620	693	774	853	921	995	1109	1174	1254	1331	1410	1491	1573	1651	1734	1812	1887	1968	2043	2127
1387	HF	Obese	MC18	0	76	150	225	307	381	469	541	620	693	774	853	921	995	1109	1174	1254	1331	1410	1491	1573	1651	1734	1812	1887	1986	2080	2177
1388	HF	Obese	MC18	0	76	150	225	307	381	469	541	620	693	774	853	921	995	1109	1174	1254	1331	1410	1491	1573	1651	1734	1812	1887	1986	2080	2177
1389	HF	Obese	MC18	0	76	150	225	307	381	469	541	620	693	774	853	921	995	1109	1174	1254	1331	1410	1491	1573	1651	1734	1812	1887	1986	2080	2177
1390	HF	Obese	MC18	0	76	150	225	307	381	469	541	620	693	774	853	921	995	1109	1174	1254	1331	1410	1491	1573	1651	1734	1812	1887	1986	2080	2177
1391	HF	Obese	MC18	0	72	152	235	315	391	474	551	630	704	830	941	1031	1127	1271	1353	1455	1554	1650	1746	1844	1938	2045	2136	2240	2342	2438	2539
1392	HF	Obese	MC18	0	72	152	235	315	391	474	551	630	704	830	941	1031	1127	1271	1353	1455	1554	1650	1746	1844	1938	2045	2136	2240	2342	2438	2539
1393	HF	Obese	MC18	0	72	152	235	315	391	474	551	630	704	830	941	1031	1127	1271	1353	1455	1554	1650	1746	1844	1938	2045	2136	2240	2342	2438	2539
1394	HF	Obese	MC18	0	72	152	235	315	391	474	551	630	704	830	941	1031	1127	1271	1353	1455	1554	1650	1746	1844	1938	2045	2136	2240	2342	2438	2539
1395	HF	Obese	MC18	0	70	149	227	301	379	454	526	603	677	806	916	996	1094	1242	1330	1437	1545	1647	1752	1869	1971	2089	2192	2296	2408	2510	2611
1396	HF	Obese	MC18	0	70	149	227	301	379	454	526	603	677	806	916	996	1094	1242	1330	1437	1545	1647	1752	1869	1971	2089	2192	2296	2408	2510	2611
1397	HF	Obese	MC18	0	70	149	227	301	379	454	526	603	677	806	916	996	1094	1242	1330	1437	1545	1647	1752	1869	1971	2089	2192	2296	2408	2510	2611
1398	HF	Obese	MC18	0	70	149	227	301	379	454	526	603	677	806	916	996	1094	1242	1330	1437	1545	1647	1752	1869	1971	2089	2192	2296	2408	2510	2611
1399	HF	WC	MC18	0	103	201	297	399	498	623	723	827	936	955	1022	1090	1165	1281	1349	1427	1506	1587	1732	1864	1972	2087	2191	2297	2405	2505	2606
1400	HF	WC	MC18	0	103	201	297	399	498	623	723	827	936	955	1022	1090	1165	1281	1349	1427	1506	1587	1732	1864	1972	2087	2191	2297	2405	2505	2606
1401	HF	WC	MC18	0	103	201	297	399	498	623	723	827	936	955	1022	1090	1165	1281	1349	1427	1506	1587	1732	1864	1972	2087	2191	2297	2405	2505	2606
1402	HF	WC	MC18	0	103	201	297	399	498	623	723	827	936	955	1022	1090	1165	1281	1349	1427	1506	1587	1732	1864	1972	2087	2191	2297	2405	2505	2606
1403	HF	WC	MC18	0	112	215	316	418	514	621	713	810	904	923	977	1035	1098	1195	1251	1324	1394	1465	1598	1721	1827	1942	2036	2139	2241	2336	2436
1404	HF	WC	MC18	0	112	215	316	418	514	621	713	810	904	923	977	1035	1098	1195	1251	1324	1394	1465	1598	1721	1827	1942	2036	2139	2241	2336	2436
1405	HF	WC	MC18	0	112	215	316	418	514	621	713	810	904	923	977	1035	1098	1195	1251	1324	1394	1465	1598	1721	1827	1942	2036	2139	2241	2336	2436
1406	HF	WC	MC18	0	112	215	316	418	514	621	713	810	904	923	977	1035	1098	1195	1251	1324	1394	1465	1598	1721	1827	1942	2036	2139	2241	2336	2436
1407	HF	WC	MC18	0	104	202	304	417	528	635	745	854	970	1022	1101	1178	1254	1380	1451	1541	1625	1713	1854	1981	2099	2223	2333	2446	2563	2670	2773
1408	HF	WC	MC18	0	104	202	304	417	528	635	745	854	970	1022	1101	1178	1254	1380	1451	1541	1625	1713	1854	1981	2099	2223	2333	2446	2563	2670	2773
1409	HF	WC	MC18	0	104	202	304	417	528	635	745	854	970	1022	1101	1178	1254	1380	1451	1541	1625	1713	1854	1981	2099	2223	2333	2446	2563	2670	2773
1410	HF	WC	MC18	0	104	202	304	417	528	635	745	854	970	1022	1101	1178	1254	1380	1451	1541	1625	1713	1854	1981	2099	2223	2333	2446	2563	2670	2773
1411	LF	WL	MC18	0	121	279	402	543	649	786	900	1011	1121	1229	1341	1435	1529	1670	1753	1859	1962	2071	2095	2142	2204	2280	2355	2438	2520	2608	2701
1412	LF	WL	MC18	0	121	279	402	543	649	786	900	1011	1121	1229	1341	1435	1529	1670	1753	1859	1962	2071	2095	2142	2204	2280	2355	2438	2520	2608	2701
1413	LF	WL	MC18	0	121	279	402	543	649	786	900	1011	1121	1229	1341	1435	1529	1670	1753	1859	1962	2071	2095	2142	2204	2280	2355	2438	2520	2608	2701
1414	LF	WL	MC18	0	121	279	402	543	649	786	900	1011	1121	1229	1341	1435	1529	1670	1753	1859	1962	2071	2095	2142	2204	2280	2355	2438	2520	2608	2701
1415	LF	WL	MC18	0	120	237	342	442	548	660	761	871	995	1114	1238	1337	1442	1596	1687	1810	1921	2037	2076	2140	2204	2279	2353	2440	2521	2605	2699
1416	LF	WL	MC18	0	120	237	342	442	548	660	761	871	995	1114	1238	1337	1442	1596	1687	1810	1921	2037	2076	2140	2204	2279	2353	2440	2521	2605	2699
1417	LF	WL	MC18	0	120	237	342	442	548	660	761	871	995	1114	1238	1337	1442	1596	1687	1810	1921	2037	2076	2140	2204	2279	2353	2440	2521	2605	2699
1418	LF	WL	MC18	0	120	237	342	442	548	660	761	871	995	1114	1238	1337	1442	1596	1687	1810	1921	2037	2076	2140	2204	2279	2353	2440	2521	2605	2699
1419	LF	WL	MC18	0	111	219	322	422	520	629	732	840	950	1054	1166	1256	1350	1497	1584	1691	1795	1907	1943	1998	2054	2129	2203	2291	2377	2461	2556
1420	LF	WL	MC18	0	111	219	322	422	520	629	732	840	950	1054	1166	1256	1350	1497	1584	1691	1795	1907	1943	1998	2054	2129	2203	2291	2377	2461	2556
1421	LF	WL	MC18	0	111	219	322	422	520	629	732	840	950	1054	1166	1256	1350	1497	1584	1691	1795	1907	1943	1998	2054	2129	2203	2291	2377	2461	2556
1422	LF	WL	MC18	0	111	219	322	422	520	629	732	840	950	1054	1166	1256	1350	1497	1584	1691	1795	1907	1943	1998	2054	2129	2203	2291	2377	2461	2556
1832	LF	Lean	MC53	0	80	180	237	316	394	476	558	640	724	806	894	980	1071	1164	1260	1353	1445	1542	1629	1731	1822	1912	2002	2094
1833	LF	Lean	MC53	0	80	180	237	316	394	476	558	640	724	806	894	980	1071	1164	1260	1353	1445	1542	1629	1731	1822	1912	2002	2094
1834	LF	Lean	MC53	0	80	180	237	316	394	476	558	640	724	806	894	980	1071	1164	1260	1353	1445	1542	1629	1731	1822	1912	2002	2094
1835	LF	Lean	MC53	0	80	180	237	316	394	476	558	640	724	806	894	980	1071	1164	1260	1353	1445	1542	1629	1731	1822	1912	2002	2094
1836	LF	Lean	MC53	0	93	198	257	336	414	490	574	657	737	818	900	979	1062	1143	1220	1303	1383	1462	1542	1622	1698	1771	1853	1930
1837	LF	Lean	MC53	0	93	198	257	336	414	490	574	657	737	818	900	979	1062	1143	1220	1303	1383	1462	1542	1622	1698	1771	1853	1930
1838	LF	Lean	MC53	0	93	198	257	336	414	490	574	657	737	818	900	979	1062	1143	1220	1303	1383	1462	1542	1622	1698	1771	1853	1930
1839	LF	Lean	MC53	0	93	198	257	336	414	490	574	657	737	818	900	979	1062	1143	1220	1303	1383	1462	1542	1622	1698	1771	1853	1930
1840	LF	Lean	MC53	0	79	181	240	319	396	477	558	636	715	791	868	946	1026	1105	1192	1274	1353	1444	1524	1608	1688	1770	1852	1930
1841	LF	Lean	MC53	0	79	181	240	319	396	477	558	636	715	791	868	946	1026	1105	1192	1274	1353	1444	1524	1608	1688	1770	1852	1930
1842	LF	Lean	MC53	0	79	181	240	319	396	477	558	636	715	791	868	946	1026	1105	1192	1274	1353	1444	1524	1608	1688	1770	1852	1930
1843	LF	Lean	MC53	0	79	181	240	319	396	477	558	636	715	791	868	946	1026	1105	1192	1274	1353	1444	1524	1608	1688	1770	1852	1930
1844	HF	Obese	MC53	0	76	173	231	308	383	462	544	622	703	831	938	1038	1143	1246	1348	1445	1547	1649	1747	1852	1948	2045	2142	2237
1845	HF	Obese	MC53	0	76	173	231	308	383	462	544	622	703	831	938	1038	1143	1246	1348	1445	1547	1649	1747	1852	1948	2045	2142	2237
1846	HF	Obese	MC53	0	76	173	231	308	383	462	544	622	703	831	938	1038	1143	1246	1348	1445	1547	1649	1747	1852	1948	2045	2142	2237
1847	HF	Obese	MC53	0	76	173	231	308	383	462	544	622	703	831	938	1038	1143	1246	1348	1445	1547	1649	1747	1852	1948	2045	2142	2237
1848	HF	Obese	MC53	0	79	173	228	302	378	454	533	611	689	802	906	1007	1111	1220	1326	1436	1537	1643	1745	1859	1961	2062	2167	2267
1849	HF	Obese	MC53	0	79	173	228	302	378	454	533	611	689	802	906	1007	1111	1220	1326	1436	1537	1643	1745	1859	1961	2062	2167	2267
1850	HF	Obese	MC53	0	79	173	228	302	378	454	533	611	689	802	906	1007	1111	1220	1326	1436	1537	1643	1745	1859	1961	2062	2167	2267
1851	HF	Obese	MC53	0	79	173	228	302	378	454	533	611	689	802	906	1007	1111	1220	1326	1436	1537	1643	1745	1859	1961	2062	2167	2267
1852	HF	Obese	MC53
1853	HF	Obese	MC53
1854	HF	Obese	MC53
1855	HF	Obese	MC53
1856	HF	WC	MC53	0	112	267	371	498	620	734	856	975	1096	1149	1225	1305	1389	1474	1556	1644	1735	1821	1957	2087	2205	2325	2422	2541
1857	HF	WC	MC53	0	112	267	371	498	620	734	856	975	1096	1149	1225	1305	1389	1474	1556	1644	1735	1821	1957	2087	2205	2325	2422	2541
1858	HF	WC	MC53	0	112	267	371	498	620	734	856	975	1096	1149	1225	1305	1389	1474	1556	1644	1735	1821	1957	2087	2205	2325	2422	2541
1859	HF	WC	MC53	0	112	267	371	498	620	734	856	975	1096	1149	1225	1305	1389	1474	1556	1644	1735	1821	1957	2087	2205	2325	2422	2541
1860	HF	WC	MC53
1861	HF	WC	MC53
1862	HF	WC	MC53	0	114	251	330	450	560	677	800	918	1030	1071	1125	1187	1259	1327	1398	1474	1549	1629	1773	1911	2033	2147	2262	2368
1863	HF	WC	MC53
1864	HF	WC	MC53	0	113	278	373	484	598	711	822	931	1039	1064	1117	1179	1248	1317	1388	1458	1533	1604	1732	1856	1967	2071	2176	2275
1865	HF	WC	MC53	0	113	278	373	484	598	711	822	931	1039	1064	1117	1179	1248	1317	1388	1458	1533	1604	1732	1856	1967	2071	2176	2275
1866	HF	WC	MC53	0	113	278	373	484	598	711	822	931	1039	1064	1117	1179	1248	1317	1388	1458	1533	1604	1732	1856	1967	2071	2176	2275
1867	HF	WC	MC53
1868	LF	WL	MC53	0	111	258	344	462	577	698	820	938	1053	1168	1278	1387	1496	1605	1715	1822	1928	2039	2095	2162	2221	2298	2372	2450
1869	LF	WL	MC53	0	111	258	344	462	577	698	820	938	1053	1168	1278	1387	1496	1605	1715	1822	1928	2039	2095	2162	2221	2298	2372	2450
1870	LF	WL	MC53	0	111	258	344	462	577	698	820	938	1053	1168	1278	1387	1496	1605	1715	1822	1928	2039	2095	2162	2221	2298	2372	2450
1871	LF	WL	MC53	0	111	258	344	462	577	698	820	938	1053	1168	1278	1387	1496	1605	1715	1822	1928	2039	2095	2162	2221	2298	2372	2450
1872	LF	WL	MC53	0	116	269	361	481	598	715	835	950	1059	1169	1280	1390	1499	1610	1721	1832	1950	2061	2102	2160	2222	2289	2369	2439
1873	LF	WL	MC53	0	116	269	361	481	598	715	835	950	1059	1169	1280	1390	1499	1610	1721	1832	1950	2061	2102	2160	2222	2289	2369	2439
1874	LF	WL	MC53	0	116	269	361	481	598	715	835	950	1059	1169	1280	1390	1499	1610	1721	1832	1950	2061	2102	2160	2222	2289	2369	2439
1875	LF	WL	MC53	0	116	269	361	481	598	715	835	950	1059	1169	1280	1390	1499	1610	1721	1832	1950	2061	2102	2160	2222	2289	2369	2439
1876	LF	WL	MC53	0	114	257	340	455	570	692	814	940	1048	1165	1275	1386	1500	1615	1727	1837	1948	2059	2112	2174	2235	2302	2372	2446
1877	LF	WL	MC53	0	114	257	340	455	570	692	814	940	1048	1165	1275	1386	1500	1615	1727	1837	1948	2059	2112	2174	2235	2302	2372	2446
1878	LF	WL	MC53	0	114	257	340	455	570	692	814	940	1048	1165	1275	1386	1500	1615	1727	1837	1948	2059	2112	2174	2235	2302	2372	2446
1879	LF	WL	MC53	0	114	257	340	455	570	692	814	940	1048	1165	1275	1386	1500	1615	1727	1837	1948	2059	2112	2174	2235	2302	2372	2446
1900	LF	Lean	HLC90	0		170	250	336	419	495	577	656	742	822	904	988	1071	1157	1240	1320	1394	1487	1567	1670	1757	1850	1941	2033	2123	2219	2316
1901	LF	Lean	HLC90	0		170	250	336	419	495	577	656	742	822	904	988	1071	1157	1240	1320	1394	1487	1567	1670	1757	1850	1941	2033	2123	2219	2316
1902	LF	Lean	HLC90	0		170	250	336	419	495	577	656	742	822	904	988	1071	1157	1240	1320	1394	1487	1567	1670	1757	1850	1941	2033	2123	2219	2316
1903	LF	Lean	HLC90	0		170	250	336	419	495	577	656	742	822	904	988	1071	1157	1240	1320	1394	1487	1567	1670	1757	1850	1941	2033	2123	2219	2316
1904	LF	Lean	HLC90	0		141	219	298	375	452	532	610	691	771	850	929	1010	1096	1173	1255	1316	1408	1487	1584	1670	1751	1839	1921	2003	2091	2179
1905	LF	Lean	HLC90	0		141	219	298	375	452	532	610	691	771	850	929	1010	1096	1173	1255	1316	1408	1487	1584	1670	1751	1839	1921	2003	2091	2179
1906	LF	Lean	HLC90	0		141	219	298	375	452	532	610	691	771	850	929	1010	1096	1173	1255	1316	1408	1487	1584	1670	1751	1839	1921	2003	2091	2179
1907	LF	Lean	HLC90	0		141	219	298	375	452	532	610	691	771	850	929	1010	1096	1173	1255	1316	1408	1487	1584	1670	1751	1839	1921	2003	2091	2179
1908	LF	Lean	HLC90	0		105	181	256	329	405	482	557	634	703	778	853	932	1011	1089	1165	1252	1345	1427	1527	1610	1693	1776	1857	1937	2023	2110
1909	LF	Lean	HLC90	0		105	181	256	329	405	482	557	634	703	778	853	932	1011	1089	1165	1252	1345	1427	1527	1610	1693	1776	1857	1937	2023	2110
1910	LF	Lean	HLC90	0		105	181	256	329	405	482	557	634	703	778	853	932	1011	1089	1165	1252	1345	1427	1527	1610	1693	1776	1857	1937	2023	2110
1911	LF	Lean	HLC90	0		105	181	256	329	405	482	557	634	703	778	853	932	1011	1089	1165	1252	1345	1427	1527	1610	1693	1776	1857	1937	2023	2110
1912	LF	Obese	HLC90	0		153	235	316	405	492	583	668	758	871	997	1117	1217	1333	1454	1562	1658	1780	1879	2001	2113	2214	2319	2423	2530	2634	2737
1913	HF	Obese	HLC90	0		153	235	316	405	492	583	668	758	871	997	1117	1217	1333	1454	1562	1658	1780	1879	2001	2113	2214	2319	2423	2530	2634	2737
1914	HF	Obese	HLC90	0		153	235	316	405	492	583	668	758	871	997	1117	1217	1333	1454	1562	1658	1780	1879	2001	2113	2214	2319	2423	2530	2634	2737
1915	HF	Obese	HLC90	0		153	235	316	405	492	583	668	758	871	997	1117	1217	1333	1454	1562	1658	1780	1879	2001	2113	2214	2319	2423	2530	2634	2737
1916	HF	Obese	HLC90	0		159	234	311	386	463	546	626	710	822	940	1051	1159	1274	1389	1504	1624	1749	1856	1986	2095	2197	2299	2403	2506	2616	2727
1917	HF	Obese	HLC90	0		159	234	311	386	463	546	626	710	822	940	1051	1159	1274	1389	1504	1624	1749	1856	1986	2095	2197	2299	2403	2506	2616	2727
1918	HF	Obese	HLC90	0		159	234	311	386	463	546	626	710	822	940	1051	1159	1274	1389	1504	1624	1749	1856	1986	2095	2197	2299	2403	2506	2616	2727
1919	HF	Obese	HLC90	0		159	234	311	386	463	546	626	710	822	940	1051	1159	1274	1389	1504	1624	1749	1856	1986	2095	2197	2299	2403	2506	2616	2727
1920	HF	Obese	HLC90	0		152	226	293	364	436	512	586	654	751	870	976	1073	1175	1274	1375	1474	1587	1680	1790	1895	1994	2095	2194	2295	2398	2501
1921	HF	Obese	HLC90	0		152	226	293	364	436	512	586	654	751	870	976	1073	1175	1274	1375	1474	1587	1680	1790	1895	1994	2095	2194	2295	2398	2501
1922	HF	Obese	HLC90	0		152	226	293	364	436	512	586	654	751	870	976	1073	1175	1274	1375	1474	1587	1680	1790	1895	1994	2095	2194	2295	2398	2501
1923	HF	Obese	HLC90	0		152	226	293	364	436	512	586	654	751	870	976	1073	1175	1274	1375	1474	1587	1680	1790	1895	1994	2095	2194	2295	2398	2501
1924	LF	WL	HLC90
1925	LF	WL	HLC90
1926	LF	WL	HLC90
1927	LF	WL	HLC90	0		120	207	300	403	480	570	658	741	845	918	1034	1145	1257	1371	1530	1651	1777	1860	1935	2009	2090	2182	2281	2379	2478	2577
1928	LF	WL	HLC90	0		265	385	487	597	709	816	920	1035	1138	1242	1352	1463	1571	1684	1792	1910	2040	2123	2177	2240	2308	2378	2453	2525	2602	2678
1929	LF	WL	HLC90	0		265	385	487	597	709	816	920	1035	1138	1242	1352	1463	1571	1684	1792	1910	2040	2123	2177	2240	2308	2378	2453	2525	2602	2678
1930	LF	WL	HLC90	0		265	385	487	597	709	816	920	1035	1138	1242	1352	1463	1571	1684	1792	1910	2040	2123	2177	2240	2308	2378	2453	2525	2602	2678
1931	LF	WL	HLC90	0		265	385	487	597	709	816	920	1035	1138	1242	1352	1463	1571	1684	1792	1910	2040	2123	2177	2240	2308	2378	2453	2525	2602	2678
1932	LF	WL	HLC90	0		209	316	412	517	626	731	833	945	1046	1152	1259	1370	1470	1577	1679	1799	1918	1995	2033	2084	2141	2211	2284	2356	2433	2511
1933	LF	WL	HLC90	0		209	316	412	517	626	731	833	945	1046	1152	1259	1370	1470	1577	1679	1799	1918	1995	2033	2084	2141	2211	2284	2356	2433	2511
1934	LF	WL	HLC90	0		209	316	412	517	626	731	833	945	1046	1152	1259	1370	1470	1577	1679	1799	1918	1995	2033	2084	2141	2211	2284	2356	2433	2511
1935	LF	WL	HLC90	0		209	316	412	517	626	731	833	945	1046	1152	1259	1370	1470	1577	1679	1799	1918	1995	2033	2084	2141	2211	2284	2356	2433	2511
1936	HF	WC	HLC90	0		209	312	417	524	637	742	849	958	1038	1068	1128	1194	1273	1351	1431	1508	1599	1710	1876	2005	2116	2230	2339	2448	2560	2672
1937	HF	WC	HLC90	0		209	312	417	524	637	742	849	958	1038	1068	1128	1194	1273	1351	1431	1508	1599	1710	1876	2005	2116	2230	2339	2448	2560	2672
1938	HF	WC	HLC90	0		209	312	417	524	637	742	849	958	1038	1068	1128	1194	1273	1351	1431	1508	1599	1710	1876	2005	2116	2230	2339	2448	2560	2672
1939	HF	WC	HLC90	0		209	312	417	524	637	742	849	958	1038	1068	1128	1194	1273	1351	1431	1508	1599	1710	1876	2005	2116	2230	2339	2448	2560	2672
1940	HF	WC	HLC90	0		202	318	419	529	635	740	844	957	1025	1044	1096	1162	1236	1309	1382	1446	1532	1635	1795	1923	2031	2139	2246	2352	2461	2570
1941	HF	WC	HLC90	0		202	318	419	529	635	740	844	957	1025	1044	1096	1162	1236	1309	1382	1446	1532	1635	1795	1923	2031	2139	2246	2352	2461	2570
1942	HF	WC	HLC90	0		202	318	419	529	635	740	844	957	1025	1044	1096	1162	1236	1309	1382	1446	1532	1635	1795	1923	2031	2139	2246	2352	2461	2570
1943	HF	WC	HLC90	0		202	318	419	529	635	740	844	957	1025	1044	1096	1162	1236	1309	1382	1446	1532	1635	1795	1923	2031	2139	2246	2352	2461	2570
1944	HF	WC	HLC90	0		234	341	440	536	641	746	841	935	1001	1032	1085	1150	1222	1293	1365	1447	1531	1632	1788	1909	2009	2115	2216	2317	2421	2524
1945	HF	WC	HLC90	0		234	341	440	536	641	746	841	935	1001	1032	1085	1150	1222	1293	1365	1447	1531	1632	1788	1909	2009	2115	2216	2317	2421	2524
1946	HF	WC	HLC90	0		234	341	440	536	641	746	841	935	1001	1032	1085	1150	1222	1293	1365	1447	1531	1632	1788	1909	2009	2115	2216	2317	2421	2524
1947	HF	WC	HLC90	0		234	341	440	536	641	746	841	935	1001	1032	1085	1150	1222	1293	1365	1447	1531	1632	1788	1909	2009	2115	2216	2317	2421	2524
1275	LF	Lean	HLC56	0	74	129	198	280	337	401	463	513	584	629	699	761	836	906	979	1064	1122	1197	1274	1365	1432	1506	1601	1671	1742	1835
1276	LF	Lean	HLC56	0	74	129	198	280	337	401	463	513	584	629	699	761	836	906	979	1064	1122	1197	1274	1365	1432	1506	1601	1671	1742	1835
1277	LF	Lean	HLC56	0	74	129	198	280	337	401	463	513	584	629	699	761	836	906	979	1064	1122	1197	1274	1365	1432	1506	1601	1671	1742	1835
1278	LF	Lean	HLC56	0	74	129	198	280	337	401	463	513	584	629	699	761	836	906	979	1064	1122	1197	1274	1365	1432	1506	1601	1671	1742	1835
1279	LF	Lean	HLC56	0	70	136	213	302	362	469	532	590	669	740	819	884	963	1037	1117	1197	1265	1348	1427	1521	1596	1674	1770	1842	1922	2024
1280	LF	Lean	HLC56	0	70	136	213	302	362	469	532	590	669	740	819	884	963	1037	1117	1197	1265	1348	1427	1521	1596	1674	1770	1842	1922	2024
1281	LF	Lean	HLC56	0	70	136	213	302	362	469	532	590	669	740	819	884	963	1037	1117	1197	1265	1348	1427	1521	1596	1674	1770	1842	1922	2024
1282	LF	Lean	HLC56	0	70	136	213	302	362	469	532	590	669	740	819	884	963	1037	1117	1197	1265	1348	1427	1521	1596	1674	1770	1842	1922	2024
1283	LF	Lean	HLC56	0	72	133	203	289	349	424	483	531	605	679	756	826	903	981	1058	1143	1212	1294	1377	1468	1544	1621	1717	1791	1873	1972
1284	LF	Lean	HLC56	0	72	133	203	289	349	424	483	531	605	679	756	826	903	981	1058	1143	1212	1294	1377	1468	1544	1621	1717	1791	1873	1972
1285	LF	Lean	HLC56	0	72	133	203	289	349	424	483	531	605	679	756	826	903	981	1058	1143	1212	1294	1377	1468	1544	1621	1717	1791	1873	1972
1286	LF	Lean	HLC56	0	72	133	203	289	349	424	483	531	605	679	756	826	903	981	1058	1143	1212	1294	1377	1468	1544	1621	1717	1791	1873	1972
1287	HF	Obese	HLC56	0	70	135	225	294	363	439	514	569	653	772	928	1025	1140	1262	1373	1505	1606	1720	1813	1941	2042	2156	2290	2388	2505	2639
1288	HF	Obese	HLC56	0	70	135	225	294	363	439	514	569	653	772
1289	HF	Obese	HLC56	0	70	135	225	294	363	439	514	569	653	772	928	1025	1140	1262	1373	1505	1606	1720	1813	1941	2042	2156	2290	2388	2505	2639
1290	HF	Obese	HLC56	0	70	135	225	294	363	439	514	569	653	772	928	1025	1140	1262	1373	1505	1606	1720	1813	1941	2042	2156	2290	2388	2505	2639
1291	HF	Obese	HLC56	0	70	133	223	307	374	449	520	574	658	760	916	1002	1117	1229	1349	1462	1549	1648	1772	1910	2012	2120	2254	2345	2457	2591
1292	HF	Obese	HLC56	0	70	133	223	307	374	449	520	574	658	760
1293	HF	Obese	HLC56	0	70	133	223	307	374	449	520	574	658	760	916	1002	1117	1229	1349	1462	1549	1648	1772	1910	2012	2120	2254	2345	2457	2591
1294	HF	Obese	HLC56	0	70	133	223	307	374	449	520	574	658	760	916	1002	1117	1229	1349	1462	1549	1648	1772	1910	2012	2120	2254	2345	2457	2591
1295	HF	Obese	HLC56	0	73	133	219	310	370	446	517	579	660	781	885	974	1075	1170	1268	1375	1453	1551	1646	1754	1839	1932	2047	2134	2240	2366
1296	HF	Obese	HLC56	0	73	133	219	310	370	446	517	579	660	781	885	974	1075	1170	1268	1375	1453	1551	1646	1754	1839	1932	2047	2134	2240	2366
1297	HF	Obese	HLC56	0	73	133	219	310	370	446	517	579	660	781	885	974	1075	1170	1268	1375	1453	1551	1646	1754	1839	1932	2047	2134	2240	2366
1298	HF	Obese	HLC56	0	73	133	219	310	370	446	517	579	660	781	885	974	1075	1170	1268	1375	1453	1551	1646	1754	1839	1932	2047	2134	2240	2366
1299	LF	WL	HLC56	0	108	191	294	411	499	592	697	775	901	1018	1122	1219	1337	1452	1568	1688	1791	1914	1946	2026	2090	2158	2247	2323	2408	2520
1300	LF	WL	HLC56	0	108	191	294	411	499	592	697	775	901	1018	1122	1219	1337	1452	1568	1688	1791	1914	1946	2026	2090	2158	2247	2323	2408	2520
1301	LF	WL	HLC56	0	108	191	294	411	499	592	697	775	901	1018	1122	1219	1337	1452	1568	1688	1791	1914	1946	2026	2090	2158	2247	2323	2408	2520
1302	LF	WL	HLC56	0	108	191	294	411	499	592	697	775	901	1018	1122	1219	1337	1452	1568	1688	1791	1914	1946	2026	2090	2158	2247	2323	2408	2520
1303	LF	WL	HLC56	0	101	180	281	391	494	598	690	761	877	976	1060	1141	1249	1353	1478	1583	1683	1800	1846	1932	2003	2075	2176	2251	2339	2447
1304	LF	WL	HLC56	0	101	180	281	391	494	598	690	761	877	976	1060	1141	1249	1353	1478	1583	1683	1800	1846	1932	2003	2075	2176	2251	2339	2447
1305	LF	WL	HLC56	0	101	180	281	391	494	598	690	761	877	976	1060	1141	1249	1353	1478	1583	1683	1800	1846	1932	2003	2075	2176	2251	2339	2447
1306	LF	WL	HLC56	0	101	180	281	391	494	598	690	761	877	976	1060	1141	1249	1353	1478	1583	1683	1800	1846	1932	2003	2075	2176	2251	2339	2447
1307	LF	WL	HLC56	0	104	208	324	447	542	646	737	807	928	1037	1150	1242	1345	1450	1567	1685	1776	1886	1927	2006	2071	2143	2239	2313	2391	2505
1308	LF	WL	HLC56	0	104	208	324	447	542	646	737	807	928	1037	1150	1242	1345	1450	1567	1685	1776	1886	1927	2006	2071	2143	2239	2313	2391	2505
1309	LF	WL	HLC56	0	104	208	324	447	542	646	737	807	928	1037	1150	1242	1345	1450	1567	1685	1776	1886	1927	2006	2071	2143	2239	2313	2391	2505
1310	LF	WL	HLC56	0	104	208	324	447	542	646	737	807	928	1037	1150	1242	1345	1450	1567	1685	1776	1886	1927	2006	2071	2143	2239	2313	2391	2505
1311	HF	WC	HLC56	0	123	247	407	581	688	801	898	976	1086	1115	1188	1253	1327	1406	1487	1576	1642	1724	1824	1962	2065	2181	2306	2396	2504	2639
1312	HF	WC	HLC56	0	123	247	407	581	688	801	898	976	1086	1115	1188	1253	1327	1406	1487	1576	1642	1724	1824	1962	2065	2181	2306	2396	2504	2639
1313	HF	WC	HLC56	0	123	247	407	581	688	801	898	976	1086	1115	1188	1253	1327	1406	1487	1576	1642	1724	1824	1962	2065	2181	2306	2396	2504	2639
1314	HF	WC	HLC56	0	123	247	407	581	688	801	898	976	1086	1115	1188	1253	1327	1406	1487	1576	1642	1724	1824	1962	2065	2181	2306	2396	2504	2639
1315	HF	WC	HLC56	0	106	188	302	414	509	613	710	793	901	933	1006	1063	1140	1223	1309	1403	1480	1567	1722	1873	1964	2069	2202	2300	2415	2548
1316	HF	WC	HLC56	0	106	188	302	414	509	613	710	793	901	933	1006	1063	1140	1223	1309	1403	1480	1567	1722	1873	1964	2069	2202	2300	2415	2548
1317	HF	WC	HLC56	0	106	188	302	414	509	613	710	793	901	933	1006	1063	1140	1223	1309	1403	1480	1567	1722	1873	1964	2069	2202	2300	2415	2548
1318	HF	WC	HLC56	0	106	188	302	414	509	613	710	793	901	933	1006	1063	1140	1223	1309	1403	1480	1567	1722	1873	1964	2069	2202	2300	2415	2548
1319	HF	WC	HLC56	0	114	225	338	456	572	669	768	843	970	1000	1076	1151	1238	1319	1405	1492	1565	1657	1797	1955	2064	2225
1320	HF	WC	HLC56	0	114	225	338	456	572	669	768	843	970	1000	1076	1151	1238	1319	1405	1492	1565	1657	1797	1955	2064	2225
1321	HF	WC	HLC56	0	114	225	338	456	572	669	768	843	970	1000	1076	1151	1238	1319	1405	1492	1565	1657	1797	1955
1322	HF	WC	HLC56	0	114	225	338	456	572	669	768	843	970	1000	1076	1151	1238	1319	1405	1492	1565	1657	1797	1955	2064	2225
